# Supplementary material for: Development and Characterization of a High Density SNP Genotyping Assay for Cattle
Source: PLoS One. 2009 Apr 24;4(4):e5350. doi: 10.1371/journal.pone.0005350 (PMC2669730; doi:10.1371/journal.pone.0005350)
Supplement: Table S2 — Detailed SNP Selection and Performance Results. This table shows the total numbers of SNP available for the assay and the performance of each individual groups of SNPs within the various major cattle sub-species Bos indicus, Bos taurus and outgroup animals (0.10 MB XLS) [file pone.0005350.s002.xls]

## Sheet: Table 2
S2: Detailed SNP Selection and Performance Results
						Available					Selected								Assayed SNP					All Animals						All Cattle Breeds						Bos Taurus						Bos Indicus						Taurus/Indicus Croos
Wave	Group	Infinium	Min Design Score	Min MAF		Num	MAF				Num	Frac Sel		Avg_MAF_Sel			DMAF(%)		Count	Success PCT	MAF			MAF ALL		N_Poly	Poly(%)	MAF_Poly		MAF		N_Poly	Poly(%)	MAF_Poly_5		MAF_1		N_Poly_1	Poly(%)	MAF_Poly_1		MAF_2		N_Poly_2	Poly(%)	MAF_Poly_2		MAF_3
1	1	II	0.8	0.15		18176	0.271404	4933.04	18176		9862	0.542584	1.03064	0.27972	2758.6	9862	3.06422		9457	95.8933	0.279527	2643.48		0.292968	2770.6	9384	99.2281	0.295247		0.293497	2775.6	9382	99.2069	0.295844		0.289858	2741.19	9034	95.5271	0.30343		0.195215	1846.14	8730	92.3126	0.211471		0.268272	2537.04
1	2	II	0.8	0.15		35091	0.318614	11180.5	35091		19746	0.562708	1.09549	0.349039	6892.12	19746	9.54895		18530	93.8418	0.348656	6460.59		0.265	4910.46	17318	93.4593	0.283546		0.264937	4909.28	17242	93.0491	0.284728		0.264108	4893.92	17228	92.9736	0.284068		0.173757	3219.71	15494	83.6158	0.207804		0.236202	4376.81
1	3	II	0.8	0.15		1948	0.31483	613.288	1948		827	0.424538	1.1108	0.349713	289.213	827	11.0802		763	92.2612	0.347214	264.924		0.321381	245.213	758	99.3447	0.3235		0.322667	246.195	758	99.3447	0.324795		0.327918	250.201	758	99.3447	0.330081		0.194404	148.33	722	94.6265	0.205443		0.281927	215.11
1	4	II	0.8	0.15		208	0.296654	61.704	208		49	0.235577	1.22351	0.362959	17.785	49	22.3511		46	93.8776	0.361348	16.622		0.284147	13.0708	45	97.8261	0.290462		0.281438	12.9462	45	97.8261	0.287692		0.254518	11.7078	45	97.8261	0.260173		0.180182	8.28837	41	89.1304	0.202155		0.253836	11.6765
1	5	II	0.8	0.15		600					261	0.435	#DIV/0!						190	72.7969		0		0.139533	26.5113	125	65.7895	0.21209		0.13845	26.3055	114	60	0.23075		0.130337	24.764	111	58.4211	0.223099		0.0985227	18.7193	96	50.5263	0.194993		0.130589	24.8118
2	1	II	0.7	0.1		5076	0.16004	812.363	5076		2071	0.407998	1.00051	0.160121	331.611	2071	0.0507407		1968	95.0266	0.159361	313.623		0.151951	299.039	1951	99.1362	0.153275		0.149123	293.475	1949	99.0346	0.150577		0.123709	243.459	1846	93.8008	0.131885		0.162668	320.13	1571	79.8272	0.203775		0.170973	336.476
2	2	II	0.7	0.1		13037	0.220107	2869.53	13037		3374	0.258802	0.97113	0.213752	721.2	3374	-2.88696		3037	90.0119	0.209951	637.62		0.189595	575.8	2691	88.6072	0.213972		0.188083	571.21	2664	87.7181	0.214418		0.178747	542.855	2657	87.4877	0.204311		0.137069	416.279	2200	72.4399	0.189218		0.181852	552.285
2	3	II	0.7	0.1		401	0.193732	77.6865	401		77	0.19202	1.08809	0.210799	16.2315	77	8.80948		70	90.9091	0.210479	14.7335		0.251888	17.6321	70	100	0.251888		0.25077	17.5539	70	100	0.25077		0.246818	17.2772	70	100	0.246818		0.165109	11.5576	60	85.7143	0.192627		0.234466	16.4126
2	4	II	0.7	0.1		75	0.172947	12.971	75		5	0.0666667	0.997996	0.1726	0.863	5	-0.200447		5	100	0.1726	0.863		0.178311	0.891557	5	100	0.178311		0.175427	0.877134	5	100	0.175427		0.159041	0.795204	5	100	0.159041		0.232832	1.16416	4	80	0.29104		0.177941	0.889706
2	5	II	0.7	0.1		64					21	0.328125	#DIV/0!						13	61.9048		0		0.198492	2.58039	9	69.2308	0.28671		0.194675	2.53078	9	69.2308	0.281198		0.187735	2.44055	9	69.2308	0.271172		0.148531	1.9309	8	61.5385	0.241362		0.188615	2.452
3	6	II	0.8			53919					5121	0.0949758	#DIV/0!						4745	92.6577		0		0.224193	1063.8	4555	95.9958	0.233545		0.224135	1063.52	4545	95.785	0.233998		0.220846	1047.91	4496	94.7524	0.233077		0.152173	722.061	3829	80.6955	0.188577		0.208174	987.787
3	8	II	0.8			24254					1346	0.055496	#DIV/0!						1265	93.9822		0		0.213934	270.627	1124	88.8538	0.240771		0.214603	271.473	1118	88.3794	0.242821		0.216999	274.504	1117	88.3004	0.245751		0.132743	167.919	933	73.7549	0.179978		0.196123	248.095
4	1	II	0.5	0.2		749	0.291554	218.374	749		218	0.291055	0.9832	0.286656	62.491	218	-1.68		190	87.156	0.286732	54.479		0.296526	56.3399	187	98.4211	0.301283		0.296717	56.3761	187	98.4211	0.301477		0.290129	55.1245	179	94.2105	0.307958		0.196601	37.3541	174	91.5789	0.214679		0.270431	51.3819
4	2	II	0.5	0.2		5024	0.34755	1746.09	5024		649	0.12918	1.01171	0.351618	228.2	649	1.17051		450	69.3374	0.346889	156.1		0.24492	110.214	400	88.8889	0.275535		0.244971	110.237	398	88.4444	0.276977		0.246774	111.048	398	88.4444	0.279016		0.147018	66.1583	355	78.8889	0.186361		0.214779	96.6504
4	3	II	0.5	0.2		141	0.351415	49.5495	141		22	0.156028	0.955941	0.335932	7.3905	22	-4.40592		20	90.9091	0.32675	6.535		0.332027	6.64054	20	100	0.332027		0.335505	6.7101	20	100	0.335505		0.353971	7.07942	20	100	0.353971		0.186021	3.72043	20	100	0.186021		0.277669	5.55337
4	4	II	0.5	0.2		18	0.332333	5.982	18		1	0.0555556	1.39318	0.463	0.463	1	39.318		0	0		0			0						0						0						0						0
4	5	II	0.5	0.2		48					10	0.208333							4	40		0		0.0766059	0.306424	1	25	0.306424		0.0790771	0.316308	1	25	0.316308		0.0768495	0.307398	1	25	0.307398		0.0561224	0.22449	1	25	0.22449		0.125	0.5
5	1	I	0.8	0.15		2765	0.270933	749.13	2765		474	0.171429	0.986534	0.267285	126.693	474	-1.34656		436	91.9831	0.267555	116.654		0.273478	119.236	433	99.3119	0.275373		0.274063	119.492	433	99.3119	0.275962		0.263372	114.83	413	94.7248	0.278039		0.174222	75.961	398	91.2844	0.190857		0.257479	112.261
5	2	I	0.8	0.15		4926	0.317357	1563.3	4926		941	0.191027	0.98462	0.312476	294.04	941	-1.53795		818	86.9288	0.312115	255.31		0.257389	210.544	775	94.7433	0.27167		0.257582	210.702	773	94.4988	0.272577		0.256569	209.874	773	94.4988	0.271506		0.166773	136.42	697	85.2078	0.195724		0.232805	190.435
5	3	I	0.8	0.15		299	0.317769	95.013	299		19	0.0635452	1.11998	0.355895	6.762	19	11.9979		17	89.4737	0.361412	6.144		0.316121	5.37406	16	94.1176	0.335879		0.321726	5.46934	16	94.1176	0.341834		0.343251	5.83527	16	94.1176	0.364704		0.205909	3.50045	15	88.2353	0.233364		0.262935	4.4699
5	4	I	0.8	0.15		36	0.291111	10.48	36		1	0.0277778	0.961832	0.28	0.28	1	-3.81679		1	100	0.28	0.28		0.450262	0.450262	1	100	0.450262		0.464865	0.464865	1	100	0.464865		0.436224	0.436224	1	100	0.436224		0.252632	0.252632	1	100	0.252632		0.191176	0.191176
5	5	I	0.8	0.15		96			96		18	0.1875	#DIV/0!						13	72.2222		0		0.0488729	0.635348	7	53.8462	0.090764		0.0479252	0.623027	7	53.8462	0.0890039		0.0497738	0.647059	7	53.8462	0.092437		0.0487068	0.633188	4	30.7692	0.158297		0.0361991	0.470588
6	1	I	0.6	0.2		264	0.295727	78.072	264		46	0.174242	0.971959	0.287435	13.222	46	-2.8041		40	86.9565	0.2857	11.428		0.286221	11.4488	39	97.5	0.29356		0.288572	11.5429	39	97.5	0.295971		0.304534	12.1813	38	95	0.320562		0.189106	7.56425	37	92.5	0.204439		0.247613	9.90451
6	2	I	0.6	0.2		1193	0.347502	414.57	1193		138	0.115675	1.01449	0.352536	48.65	138	1.44866		112	81.1594	0.352946	39.53		0.263503	29.5123	107	95.5357	0.275816		0.26395	29.5624	106	94.6429	0.278891		0.267213	29.9279	106	94.6429	0.282339		0.156012	17.4733	95	84.8214	0.183929		0.213988	23.9667
6	3	I	0.6	0.2		29	0.327897	9.509	29		2	0.0689655	1.24353	0.40775	0.8155	2	24.3532		2	100	0.40775	0.8155		0.421195	0.842391	2	100	0.421195		0.420614	0.841228	2	100	0.420614		0.460836	0.921673	2	100	0.460836		0.273196	0.546392	2	100	0.273196		0.400735	0.801471
6	4	I	0.6	0.2		5	0.2962	1.481	5													0			0						0						0						0						0
6	5	I	0.6	0.2		11					2	0.181818	#DIV/0!						1	50		0		0	0					0	0		0			0	0		0			0	0		0			0	0
7	1	II	0.6	0.05		2823	0.0824764	232.831	2823		565	0.200142	1.01757	0.0839257	47.418	565	1.75713		522	92.3894	0.0833525	43.51		0.0804553	41.9977	509	97.5096	0.0825102		0.0766283	40	508	97.318	0.0787401		0.0432038	22.5524	460	88.1226	0.049027		0.131183	68.4777	364	69.7318	0.188125		0.114797	59.9238
7	2	II	0.6	0.05		5909	0.0852936	504	5909		985	0.166695	0.96567	0.0823655	81.13	985	-3.43301		893	90.6599	0.0810526	72.38		0.105962	94.6236	623	69.7648	0.151884		0.104055	92.9207	600	67.1892	0.154868		0.0929003	82.96	595	66.6293	0.139429		0.0943636	84.2667	461	51.6237	0.182791		0.112031	100.043
7	3	II	0.6	0.05		342	0.078231	26.755	342		20	0.0584795	0.988739	0.07735	1.547	20	-1.12614		18	90	0.0746389	1.3435		0.150924	2.71663	18	100	0.150924		0.148555	2.67399	18	100	0.148555		0.135748	2.44346	18	100	0.135748		0.144551	2.60192	15	83.3333	0.173461		0.150178	2.70321
7	4	II	0.6	0.05		73	0.0754384	5.507	73		1	0.0136986	0.980933	0.074	0.074	1	-1.90666		1	100	0.074	0.074		0.0947826	0.0947826	1	100	0.0947826		0.0978456	0.0978456	1	100	0.0978456		0	0		0			0.469072	0.469072	1	100	0.469072		0.132353	0.132353
8	6	II	0.6			8834					435	0.0492416	#DIV/0!						330	75.8621		0		0.216248	71.3618	312	94.5455	0.228724		0.217203	71.6769	310	93.9394	0.231216		0.22563	74.4579	307	93.0303	0.242534		0.125398	41.3813	248	75.1515	0.16686		0.198203	65.4069
8	8	II	0.6			4234					62	0.0146434	#DIV/0!						48	77.4194		0		0.154781	7.42947	41	85.4167	0.181207		0.154173	7.40029	40	83.3333	0.185007		0.158353	7.60096	39	81.25	0.194896		0.0849536	4.07777	32	66.6667	0.12743		0.123723	5.9387
9	6	I	0.8			8627					386	0.0447432	#DIV/0!						343	88.8601		0		0.194658	66.7677	307	89.5044	0.217484		0.195967	67.2167	307	89.5044	0.218947		0.199752	68.5149	303	88.3382	0.226122		0.113587	38.9603	245	71.4286	0.159021		0.174001	59.6823
9	8	I	0.8			6760					101	0.0149408	#DIV/0!						83	82.1782		0		0.162338	13.474	65	78.3133	0.207293		0.163369	13.5597	65	78.3133	0.20861		0.163399	13.5621	65	78.3133	0.208647		0.114204	9.47892	50	60.241	0.189578		0.157155	13.0439
10	6	I	0.6			1747					93	0.0532341	#DIV/0!						75	80.6452		0		0.188803	14.1602	70	93.3333	0.202289		0.187851	14.0888	70	93.3333	0.201269		0.190222	14.2666	70	93.3333	0.203809		0.118505	8.8879	51	68	0.174273		0.179299	13.4474
10	8	I	0.6			1139					17	0.0149254	#DIV/0!						13	76.4706		0		0.192373	2.50085	9	69.2308	0.277872		0.19683	2.55879	9	69.2308	0.28431		0.21325	2.77225	9	69.2308	0.308028		0.106304	1.38195	9	69.2308	0.15355		0.151054	1.96371
11	7	II	0.8			180562					9847	0.0545353	#DIV/0!						9042	91.8249		0		0.235387	2128.37	8975	99.259	0.237144		0.236424	2137.74	8972	99.2258	0.238268		0.239773	2168.03	8970	99.2037	0.241698		0.14455	1307.02	7396	81.7961	0.17672		0.216201	1954.89
12	7	II	0.6			23367					188	0.00804553	#DIV/0!						136	72.3404		0		0.212776	28.9375	129	94.8529	0.224322		0.213413	29.0241	129	94.8529	0.224993		0.21791	29.6358	129	94.8529	0.229735		0.136918	18.6209	96	70.5882	0.193968		0.198137	26.9466
13	7	I	0.8			27738					184	0.0066335	#DIV/0!						160	86.9565		0		0.20539	32.8624	158	98.75	0.20799		0.207981	33.2769	158	98.75	0.210613		0.220894	35.343	158	98.75	0.22369		0.109051	17.4482	110	68.75	0.157629		0.183612	29.3779
14	7	I	0.6			4058					25	0.00616067	#DIV/0!						23	92		0		0.232237	5.34144	22	95.6522	0.242793		0.234761	5.39951	22	95.6522	0.245432		0.247249	5.68672	22	95.6522	0.258487		0.152282	3.50248	18	78.2609	0.194582		0.208462	4.79462
15	Parent 1	II	0	0		105					105	1							100	95.2381		0		0.409332	40.9332	100	100	0.409332		0.413312	41.3312	100	100	0.413312		0.419853	41.9853	100	100	0.419853		0.221058	22.1058	100	100	0.221058		0.354634	35.4634
15	Parent 2	I	0	0		16					16	1							16	100		0		0.437806	7.00489	16	100	0.437806		0.434054	6.94486	16	100	0.434054		0.432497	6.91995	16	100	0.432497		0.259872	4.15794	16	100	0.259872		0.388327	6.21324
15	Gene1	II	0	0		3					3	1							3	100		0		0.268196	0.804588	3	100	0.268196		0.264636	0.793907	3	100	0.264636		0.30102	0.903061	3	100	0.30102		0.14966	0.44898	3	100	0.14966		0.220588	0.661765
15	Gene2	II	0	0		1					1	1							1	100		0		0.473913	0.473913	1	100	0.473913		0.456912	0.456912	1	100	0.456912		0.355499	0.355499	1	100	0.355499		0.311224	0.311224	1	100	0.311224		0.294118	0.294118
15	Gene3	I	0	0		1					1	1							1	100		0		0.247811	0.247811	1	100	0.247811		0.253584	0.253584	1	100	0.253584		0.271684	0.271684	1	100	0.271684		0.178571	0.178571	1	100	0.178571		0.257353	0.257353
						56023
	ALL	Group Name				444792													54001		0.297279	11117		0.246437	13307.9	51383	95.1519	0.258994		0.24649	13310.7	51214	94.839	0.259904		0.244023	13177.5	50596	93.6946	0.260446		0.164179	8865.82	44704	82.7837	0.198323		0.225693	12187.6
Across	1	HapMap				29853													12613		0.252373	3183.18		0.261529	3298.66	12503	99.1279	0.26383		0.261357	3296.49	12498	99.0882	0.263761		0.252861	3189.34	11970	94.9021	0.266444		0.186762	2355.63	11274	89.384	0.208944		0.246332	3106.99
	2	RRL				65180													23840		0.319695	7621.53		0.24879	5931.15	21914	91.9211	0.270656		0.248486	5923.91	21783	91.3716	0.271951		0.246249	5870.59	21757	91.2626	0.269825		0.165281	3940.31	19302	80.9648	0.20414		0.224001	5340.19
	3	IFASA				3160													890		0.330894	294.496		0.31283	278.419	884	99.3258	0.314954		0.313981	279.443	884	99.3258	0.316112		0.318829	283.758	884	99.3258	0.320993		0.1913	170.257	834	93.7079	0.204145		0.275338	245.051
	4	US-MARC & DPI				415													53		0.336585	17.839		0.273724	14.5074	52	98.1132	0.278988		0.271434	14.386	52	98.1132	0.276654		0.244136	12.9392	51	96.2264	0.25371		0.191967	10.1742	47	88.6792	0.216473		0.243202	12.8897
	5	INRA				819													221					0.135898	30.0335	142	64.2534	0.211503		0.134731	29.7756	131	59.276	0.227295		0.127416	28.159	128	57.9186	0.219993		0.0973208	21.5079	109	49.3213	0.19732		0.127758	28.2344
	6	Interbreed				73127													5493					0.221389	1216.09	689	12.5432	1.765		0.221464	1216.5	687	12.5068	1.77075		0.219398	1205.15	680	12.3794	1.77229		0.147695	811.291	544	9.90351	1.49134		0.205047	1126.32
	7	Draft				235725													9361					0.234538	2195.51	9284	99.1774	0.236483		0.235599	2205.44	9281	99.1454	0.23763		0.239151	2238.69	9279	99.124	0.241264		0.143851	1346.59	7620	81.4016	0.176718		0.215363	2016.01
	8	BAC				12133													144					0.16253	23.4043	115	79.8611	0.203516		0.163325	23.5187	114	79.1667	0.206305		0.166217	23.9353	113	78.4722	0.211817		0.103741	14.9386	91	63.1944	0.164161		0.14546	20.9463
	Parent					121													116					0.41326	47.9381	116	100	0.41326		0.416173	48.2761	116	100	0.416173		0.421597	48.9053	116	100	0.421597		0.226412	26.2638	116	100	0.226412		0.359281	41.6766
	Gene					5													5					0.305262	1.52631	5	100	0.305262		0.300881	1.5044	5	100	0.300881		0.306049	1.53024	5	100	0.306049		0.187755	0.938776	5	100	0.187755		0.242647	1.21324
1	Across All Groups					55423													28796						7939.34	27505		0.288651			7944.03	27427		0.289643			7897.02	27065		0.29178			5222.47	24987		0.209008			7140.65
2						18653													5093						895.943	4726		0.189577			885.646	4697		0.188556			806.826	4587		0.175894			751.061	3843		0.195436			908.515
3						78173													6010						1334.42	5679		0.234975			1334.99	5663		0.23574			1322.42	5613		0.235599			889.981	4762		0.186892			1235.88
4						5980	158229												664	40563					173.501	608		0.285363			173.64	606		0.286534			173.56	598		0.290233			107.457	550		0.195377			154.086
5						8122	0.356218												1285	0.753805					336.24	1232		0.272922			336.751	1230		0.273781			331.622	1210		0.274068			216.767	1115		0.19441			307.827
6						1502													155						41.8036	148		0.282457			41.9466	147		0.285351			43.0309	146		0.294732			25.5839	134		0.190925			34.6727
7						9147													1434						139.433	1151		0.121141			135.693	1127		0.120402			107.956	1073		0.100611			155.815	841		0.185274			162.803
8						13068													378						78.7913	353		0.223205			79.0772	350		0.225935			82.0589	346		0.237164			45.4591	280		0.162354			71.3456
9						15387													426						80.2417	372		0.215704			80.7763	372		0.217141			82.077	368		0.223035			48.4392	295		0.164201			72.7262
10						2886													88						16.6611	79		0.2109			16.6476	79		0.210729			17.0389	79		0.215682			10.2698	60		0.171164			15.4111
11						180562													9042						2128.37	8975		0.237144			2137.74	8972		0.238268			2168.03	8970		0.241698			1307.02	7396		0.17672			1954.89
12						23367													136						28.9375	129		0.224322			29.0241	129		0.224993			29.6358	129		0.229735			18.6209	96		0.193968			26.9466
13						27738													160						32.8624	158		0.20799			33.2769	158		0.210613			35.343	158		0.22369			17.4482	110		0.15862			29.3779
14						4058													23						5.34144	22		0.242793			5.39951	22		0.245432			5.68672	22		0.258487			3.50248	18		0.194582			4.79462
15						126													121						49.4644	121		0.408797			49.7805	121		0.411409			50.4355	121		0.416822			27.2025	121		0.224814			42.8899
						444192													53811						13281.4	51258		0.259108			13284.4	51100		0.259969			13152.7	50485		0.260528			8847.1	44608		0.19833			12162.8
[truncated: 8 more columns]
