# Supplementary material for: Development and Characterization of a High Density SNP Genotyping Assay for Cattle
Source: PLoS One. 2009 Apr 24;4(4):e5350. doi: 10.1371/journal.pone.0005350 (PMC2669730; doi:10.1371/journal.pone.0005350)
Supplement: Table S5 — The derived ancestral allele along with minor allele frequencies of individual markers within each of the cattle breeds and outgroups. (19.24 MB XLS) [file pone.0005350.s005.xls]

## Sheet: MAF
Table S5. Minor allele frequency for each SNP by breed and ancestral allele assignment.
								Taurine															African			Composite			Indicine				Outgroup
MarkerID	dbSNP_ssID	dbSNP_rsID	Source	Chr	Position	Ancestral Allele		RGU	HOL	BSW	SIM	PMT	HFD	RMG	GNS	ANG	NRC	JER	GBV	CHL	LMS		SHK	NDA		SGT	BMA		NEL	BRM	GIR		OWB	OGR	OYK	OCB	OBJ	OBB
BTA-34568-no-rs	ss61534748		Interbreed	1	3848026	A		0.13	0.32	0.19	0.5	0.04	0.03	0.31	0.38	0.19	0.31	0.21	0.17	0.29	0.06		0.01	0.01		0.4	0.17		0.01	0.01	0.01		0.5	0.01	0.01	0	0.01	0.01
BTB-00757818	ss62576397	rs41923266	draft	1	17012360	C		0.47	0.43	0.48	0.33	0.44	0.18	0.4	0.36	0.5	0.31	0.05	0.17	0.33	0.38		0.2	0.33		0.42	0.48		0.01	0.24	0.19		0.5	0.01	0.01	0.5	0.01	0
ARS-BFGL-BAC-11101	ss105236809		BAC	1	17230763	A		0.03	0.33	0.23	0.01	0.27	0.44	0.46	0.26	0.05	0.19	0.39	0.17	0.27	0.2		0.07	0.1		0.17	0.21		0.02	0.06	0.02		0.5	0.01	0.01	0.01	0.01	0.01
Hapmap51978-BTA-39455	ss61508468		HapMap	1	20064587	G		0.46	0.26	0.45	0.5	0.39	0.48	0.28	0.5	0.44	0.47	0.48	0.33	0.46	0.47		0.2	0.15		0.12	0.19		0.01	0.01	0.08		0.5	0.01	0.01	0	0.01	0
BTB-01116114	ss63564364	rs42273209	draft	1	21801171	G		0.33	0.34	0.04	0.17	0.35	0.34	0.46	0.26	0.29	0.5	0.16	0.5	0.44	0.19		0.23	0.3		0.46	0.38		0.02	0.08	0.12		0.5	0.01	0.01	0.01	0.01	0.01
BTB-01116164	ss63564514	rs42273759	draft	1	21919793	G		0.27	0.06	0.01	0.17	0.1	0.36	0.01	0.01	0.36	0.17	0.01	0.01	0.12	0.07		0.01	0.01		0.01	0.08		0.01	0.01	0.01		0.5	0.01	0.01	0.01	0.01	0.01
ARS-BFGL-NGS-21201	ss86293562		RRL	1	24797857	A		0.25	0.45	0.42	0.01	0.33	0.08	0.4	0.43	0.11	0.12	0.11	0.5	0.24	0.35		0.21	0.09		0.12	0.1		0.08	0.01	0.01		0.5	0.01	0.01	0.5	0.01	0.01
ARS-BFGL-NGS-11151	ss86291188		RRL	1	26876168	G		0.33	0.38	0.4	0.5	0.46	0.22	0.04	0.38	0.38	0.4	0.45	0.17	0.44	0.48		0.12	0.06		0.4	0.4		0.15	0.06	0.01		0.5	0	0.01	0.01	0.01	0.01
ARS-BFGL-BAC-5834	ss105289232		BAC	1	27135135	C		0.19	0.21	0.17	0.01	0.44	0.42	0.09	0.25	0.08	0.22	0.38	0.5	0.21	0.13		0.11	0.01		0.15	0.24		0.01	0.02	0.15		0.5	0.17	0.25	0	0.01	0.01
ARS-BFGL-NGS-55025	ss86285311		RRL	1	40691263	C		0.43	0.39	0.21	0.33	0.48	0.17	0.25	0.4	0.18	0.43	0.2	0.33	0.32	0.46		0.41	0.41		0.3	0.24		0.05	0.36	0.05		0.5	0.01	0	0.5	0.5	0.5
BTB-01164952	ss63710763	rs42326010	draft	1	50773995	A		0.01	0.11	0.01	0.01	0.04	0.36	0.01	0.05	0.01	0.01	0.01	0.01	0.13	0.13		0.01	0.01		0.08	0.02		0.01	0.02	0.01		0.5	0.01	0	0.01	0	0
Hapmap59475-rs29014975		rs29014975	HapMap	1	60842756	G		0.4	0.17	0.06	0.33	0.27	0.33	0.17	0.36	0.28	0.01	0.27	0.33	0.25	0.47		0.3	0.18		0.1	0.17		0.06	0.24	0.01		0.5	0.5	0.01	0	0.01	0.01
ARS-BFGL-NGS-102719	ss86332925		RRL	1	63201432	G		0.5	0.45	0.48	0.01	0.44	0.44	0.44	0.4	0.4	0.29	0.46	0.17	0.39	0.18		0.01	0.08		0.17	0.44		0.08	0.04	0.02		0.5	0.01	0.01	0.01	0.01	0.01
Hapmap50334-BTA-36619	ss61508326		HapMap	1	77938518	G		0.47	0.05	0.01	0.01	0.04	0.17	0.01	0.21	0.37	0.19	0.07	0.01	0.01	0.09		0.01	0.01		0.19	0.12		0.01	0.01	0.01		0.5	0.38	0	0.5	0.01	0.12
BTB-00038398	ss65162622	rs43248636	draft	1	86630442	A		0.01	0.01	0.01	0.01	0.1	0.28	0.01	0.05	0.01	0.01	0.23	0.01	0.01	0.01		0.01	0.01		0.02	0.02		0.01	0.01	0.01		0.5	0.01	0.01	0.01	0.01	0.01
BTA-40478-no-rs	ss61537886		Interbreed	1	88650927	A		0.33	0.04	0.04	0.33	0.21	0.34	0.04	0.01	0.2	0.12	0.02	0.17	0.17	0.24		0.3	0.42		0.38	0.12		0.25	0.32	0.39		0.5	0.01	0	0	0.01	0
BTA-40495-no-rs	ss61537897		Interbreed	1	90411585	G		0.17	0.2	0.46	0.33	0.38	0.33	0.44	0.48	0.43	0.48	0.43	0.33	0.25	0.39		0.32	0.46		0.17	0.25		0.01	0.1	0.02		0.5	0.25	0.01	0	0.01	0.01
Hapmap47178-BTA-111157	ss61473011		HapMap	1	94181809	G		0.25	0.23	0.39	0.5	0.47	0.18	0.2	0.1	0.29	0.27	0.02	0.17	0.1	0.27		0.17	0.01		0.22	0.26		0.05	0.01	0.03		0.5	0.25	0.01	0.01	0.01	0.01
BTA-07846-rs29027508		rs29027508	Interbreed	1	94958244	A		0.32	0.33	0.2	0.33	0.22	0.29	0.46	0.33	0.26	0.4	0.41	0.5	0.42	0.49		0.25	0.12		0.5	0.46		0.19	0.01	0.05		0.5	0.12	0.01	0	0.01	0.01
BTB-00044654	ss65168869	rs43256325	draft	1	106646873	A		0.01	0.01	0.01	0.01	0.01	0.22	0.04	0.01	0.01	0.01	0.01	0.01	0.02	0.02		0.07	0.01		0.19	0.38		0.2	0.44	0.46		0.5	0.25	0.01	0	0.01	0.01
ARS-BFGL-BAC-31718	ss105259680		BAC	1	109108004	G		0.27	0.11	0.01	0.01	0.15	0.28	0.01	0.36	0.17	0.43	0.01	0.17	0.33	0.1		0.1	0.01		0.33	0.02		0.01	0.01	0.06		0.5	0.01	0.01	0.5	0.01	0.01
BFGL-NGS-115502	ss86339126		RRL	1	110424874	C		0.47	0.45	0.25	0.33	0.44	0.31	0.15	0.21	0.4	0.14	0.21	0.5	0.42	0.44		0.43	0.28		0.48	0.46		0.48	0.28	0.17		0.5	0.38	0.01	0	0.25	0.01
ARS-BFGL-NGS-109048	ss86292398		RRL	1	116445186	G		0.4	0.45	0.35	0.17	0.4	0.42	0.48	0.26	0.4	0.33	0.48	0.01	0.3	0.47		0.34	0.46		0.14	0.5		0.01	0.18	0.1		0.5	0.01	0.01	0	0.25	0.01
ARS-BFGL-NGS-11580	ss86287160		RRL	1	116611633	C		0.4	0.36	0.29	0.33	0.33	0.42	0.44	0.33	0.34	0.45	0.45	0.17	0.42	0.39		0.01	0.01		0.25	0.29		0.01	0.04	0.01		0.5	0.01	0.01	0.01	0.01	0.01
BTB-00051924	ss65176133	rs43265947	draft	1	119242110	G		0.3	0.05	0.1	0.01	0.08	0.36	0.21	0.01	0.12	0.02	0.27	0.17	0.27	0.2		0.01	0.01		0.5	0.31		0.01	0.02	0.01		0.5	0.01	0.01	0.01	0.01	0.01
Hapmap39835-BTA-49382	ss61484355		HapMap	1	123477126	C		0.01	0.01	0.01	0.01	0.01	0.23	0.01	0.01	0.01	0.01	0.01	0.17	0.01	0.01		0.01	0.01		0.04	0.08		0.01	0.01	0.01		0.5	0.01	0.01	0.01	0.01	0.01
Hapmap42138-BTA-21868	ss61527961		HapMap	1	129270726	A		0.3	0.39	0.31	0.33	0.21	0.44	0.24	0.1	0.44	0.38	0.05	0.17	0.35	0.34		0.1	0.22		0.29	0.08		0.1	0.12	0.01		0.5	0.38	0.01	0.01	0.01	0.01
Hapmap54420-rs29021652		rs29021652	HapMap	1	132959914	G		0.03	0.05	0.46	0.17	0.19	0.24	0.01	0.05	0.05	0.1	0.06	0.01	0.4	0.25		0.21	0.01		0.12	0.25		0.41	0.35	0.25		0.5	0.01	0.01	0	0.01	0.01
UA-IFASA-2306			Various	1	144626795	G		0.4	0.39	0.21	0.33	0.27	0.34	0.33	0.5	0.44	0.45	0.38	0.33	0.46	0.23		0.5	0.18		0.25	0.31		0.31	0.22	0.27		0.5	0	0.01	0.01	0.01	0.01
ARS-BFGL-NGS-105531	ss86320337		RRL	1	144952299	C		0.33	0.41	0.5	0.5	0.33	0.3	0.21	0.12	0.28	0.17	0.05	0.33	0.17	0.13		0.25	0.12		0.42	0.29		0.21	0.42	0.46		0.5	0.25	0.01	0.01	0.01	0.01
BFGL-NGS-113213	ss86336787		RRL	1	147224999	G		0.47	0.15	0.12	0.01	0.29	0.23	0.21	0.17	0.38	0.14	0.23	0.5	0.21	0.33		0.05	0.3		0.06	0.02		0.04	0.01	0.01		0.5	0.01	0.01	0	0	0.01
BTB-01975281	ss64991024	rs43086514	draft	1	150396166	A		0.23	0.38	0.42	0.33	0.15	0.28	0.15	0.31	0.44	0.29	0.14	0.33	0.15	0.26		0.43	0.12		0.04	0.21		0.15	0.08	0.17		0.5	0.01	0.01	0.01	0.01	0.01
ARS-BFGL-NGS-98387	ss86329217		RRL	1	154783579	G		0.2	0.36	0.27	0.33	0.48	0.22	0.35	0.5	0.18	0.4	0.38	0.33	0.23	0.19		0.39	0.5		0.44	0.48		0.37	0.5	0.47		0.5	0.01	0.01	0.01	0.01	0.01
BTB-01686439	ss64704255	rs42800089	draft	1	155451307	G		0.4	0.28	0.01	0.33	0.44	0.36	0.27	0.29	0.45	0.21	0.32	0.01	0.29	0.34		0.22	0.06		0.48	0.44		0.08	0.22	0.23		0.5	0.38	0.01	0	0.01	0.01
ARS-BFGL-NGS-101054	ss86332309		RRL	2	692786	G		0.33	0.01	0.33	0.33	0.12	0.09	0.06	0.38	0.3	0.14	0.35	0.33	0.12	0.23		0.38	0.16		0.1	0.23		0.01	0.08	0.01		0.5	0.33	0.01	0.5	0.01	0.01
ARS-BFGL-NGS-1167	ss86274672		RRL	2	19053041	G		0.33	0.19	0.08	0.33	0.04	0.05	0.15	0.01	0.46	0.02	0.01	0.01	0.19	0.13		0.38	0.01		0.21	0.04		0.43	0.15	0.16		0.5	0.01	0.01	0.5	0.5	0.01
BTA-112971-no-rs	ss61473419		Interbreed	2	27481414	T		0.03	0.08	0.01	0.01	0.01	0.01	0.01	0.01	0.04	0.01	0.01	0.01	0.01	0.01		0.01	0.01		0.01	0.01		0.01	0.01	0.01		0.5	0.33	0	0.01	0.01	0.01
ARS-BFGL-BAC-29585	ss105257313		BAC	2	31256176	G		0.4	0.14	0.23	0.5	0.48	0.22	0.17	0.33	0.38	0.26	0.09	0.33	0.31	0.37		0.05	0.01		0.1	0.29		0.17	0.24	0.1		0.5	0.01	0.01	0	0.5	0.01
BTA-14682-no-rs	ss38336734		Interbreed	2	50999176	G		0.27	0.29	0.12	0.17	0.19	0.28	0.44	0.36	0.15	0.19	0.04	0.17	0.21	0.17		0.2	0.04		0.29	0.15		0.08	0.08	0.1		0.5	0.25	0.01	0	0.01	0.12
Hapmap47966-BTA-47563	ss61483877		HapMap	2	51028979	G		0.17	0.48	0.23	0.33	0.42	0.48	0.29	0.45	0.26	0.38	0.04	0.17	0.46	0.38		0.18	0.04		0.33	0.44		0.07	0.06	0.01		0.5	0.01	0.01	0	0.01	0.12
Hapmap51797-BTA-108321	ss61472355		HapMap	2	56647106	G		0.2	0.29	0.01	0.17	0.08	0.14	0.23	0.02	0.38	0.17	0.01	0.33	0.12	0.19		0.38	0.14		0.06	0.12		0.01	0.01	0.01		0.5	0.01	0.01	0.01	0.01	0.01
ARS-BFGL-NGS-88182	ss86318400		RRL	2	56790863	A		0.4	0.16	0.27	0.33	0.15	0.44	0.23	0.21	0.34	0.24	0.14	0.17	0.37	0.12		0.28	0.44		0.35	0.31		0.02	0.3	0.48		0.5	0.01	0.01	0.01	0.01	0.12
ARS-BFGL-NGS-60312	ss86290479		RRL	2	64947791	G		0.37	0.45	0.41	0.33	0.1	0.25	0.21	0.5	0.31	0.45	0.3	0.33	0.35	0.1		0.5	0.01		0.33	0.29		0.45	0.44	0.46		0.5	0.01	0.01	0.01	0.01	0.17
ARS-BFGL-NGS-58238	ss86287538		RRL	2	65499051	G		0.33	0.43	0.19	0.01	0.31	0.17	0.19	0.21	0.33	0.43	0.48	0.33	0.46	0.26		0.02	0.4		0.42	0.48		0.04	0.01	0.01		0.5	0.01	0.01	0.01	0.01	0.12
Hapmap51555-BTA-115578	ss61474042		HapMap	2	71717547	G		0.37	0.38	0.15	0.5	0.42	0.34	0.27	0.36	0.31	0.29	0.18	0.17	0.29	0.4		0.12	0.16		0.25	0.38		0.18	0.01	0.01		0.5	0.01	0.01	0.01	0.01	0.01
BTB-01313469	ss64024805	rs42433209	draft	2	79806777	G		0.03	0.05	0.42	0.33	0.23	0.25	0.12	0.1	0.02	0.12	0.04	0.5	0.23	0.31		0.17	0.14		0.25	0.38		0.2	0.44	0.33		0.5	0.5	0.01	0	0.01	0.01
BTB-01313103	ss64024073	rs42439541	draft	2	80118827	A		0.4	0.23	0.5	0.33	0.35	0.12	0.27	0.21	0.25	0.21	0.32	0.33	0.25	0.3		0.48	0.32		0.29	0.17		0.01	0.02	0.01		0.5	0.01	0.01	0	0.01	0.12
BTA-48043-no-rs	ss61509029		Interbreed	2	81107937	G		0.27	0.37	0.23	0.5	0.48	0.03	0.46	0.31	0.33	0.45	0.41	0.17	0.19	0.28		0.01	0.01		0.15	0.08		0.01	0.04	0.01		0.5	0.01	0.01	0	0.01	0.01
Hapmap51113-BTA-100127	ss61512120		HapMap	2	93320533	G		0.37	0.17	0.41	0.01	0.17	0.33	0.42	0.45	0.45	0.4	0.16	0.33	0.25	0.43		0.01	0.01		0.46	0.46		0.01	0.01	0.01		0.5	0.01	0.01	0.01	0.01	0.01
ARS-BFGL-NGS-25561	ss86324577		RRL	2	97424735	G		0.27	0.43	0.02	0.5	0.27	0.2	0.4	0.43	0.16	0.26	0.09	0.5	0.46	0.21		0.43	0.44		0.17	0.23		0.11	0.04	0.01		0.5	0.01	0.01	0.01	0.01	0.01
ARS-BFGL-NGS-43811	ss86296838		RRL	2	97512822	G		0.47	0.42	0.35	0.5	0.27	0.42	0.33	0.17	0.48	0.31	0.2	0.33	0.35	0.44		0.27	0.28		0.25	0.4		0.43	0.22	0.38		0.5	0.01	0.01	0.01	0.01	0.01
Hapmap49408-BTA-101235	ss61512668		HapMap	2	98838210	G		0.43	0.45	0.48	0.01	0.44	0.48	0.29	0.38	0.31	0.38	0.45	0.5	0.42	0.49		0.2	0.18		0.31	0.35		0.13	0.24	0.26		0.5	0.01	0.01	0.01	0.01	0.01
ARS-BFGL-NGS-100077	ss86334089		RRL	2	106490194	G		0.33	0.05	0.46	0.33	0.29	0.11	0.4	0.24	0.23	0.38	0.02	0.17	0.44	0.47		0.38	0.46		0.46	0.46		0.41	0.34	0.42		0.5	0.01	0.5	0.01	0.01	0.01
ARS-BFGL-NGS-36162	ss86308738		RRL	2	112633455	G		0.37	0.48	0.29	0.33	0.48	0.27	0.44	0.45	0.47	0.29	0.29	0.17	0.33	0.46		0.23	0.27		0.46	0.23		0.02	0.08	0.01		0.5	0.01	0.01	0.5	0.01	0.01
BTB-01307387	ss64012648	rs42430687	draft	2	112814912	G		0.01	0.01	0.01	0.01	0.01	0.18	0.01	0.01	0.01	0.01	0.01	0.01	0.04	0.01		0.01	0.01		0.02	0.04		0.01	0.01	0.01		0.5	0.01	0	0.25	0.01	0.33
ARS-BFGL-NGS-10727	ss86302367		RRL	2	112843434	G		0.01	0.32	0.01	0.01	0.01	0.47	0.01	0.01	0.01	0.02	0.01	0.01	0.08	0.01		0.01	0.01		0.06	0.25		0.01	0.01	0.01		0.5	0.01	0.01	0.01	0.01	0.01
ARS-BFGL-NGS-19038	ss86335770		RRL	2	117341937	G		0.03	0.28	0.48	0.33	0.17	0.22	0.08	0.02	0.1	0.26	0.01	0.33	0.04	0.03		0.07	0.1		0.35	0.17		0.46	0.34	0.42		0.5	0.38	0.01	0	0.01	0.01
ARS-BFGL-NGS-58655	ss86289094		RRL	2	127594125	G		0.47	0.29	0.35	0.33	0.29	0.28	0.38	0.14	0.43	0.48	0.2	0.17	0.42	0.48		0.12	0.01		0.4	0.46		0.01	0.16	0.08		0.5	0.01	0.01	0.5	0.01	0.01
BTA-49605-no-rs	ss61542811		Interbreed	2	127692028	A		0.33	0.38	0.06	0.5	0.41	0.45	0.21	0.3	0.35	0.1	0.19	0.33	0.44	0.36		0.18	0.26		0.19	0.31		0.01	0.02	0.14		0.5	0.12	0.01	0	0.01	0
BFGL-NGS-114524	ss86338371		RRL	2	134729836	G		0.47	0.33	0.5	0.17	0.4	0.28	0.33	0.31	0.25	0.48	0.27	0.33	0.33	0.4		0.02	0.14		0.27	0.48		0.06	0.16	0.01		0.5	0.12	0.01	0	0.01	0.01
ARS-BFGL-NGS-26965	ss86321108		RRL	2	135776021	A		0.2	0.26	0.25	0.17	0.15	0.31	0.15	0.33	0.36	0.33	0.16	0.17	0.21	0.37		0.2	0.4		0.48	0.12		0.01	0.1	0.01		0.5	0.25	0.01	0.01	0	0.01
ARS-BFGL-NGS-33064	ss86297798		RRL	2	138588187	G		0.2	0.4	0.17	0.17	0.06	0.33	0.04	0.1	0.37	0.38	0.01	0.17	0.31	0.1		0.01	0.01		0.04	0.25		0.01	0.02	0.01		0.5	0.38	0.01	0	0.01	0.01
ARS-BFGL-NGS-27655	ss86295172		RRL	3	3683167	G		0.4	0.39	0.4	0.17	0.48	0.2	0.43	0.38	0.37	0.43	0.45	0.17	0.48	0.29		0.33	0.33		0.43	0.44		0.43	0.17	0.42		0.5	0.01	0.01	0.01	0.01	0.01
ARS-BFGL-NGS-4246	ss86288722		RRL	3	3770361	G		0.01	0.11	0.01	0.01	0.01	0.01	0.01	0.01	0.01	0.14	0.01	0.01	0.01	0.02		0.01	0.01		0.01	0.01		0.01	0.01	0.01		0.5	0.25	0.01	0	0.01	0.01
BTA-09777-no-rs	ss38331829		Interbreed	3	8521639	A		0.23	0.27	0.1	0.33	0.4	0.3	0.12	0.48	0.1	0.19	0.04	0.5	0.37	0.42		0.31	0.48		0.28	0.3		0.44	0.26	0.19		0.5	0.5	0.01	0	0.01	0.01
ARS-BFGL-NGS-1316	ss86274753		RRL	3	15349187	G		0.01	0.39	0.21	0.33	0.1	0.01	0.01	0.01	0.21	0.19	0.01	0.01	0.15	0.02		0.2	0.18		0.01	0.01		0.01	0.01	0.01		0.5	0.01	0.01	0	0.01	0.01
ARS-BFGL-NGS-42701	ss86309198		RRL	3	20130430	C		0.01	0.36	0.25	0.5	0.27	0.19	0.1	0.21	0.09	0.38	0.11	0.17	0.19	0.12		0.07	0.5		0.33	0.12		0.02	0.1	0.25		0.5	0.01	0.01	0.01	0.01	0.01
BFGL-NGS-111769	ss86338455		RRL	3	27724312	G		0.27	0.41	0.25	0.01	0.33	0.16	0.31	0.45	0.07	0.19	0.48	0.5	0.44	0.48		0.35	0.12		0.4	0.15		0.34	0.24	0.02		0.5	0.25	0.01	0.01	0.01	0.01
Hapmap57718-rs29018416		rs29018416	HapMap	3	34165561	G		0.46	0.12	0.02	0.01	0.12	0.48	0.23	0.31	0.33	0.23	0.14	0.5	0.16	0.49		0.47	0.35		0.28	0.35		0.01	0.01	0.01		0.5	0.01	0.01	0.01	0.01	0.01
BFGL-NGS-110600	ss86335582		RRL	3	46202712	G		0.2	0.37	0.48	0.01	0.23	0.45	0.29	0.19	0.06	0.19	0.11	0.33	0.25	0.44		0.02	0.08		0.15	0.17		0.01	0.08	0.12		0.5	0.01	0.01	0.01	0.01	0.01
ARS-BFGL-NGS-57015	ss86286842		RRL	3	47057515	G		0.01	0.16	0.01	0.01	0.02	0.01	0.01	0.01	0.01	0.05	0.01	0.17	0.1	0.06		0.01	0.01		0.01	0.01		0.01	0.01	0.01		0.5	0.01	0.01	0.01	0.01	0.01
ARS-BFGL-NGS-36858	ss86338733		RRL	3	54560267	G		0.01	0.08	0.01	0.01	0.04	0.08	0.11	0.01	0.01	0.01	0.01	0.01	0.04	0.03		0.02	0.01		0.01	0.04		0.1	0.02	0.15		0.5	0.5	0.5	0.5	0.01	0.17
BTB-01629524	ss64647560	rs42743958	draft	3	66608091	G		0.43	0.41	0.35	0.17	0.25	0.34	0.29	0.33	0.36	0.33	0.18	0.5	0.08	0.5		0.29	0.01		0.27	0.5		0.07	0.17	0.28		0.5	0.12	0.01	0	0.01	0.01
Hapmap60120-rs29018018		rs29018018	HapMap	3	67904291	G		0.33	0.01	0.08	0.17	0.04	0.13	0.19	0.01	0.15	0.07	0.01	0.17	0.13	0.17		0.05	0.04		0.1	0.15		0.01	0.22	0.11		0.5	0.01	0.01	0	0.01	0.33
BTB-01387335	ss64172153	rs42508694	draft	3	71675970	G		0.01	0.01	0.02	0.01	0.01	0.14	0.01	0.01	0.01	0.19	0.01	0.01	0.01	0.01		0.01	0.01		0.04	0.08		0.01	0.01	0.01		0.5	0.01	0.01	0	0.01	0.01
BTB-00134893	ss65258829	rs43345306	draft	3	74131724	G		0.4	0.09	0.01	0.01	0.35	0.09	0.21	0.01	0.36	0.1	0.09	0.17	0.37	0.27		0.32	0.32		0.19	0.4		0.43	0.3	0.21		0.5	0.01	0.01	0.01	0.01	0.01
Hapmap43910-BTA-68352	ss61489268		HapMap	3	80650979	G		0.3	0.3	0.06	0.5	0.42	0.17	0.25	0.26	0.34	0.26	0.29	0.33	0.19	0.49		0.48	0.06		0.25	0.42		0.1	0.24	0.12		0.5	0.01	0.01	0	0.01	0.01
ARS-BFGL-NGS-109435	ss86341724		RRL	3	93002528	G		0.01	0.02	0.01	0.01	0.08	0.03	0.1	0.1	0.01	0.19	0.25	0.01	0.15	0.12		0.27	0.28		0.02	0.02		0.01	0.01	0.02		0.5	0.25	0.01	0	0.01	0.01
BTB-00141992	ss65265916	rs43357373	draft	3	94459326	G		0.03	0.15	0.02	0.17	0.15	0.34	0.01	0.1	0.05	0.12	0.01	0.01	0.02	0.4		0.01	0.01		0.06	0.08		0.01	0.02	0.01		0.5	0.38	0.01	0	0.01	0.01
BTB-00142159	ss65266083	rs43348541	draft	3	95776745	G		0.17	0.34	0.06	0.17	0.35	0.42	0.25	0.21	0.19	0.19	0.27	0.01	0.31	0.19		0.3	0.18		0.19	0.31		0.3	0.38	0.27		0.5	0.01	0.01	0.01	0.01	0.01
BTB-00147684	ss65271602	rs43357732	draft	3	103706279	G		0.27	0.24	0.33	0.5	0.31	0.5	0.15	0.29	0.17	0.21	0.23	0.5	0.37	0.28		0.4	0.06		0.48	0.44		0.46	0.22	0.43		0.5	0.5	0.01	0.01	0.5	0
Hapmap31545-BTA-68938	ss61503675		HapMap	3	106834234	A		0.13	0.25	0.23	0.33	0.46	0.3	0.29	0.43	0.12	0.45	0.01	0.17	0.4	0.39		0.48	0.46		0.4	0.17		0.3	0.42	0.46		0.5	0.25	0.01	0	0.01	0.01
ARS-BFGL-NGS-43577	ss86311605		RRL	3	113643752	G		0.13	0.27	0.06	0.17	0.25	0.28	0.01	0.1	0.32	0.19	0.01	0.17	0.21	0.16		0.25	0.18		0.44	0.25		0.46	0.42	0.44		0.5	0.01	0	0	0.01	0.01
ARS-BFGL-NGS-32060	ss86313017		RRL	3	120898832	A		0.33	0.38	0.44	0.17	0.25	0.32	0.36	0.45	0.2	0.5	0.41	0	0.4	0.17		0.02	0.22		0.33	0.29		0.38	0.14	0.25		0.5	0.01	0.01	0.01	0.01	0.01
ARS-BFGL-NGS-62557	ss86292945		RRL	3	121340161	G		0.37	0.4	0.19	0.17	0.21	0.3	0.12	0.12	0.37	0.17	0.14	0.33	0.25	0.17		0.3	0.5		0.29	0.4		0.17	0.14	0.12		0.5	0.01	0.01	0.01	0.01	0.01
BTA-69644-no-rs	ss61553764		Interbreed	3	121980310	G		0.2	0.49	0.35	0.33	0.38	0.19	0.48	0.48	0.26	0.29	0.21	0.5	0.4	0.3		0.36	0.15		0.25	0.35		0.21	0.19	0.13		0.5	0.5	0.5	0.5	0	0
ARS-USMARC-Parent-DQ839235-rs29012691	rs29012691		Parentage	3	123358771	C		0.2	0.46	0.06	0.17	0.4	0.35	0.31	0.33	0.32	0.4	0.48	0.5	0.35	0.48		0.4	0.24		0.38	0.33		0.1	0.4	0.3		0.5	0.01	0	0	0.01	0.01
ARS-BFGL-NGS-223	ss86273762		RRL	3	125998161	G		0.03	0.36	0.27	0.33	0.48	0.47	0.27	0.24	0.42	0.48	0.18	0.33	0.33	0.49		0.18	0.01		0.25	0.29		0.25	0.1	0.06		0.5	0.25	0.01	0	0.01	0.01
BFGL-NGS-113935	ss86337672		RRL	3	127218595	G		0.17	0.01	0.1	0.01	0.31	0.01	0.1	0.01	0.15	0.05	0.48	0.01	0.02	0.23		0.01	0.08		0.02	0.01		0.01	0.01	0.01		0.5	0.01	0.01	0	0.01	0.01
BTB-01643687	ss64661691	rs42756832	draft	4	8009076	C		0.01	0.19	0.15	0.01	0.1	0.41	0.17	0.14	0.02	0.1	0.11	0.33	0.27	0.16		0.07	0.04		0.08	0.08		0.01	0.01	0.02		0.5	0.01	0.01	0.01	0.01	0.01
ARS-BFGL-NGS-26731	ss86283101		RRL	4	10192676	G		0.01	0.11	0.29	0.01	0.31	0.12	0.21	0.26	0.03	0.05	0.27	0.17	0.12	0.43		0.4	0.32		0.29	0.33		0.15	0.24	0.15		0.5	0.01	0.01	0.01	0.01	0.01
BTB-00166174	ss65290059	rs43375611	draft	4	11954034	G		0.43	0.25	0.29	0.01	0.19	0.41	0.23	0.26	0.29	0.19	0.32	0.01	0.19	0.22		0.01	0.04		0.1	0.25		0.01	0.01	0.04		0.5	0.01	0.25	0.01	0.01	0.01
ARS-BFGL-NGS-29341	ss86306822		RRL	4	13326417	G		0.47	0.44	0.33	0.5	0.46	0.2	0.27	0.24	0.3	0.1	0.11	0.5	0.44	0.29		0.14	0.08		0.46	0.29		0.01	0.02	0.11		0.5	0.25	0	0.01	0.01	0.5
Hapmap31111-BTA-141921			HapMap	4	15745767	G		0.23	0.49	0.17	0.33	0.33	0.31	0.29	0.33	0.41	0.4	0.29	0.33	0.19	0.31		0.28	0.24		0.4	0.31		0.3	0.26	0.46		0.5	0.38	0.01	0.01	0.01	0.25
Hapmap44709-BTA-70915	ss61490011		HapMap	4	15979996	G		0.43	0.27	0.35	0.33	0.46	0.47	0.33	0.31	0.46	0.07	0.17	0.17	0.44	0.33		0.45	0.38		0.17	0.27		0.32	0.24	0.25		0.5	0.01	0.01	0	0.01	0.25
BTA-85383-no-rs	ss61562248		Interbreed	4	16195428	A		0.3	0.07	0.42	0.17	0.06	0.09	0.04	0.17	0.11	0.4	0.02	0.01	0.06	0.07		0.01	0.01		0.42	0.35		0.04	0.01	0.01		0.5	0.01	0.01	0.01	0.01	0.25
BTA-72752-no-rs	ss61490465		Interbreed	4	28152251	A		0.4	0.24	0.02	0.17	0.06	0.2	0.29	0.17	0.37	0.38	0.45	0.01	0.23	0.32		0.35	0.01		0.44	0.42		0.01	0.08	0.01		0.5	0.01	0.01	0	0.01	0.01
BTB-01269498	ss63937293	rs42391751	draft	4	35452342	G		0.03	0.01	0.01	0.17	0.19	0.14	0.01	0.01	0.1	0.05	0.01	0.01	0.06	0.03		0.01	0.14		0.01	0.02		0.01	0.01	0.01		0.5	0.01	0.01	0.01	0.25	0.01
BTB-01007139	ss63257386	rs42165880	draft	4	38354798	G		0.17	0.38	0.15	0.5	0.38	0.35	0.33	0.48	0.1	0.14	0.2	0.33	0.42	0.43		0.12	0.01		0.35	0.21		0.08	0.33	0.23		0.5	0.01	0.01	0	0.01	0.01
Hapmap58943-rs29011657		rs29011657	HapMap	4	39452723	G		0.13	0.16	0.17	0.01	0.04	0.37	0.02	0.01	0.1	0.17	0.01	0.33	0.08	0.01		0.01	0.01		0.01	0.21		0.01	0.01	0.01		0.5	0.01	0.01	0.01	0.01	0.01
BFGL-NGS-112234	ss86335486		RRL	4	44807470	G		0.2	0.34	0.5	0.5	0.48	0.42	0.42	0.24	0.23	0.48	0.29	0.17	0.35	0.47		0.25	0.28		0.33	0.46		0.48	0.32	0.48		0.5	0.01	0.01	0.01	0.25	0.01
BTB-01721944	ss64739588	rs42834916	draft	4	46072693	A		0.33	0.05	0.27	0.33	0.1	0.28	0.35	0.43	0.46	0.14	0.05	0.17	0.19	0.18		0.42	0.02		0.29	0.25		0.04	0.3	0.01		0.5	0.01	0.01	0	0.01	0.01
BTA-27223-no-rs	ss61530895		Interbreed	4	47559554	G		0.01	0.01	0.01	0.01	0.12	0.33	0.01	0.01	0.01	0.01	0.01	0.01	0.01	0.01		0.01	0.01		0.01	0.06		0.01	0.04	0.01		0.5	0.12	0.01	0.01	0.01	0.01
ARS-BFGL-NGS-52549	ss86282886		RRL	4	52339635	A		0.33	0.3	0.5	0.33	0.42	0.44	0.1	0.43	0.23	0.5	0.46	0.33	0.31	0.49		0.07	0.3		0.21	0.19		0.06	0.18	0.06		0.5	0.01	0.01	0.01	0.01	0.01
BTA-16397-no-rs	ss61525165		Interbreed	4	57871128	T		0.23	0.12	0.31	0.33	0.35	0.38	0.42	0.26	0.19	0.38	0.45	0.17	0.5	0.33		0.38	0.44		0.19	0.38		0.37	0.24	0.08		0.5	0.25	0.01	0.5	0.01	0.01
Hapmap25577-BTA-148332			HapMap	4	59224564	A		0.3	0.18	0.02	0.33	0.19	0.37	0.17	0.17	0.24	0.5	0.3	0.33	0.37	0.3		0.17	0.37		0.4	0.25		0.01	0.01	0.01		0.5	0.01	0.01	0	0.01	0.01
Hapmap53007-rs29013223		rs29013223	HapMap	4	63365413	G		0.01	0.2	0.01	0.01	0.06	0.44	0.21	0.1	0.03	0.07	0.01	0.01	0.13	0.1		0.35	0.08		0.35	0.42		0.08	0.42	0.35		0.5	0.01	0.01	0.01	0.01	0.01
ARS-BFGL-NGS-31114	ss86314263		RRL	4	65930054	A		0.4	0.38	0.48	0.5	0.27	0.48	0.01	0.43	0.31	0.48	0.21	0.01	0.23	0.12		0.02	0.18		0.31	0.27		0.01	0.12	0.01		0.5	0.38	0.01	0	0.01	0.01
ARS-BFGL-NGS-33310	ss86337447		RRL	4	68015733	G		0.17	0.05	0.02	0.01	0.29	0.06	0.5	0.21	0.04	0.17	0.04	0.01	0.15	0.21		0.01	0.01		0.26	0.38		0.01	0.02	0.01		0.5	0.01	0	0	0.01	0.01
ARS-BFGL-NGS-40376	ss86310303		RRL	4	68063824	G		0.17	0.08	0.38	0.17	0.35	0.41	0.33	0.48	0.02	0.1	0.29	0.17	0.35	0.36		0.06	0.01		0.38	0.42		0.01	0.09	0.01		0.5	0.01	0	0.01	0	0.01
BTA-71331-no-rs	ss61468894		Interbreed	4	74616159	G		0.2	0.12	0.27	0.17	0.17	0.47	0.21	0.19	0.28	0.31	0.04	0.01	0.21	0.04		0.28	0.01		0.29	0.17		0.48	0.42	0.31		0.5	0.01	0	0.01	0.01	0.01
BTB-01657329	ss64675280	rs42772868	draft	4	76988443	G		0.01	0.01	0.01	0.01	0.01	0.19	0.01	0.01	0.01	0.02	0.01	0.01	0.01	0.01		0.01	0.01		0.02	0.01		0.01	0.02	0.01		0.5	0.01	0.01	0	0.01	0.12
Hapmap58518-rs29024716		rs29024716	HapMap	4	80613689	G		0.01	0.06	0.12	0.01	0.15	0.33	0.39	0.4	0.01	0.29	0.3	0.01	0.1	0.33		0.25	0.01		0.01	0.1		0.01	0.01	0.43		0.5	0.38	0	0	0.01	0.01
Hapmap50541-BTA-101489	ss61512790		HapMap	4	83205716	G		0.3	0.21	0.06	0.01	0.25	0.12	0.5	0.02	0.29	0.33	0.05	0.01	0.13	0.12		0.27	0.3		0.48	0.25		0.31	0.44	0.23		0.5	0.01	0.01	0.5	0.01	0.01
ARS-BFGL-NGS-16675	ss86299833		RRL	4	88562391	G		0.13	0.35	0.15	0.17	0.27	0.48	0.25	0.19	0.31	0.38	0.29	0.33	0.4	0.26		0.28	0.22		0.25	0.42		0.09	0.48	0.46		0.5	0	0	0.01	0	0
BTA-25095-no-rs	ss61478102		Interbreed	4	89829524	G		0.03	0.45	0.35	0.01	0.21	0.02	0.12	0.12	0.07	0.45	0.02	0.01	0.44	0.2		0.31	0.04		0.21	0.17		0.45	0.38	0.35		0.5	0.5	0.5	0.01	0.01	0.5
BTB-02013962	ss65029165	rs43115344	draft	4	94279590	A		0.03	0.3	0.33	0.01	0.15	0.47	0.06	0.24	0.01	0.45	0.04	0.33	0.1	0.12		0.43	0.42		0.19	0.46		0.4	0.24	0.15		0.5	0.25	0.01	0	0.01	0.01
ARS-BFGL-NGS-59298	ss86289533		RRL	4	95685552	G		0.27	0.2	0.27	0.17	0.44	0.39	0.4	0.38	0.44	0.29	0.43	0.01	0.06	0.43		0.34	0.26		0.19	0.04		0.38	0.26	0.46		0.5	0.5	0.01	0	0.01	0.01
BTA-71976-no-rs	ss61554962		Interbreed	4	103671058	G		0.23	0.47	0.31	0.5	0.42	0.42	0.27	0.24	0.09	0.33	0.25	0.5	0.23	0.42		0.12	0.12		0.27	0.31		0.26	0.18	0.12		0.5	0.01	0.5	0.01	0.01	0.01
Hapmap59512-rs29027076		rs29027076	HapMap	4	103691147	A		0.43	0.28	0.17	0.01	0.04	0.1	0.08	0.38	0.48	0.07	0.05	0.01	0.4	0.2		0.11	0.03		0.23	0.08		0.23	0.1	0.13		0.5	0.01	0	0	0.01	0.01
ARS-BFGL-NGS-64545	ss86294559		RRL	4	107914688	C		0.01	0.01	0.01	0.01	0.01	0.01	0.01	0.01	0.01	0.01	0.01	0.01	0.01	0.01		0.01	0.01		0.01	0.01		0.01	0.01	0.01		0.5	0.25	0.01	0	0.01	0.01
BFGL-NGS-118330	ss86338882		RRL	4	108167119	C		0.23	0.09	0.23	0.01	0.1	0.05	0.29	0.01	0.41	0.19	0.2	0.01	0.12	0.2		0.01	0.28		0.08	0.02		0.01	0.01	0.01		0.5	0.01	0.01	0.01	0.01	0.01
ARS-BFGL-NGS-91867	ss86322374		RRL	4	111422402	G		0.17	0.44	0.29	0.33	0.46	0.16	0.21	0.24	0.34	0.4	0.25	0.17	0.29	0.34		0.02	0.42		0.38	0.46		0.25	0.12	0.25		0.5	0.25	0.01	0.01	0.01	0.12
ARS-BFGL-NGS-73118	ss86303132		RRL	4	112133333	G		0.07	0.37	0.01	0.17	0.23	0.44	0.01	0.02	0.02	0.05	0.01	0.33	0.33	0.26		0.01	0.16		0.15	0.17		0.01	0.01	0.01		0.5	0.01	0.01	0	0.01	0.01
BTB-01163185	ss63705471	rs42319575	draft	4	115605286	G		0.27	0.26	0.07	0.17	0.06	0.13	0.38	0.01	0.44	0.31	0.23	0.25	0.3	0.46		0.01	0.01		0.25	0.12		0.12	0.06	0.32		0.5	0.01	0	0	0.01	0.01
ARS-BFGL-NGS-24470	ss86308896		RRL	4	115725375	A		0.1	0.46	0.44	0.5	0.4	0.42	0.33	0.4	0.24	0.33	0.07	0.5	0.38	0.37		0.22	0.5		0.29	0.42		0.29	0.4	0.35		0.5	0.25	0.01	0	0.01	0.01
ARS-BFGL-NGS-10207	ss86307406		RRL	4	118636146	A		0.33	0.44	0.1	0.5	0.44	0.5	0.29	0.29	0.13	0.4	0.25	0.5	0.4	0.41		0.38	0.16		0.17	0.44		0.43	0.3	0.04		0.5	0.25	0.01	0	0.01	0.01
BTB-01386463	ss64170413	rs42508624	draft	4	120277678	G		0.01	0.01	0.01	0.01	0.01	0.14	0.01	0.01	0.01	0.01	0.01	0.01	0.01	0.01		0.01	0.01		0.01	0.12		0.01	0.01	0.01		0.5	0.01	0.01	0.01	0.01	0.5
ARS-BFGL-NGS-4803	ss86303722		RRL	4	120843656	C		0.23	0.49	0.33	0.33	0.48	0.5	0.35	0.4	0.48	0.36	0.24	0.33	0.48	0.34		0.22	0.46		0.44	0.39		0.12	0.12	0.02		0.5	0.01	0	0	0.01	0
ARS-BFGL-NGS-101246	ss86331005		RRL	4	121466800	G		0.07	0.46	0.27	0.5	0.19	0.47	0.44	0.26	0.1	0.45	0.01	0.5	0.25	0.36		0.32	0.26		0.38	0.5		0.17	0.22	0.05		0.5	0.01	0.01	0.01	0.01	0.01
ARS-BFGL-NGS-105018	ss86301007		RRL	4	122097244	G		0.33	0.38	0.31	0.5	0.42	0.38	0.38	0.05	0.35	0.26	0.38	0.5	0.42	0.37		0.47	0.4		0.35	0.33		0.01	0.02	0.01		0.5	0.01	0	0.01	0.01	0.01
Hapmap42421-BTA-109705	ss61516973		HapMap	5	962456	G		0.43	0.36	0.17	0.25	0.46	0.02	0.48	0.31	0.15	0.29	0.44	0.5	0.45	0.46		0.43	0.48		0.27	0.17		0.09	0.3	0.46		0.5	0.01	0.01	0	0.01	0.01
BTB-01659437	ss64677359	rs42776123	draft	5	1043745	A		0.03	0.39	0.29	0.5	0.06	0.36	0.44	0.01	0.07	0.36	0.05	0.33	0.17	0.24		0.28	0.3		0.06	0.21		0.01	0.04	0.04		0.5	0.12	0.01	0.01	0.01	0.01
BTA-29578-no-rs	ss61500758		Interbreed	5	3432568	C		0.01	0.01	0.01	0.01	0.01	0.01	0.01	0.01	0.01	0.01	0.01	0.01	0.01	0.01		0.02	0.01		0.17	0.12		0.39	0.18	0.17		0.5	0.01	0.01	0.01	0.01	0.01
BTA-29483-no-rs	ss61532090		Interbreed	5	4963141	A		0.3	0.1	0.38	0.17	0.04	0.41	0.38	0.19	0.25	0.45	0.48	0.17	0.29	0.17		0.02	0.04		0.23	0.27		0.01	0.01	0.01		0.5	0.01	0.25	0.01	0.01	0.01
Hapmap54570-rs29010908		rs29010908	HapMap	5	8150823	G		0.42	0.12	0.01	0.17	0.04	0.35	0.02	0.02	0.47	0.12	0.01	0.01	0.02	0.08		0.01	0.01		0.37	0.1		0.01	0.01	0.01		0.5	0.01	0.01	0	0.01	0.01
ARS-BFGL-NGS-42778	ss86340090		RRL	5	32745779	C		0.01	0.01	0.01	0.01	0.01	0.01	0.01	0.01	0.01	0.01	0.01	0.01	0.01	0.01		0.01	0.01		0.01	0.01		0.01	0.01	0.01		0.5	0.01	0.01	0.5	0.01	0.01
Hapmap30868-BTA-158132			HapMap	5	37226851	G		0.01	0.01	0.01	0.01	0.02	0.01	0.01	0.01	0.01	0.01	0.01	0.01	0.01	0.01		0.18	0.01		0.02	0.1		0.11	0.24	0.19		0.5	0.01	0.01	0	0.01	0.01
Hapmap50248-BTA-117719	ss61521249		HapMap	5	40653828	G		0.23	0.02	0.01	0.01	0.01	0.24	0.01	0.01	0.27	0.01	0.01	0.01	0.02	0.05		0.01	0.01		0.02	0.01		0.01	0.01	0.01		0.5	0	0.01	0	0.5	0.5
Hapmap58641-rs29010249		rs29010249	HapMap	5	44751133	G		0.17	0.44	0.46	0.33	0.37	0.39	0.42	0.45	0.18	0.33	0.46	0.17	0.43	0.4		0.18	0.21		0.27	0.42		0.34	0.08	0.33		0.5	0.01	0.01	0.01	0.01	0.01
BTB-02067717	ss65081921	rs43168149	draft	5	63605941	C		0.01	0.01	0.01	0.01	0.01	0.01	0.01	0.01	0.01	0.01	0.01	0.01	0.01	0.01		0.01	0.01		0.01	0.01		0.01	0.01	0.01		0.5	0.01	0	0.01	0	0.01
Hapmap24838-BTA-143176			HapMap	5	66901704	G		0.23	0.35	0.46	0.33	0.42	0.23	0.4	0.38	0.4	0.21	0.16	0.17	0.29	0.4		0.32	0.26		0.19	0.19		0.02	0.04	0.04		0.5	0.01	0.01	0.01	0.01	0.01
Hapmap48524-BTA-92140	ss61565823		HapMap	5	80965297	G		0.1	0.35	0.04	0.33	0.12	0.34	0.33	0.43	0.28	0.45	0.3	0.33	0.22	0.27		0.02	0.06		0.1	0.27		0.01	0.01	0.01		0.5	0.01	0.01	0.5	0.01	0.01
BTA-86447-no-rs	ss61493910		Interbreed	5	82012037	C		0.4	0.01	0.1	0.17	0.42	0.14	0.27	0.48	0.47	0.07	0.46	0.33	0.1	0.07		0.15	0.48		0.06	0.17		0.01	0.01	0.01		0.5	0.01	0.01	0.01	0.01	0.01
BTA-15927-no-rs	ss61570168		Interbreed	5	84676527	G		0.1	0.01	0.01	0.33	0.44	0.33	0.1	0.29	0.1	0.21	0.36	0.01	0.12	0.12		0.1	0.06		0.02	0.01		0.01	0.02	0.01		0.5	0.01	0.01	0.01	0.01	0.01
ARS-BFGL-NGS-78104	ss86308033		RRL	5	84748585	A		0.01	0.01	0.01	0.01	0.01	0.01	0.01	0.01	0.01	0.01	0.01	0.01	0.01	0.01		0.01	0.01		0.01	0.01		0.01	0.01	0.01		0.5	0.01	0.01	0	0.01	0.01
BTB-01278306	ss63954700	rs42406600	draft	5	94732589	C		0.43	0.24	0.31	0.33	0.46	0.47	0.17	0.37	0.35	0.33	0.32	0.33	0.25	0.27		0.1	0.5		0.43	0.2		0.01	0.01	0.01		0.5	0.01	0.01	0.01	0.01	0.01
BTB-01267305	ss63932909	rs42396867	draft	5	95451429	G		0.13	0.06	0.1	0.17	0.08	0.11	0.02	0.02	0.35	0.02	0.18	0.17	0.04	0.03		0.32	0.22		0.5	0.08		0.28	0.48	0.31		0.5	0.01	0.01	0.01	0.01	0.01
BTA-74586-no-rs	ss61490922		Interbreed	5	100918882	G		0.01	0.24	0.01	0.01	0.01	0.01	0.01	0.01	0.06	0.01	0.04	0.01	0.01	0.02		0.01	0.01		0.01	0.01		0.01	0.01	0.01		0.5	0.01	0.01	0	0.01	0.01
ARS-BFGL-NGS-30557	ss86301771		RRL	5	111443282	G		0.17	0.25	0.08	0.5	0.1	0.39	0.21	0.1	0.11	0.07	0.48	0.5	0.29	0.24		0.3	0.3		0.18	0.46		0.4	0.34	0.28		0.5	0.12	0.01	0	0	0.01
Hapmap46867-BTA-74870	ss61556514		HapMap	5	111744502	G		0.43	0.28	0.44	0.17	0.44	0.05	0.46	0.38	0.25	0.31	0.38	0.33	0.48	0.49		0.05	0.34		0.27	0.4		0.01	0.1	0.01		0.5	0.01	0.01	0.01	0.01	0.01
ARS-BFGL-NGS-21778	ss86282893		RRL	5	119105634	G		0.13	0.49	0.19	0.01	0.23	0.42	0.33	0.38	0.36	0.31	0.38	0.17	0.13	0.18		0.1	0.1		0.02	0.04		0.01	0.01	0.01		0.5	0.01	0.01	0.01	0.01	0.01
ARS-BFGL-NGS-44354	ss86301980		RRL	5	121050512	C		0.33	0.08	0.08	0.01	0.1	0.38	0.02	0.12	0.38	0.47	0.07	0.33	0.14	0.13		0.01	0.01		0.11	0.11		0.01	0.01	0.01		0.5	0	0	0.5	0	0
BFGL-NGS-119109	ss86341300		RRL	5	121424690	G		0.01	0.3	0.38	0.33	0.31	0.47	0.31	0.48	0.11	0.33	0.46	0.33	0.44	0.39		0.35	0.01		0.48	0.4		0.08	0.32	0.17		0.5	0.25	0	0	0.01	0.01
ARS-BFGL-NGS-16090	ss86305039		RRL	5	123701613	A		0.3	0.4	0.25	0.17	0.5	0.19	0.46	0.1	0.45	0.43	0.23	0.33	0.48	0.33		0.3	0.24		0.25	0.29		0.1	0.18	0.19		0.5	0.38	0.01	0	0.01	0.01
BFGL-NGS-116174	ss86340819		RRL	6	479836	A		0.13	0.38	0.44	0.33	0.46	0.47	0.21	0.19	0.27	0.43	0.5	0.17	0.42	0.33		0.05	0.08		0.4	0.19		0.02	0.1	0.06		0.5	0.01	0.01	0.01	0.01	0.01
BTB-01461517	ss64319960	rs42584307	draft	6	1374013	A		0.13	0.43	0.06	0.33	0.42	0.28	0.17	0.29	0.06	0.31	0.23	0.5	0.42	0.48		0.45	0.01		0.42	0.27		0.19	0.24	0.23		0.5	0.01	0.01	0	0.01	0.01
BTB-00243324	ss65366903	rs43448170	draft	6	6874908	G		0.13	0.49	0.35	0.17	0.48	0.41	0.12	0.45	0.23	0.4	0.5	0.5	0.48	0.44		0.45	0.34		0.44	0.31		0.12	0.38	0.17		0.5	0.25	0.01	0.01	0.01	0.01
ARS-BFGL-NGS-54017	ss86284507		RRL	6	9766976	G		0.3	0.23	0.31	0.5	0.38	0.48	0.31	0.05	0.25	0.45	0.23	0.33	0.5	0.42		0.18	0.48		0.44	0.23		0.08	0.24	0.27		0.5	0.01	0.01	0.01	0.01	0.01
Hapmap32397-BTA-18899	ss61499895		HapMap	6	10649428	G		0.4	0.27	0.35	0.17	0.48	0.19	0.4	0.07	0.45	0.48	0.36	0.5	0.42	0.36		0.4	0.1		0.31	0.29		0.42	0.36	0.5		0.5	0.25	0.01	0.01	0.01	0.01
BTB-00245684	ss65369259	rs43454815	draft	6	15909224	A		0.23	0.18	0.3	0.17	0.23	0.39	0.08	0.14	0.14	0.02	0.46	0.33	0.19	0.22		0.01	0.01		0.23	0.04		0.02	0.04	0.02		0.5	0.01	0.01	0	0.01	0.01
Hapmap33339-BTC-071052			HapMap	6	38914557	G		0.3	0.28	0.29	0.5	0.29	0.39	0.02	0.43	0.45	0.1	0.41	0.33	0.25	0.39		0.45	0.48		0.4	0.44		0.35	0.26	0.15		0.5	0.01	0.01	0	0.01	0.01
Hapmap59527-rs29021960		rs29021960	HapMap	6	42030671	G		0.37	0.43	0.23	0.5	0.4	0.47	0.27	0.17	0.42	0.5	0.27	0.5	0.44	0.36		0.43	0.04		0.46	0.48		0.43	0.28	0.4		0.5	0.38	0.25	0.01	0.01	0.01
Hapmap30691-BTC-038216			HapMap	6	44643941	G		0.4	0.2	0.42	0.17	0.38	0.41	0.15	0.4	0.5	0.36	0.25	0.33	0.48	0.29		0.25	0.2		0.33	0.4		0.34	0.42	0.42		0.5	0.01	0.01	0	0.01	0.01
ARS-BFGL-NGS-101567	ss86331827		RRL	6	48044634	G		0.2	0.38	0.15	0.5	0.27	0.5	0.06	0.24	0.42	0.02	0.02	0.33	0.27	0.38		0.43	0.04		0.4	0.4		0.1	0.06	0.01		0.5	0.38	0.01	0	0.01	0.12
BTA-108997-no-rs	ss61472527		Interbreed	6	52059851	C		0.13	0.12	0.01	0.33	0.02	0.28	0.02	0.21	0.31	0.02	0.01	0.01	0.02	0.01		0.08	0.01		0.01	0.25		0.29	0.36	0.42		0.5	0.38	0.01	0	0	0.01
Hapmap42466-BTA-18439	ss61526209		HapMap	6	52247529	G		0.27	0.24	0.01	0.33	0.12	0.48	0.04	0.19	0.27	0.19	0.21	0.17	0.25	0.07		0.37	0.5		0.02	0.02		0.01	0.01	0.01		0.5	0.5	0.01	0.01	0.01	0.01
BTA-108543-no-rs	ss61498205		Interbreed	6	52946466	G		0.01	0.01	0.01	0.01	0.01	0.01	0.01	0.01	0.01	0.01	0.01	0.01	0.01	0.01		0.01	0.01		0.04	0.01		0.14	0.14	0.01		0.5	0.01	0.01	0.5	0.01	0.01
BTB-00257742	ss65381296	rs43463508	draft	6	53747773	G		0.03	0.01	0.01	0.01	0.01	0.3	0.01	0.01	0.14	0.01	0.01	0.01	0.01	0.01		0.01	0.01		0.01	0.01		0.01	0.01	0.01		0.5	0.5	0.01	0	0.01	0.01
Hapmap30259-BTA-144105			HapMap	6	59696743	G		0.01	0.01	0.01	0.01	0.01	0.01	0.01	0.01	0.01	0.01	0.01	0.01	0.01	0.01		0.32	0.01		0.15	0.31		0.39	0.31	0.3		0.5	0.5	0.01	0.01	0.01	0.01
Hapmap58623-rs29012688		rs29012688	HapMap	6	59787613	G		0.33	0.48	0.02	0.5	0.17	0.34	0.17	0.19	0.34	0.21	0.05	0.5	0.19	0.32		0.01	0.01		0.12	0.23		0.01	0.01	0.01		0.5	0.01	0.01	0.01	0.01	0.12
BTA-77380-no-rs	ss61557870		Interbreed	6	97644104	G		0.07	0.05	0.02	0.01	0.1	0.44	0.1	0.07	0.01	0.14	0.01	0.01	0.19	0.08		0.18	0.06		0.18	0.29		0.05	0.01	0.35		0.5	0.01	0.01	0	0	0.01
Hapmap33530-BTA-77395	ss61504241		HapMap	6	97985916	G		0.01	0.01	0.01	0.01	0.01	0.01	0.04	0.01	0.01	0.01	0.01	0.01	0.02	0.01		0.3	0.01		0.21	0.42		0.37	0.38	0.44		0.5	0.38	0.01	0	0.01	0.01
BTB-01429126	ss64255576	rs42557385	draft	6	112541019	A		0.13	0.3	0.25	0.17	0.15	0.41	0.08	0.12	0.02	0.19	0.12	0.17	0.19	0.1		0.07	0.36		0.1	0.21		0.01	0.08	0.02		0.5	0.01	0.01	0.01	0.01	0.01
ARS-BFGL-NGS-37343	ss86319091		RRL	6	114633447	G		0.43	0.44	0.48	0.01	0.48	0.48	0.48	0.29	0.47	0.21	0.16	0.33	0.33	0.47		0.48	0.1		0.38	0.42		0.02	0.3	0.02		0.5	0.01	0.01	0	0.25	0.01
ARS-BFGL-NGS-85696	ss86315897		RRL	6	117061741	G		0.2	0.14	0.01	0.17	0.08	0.01	0.02	0.19	0.43	0.05	0.05	0.17	0.04	0.11		0.12	0.06		0.12	0.06		0.34	0.18	0.21		0.5	0.01	0.01	0.01	0.01	0.01
ARS-BFGL-NGS-72209	ss86302665		RRL	6	119418044	G		0.43	0.02	0.17	0.17	0.02	0.16	0.02	0.33	0.48	0.05	0.12	0.17	0.35	0.16		0.01	0.01		0.12	0.15		0.02	0.01	0.01		0.5	0.17	0.25	0	0.01	0.01
BFGL-NGS-119041	ss86340626		RRL	7	7843847	A		0.01	0.01	0.01	0.01	0.01	0.01	0.01	0.01	0.01	0.01	0.01	0.01	0.02	0.01		0.5	0.24		0.19	0.27		0.48	0.35	0.35		0.5	0.01	0	0.5	0.01	0.01
Hapmap33378-BTA-153539			HapMap	7	8061849	G		0.01	0.01	0.01	0.01	0.01	0.01	0.01	0.01	0.01	0.01	0.01	0.01	0.01	0.01		0.1	0.01		0.08	0.21		0.25	0.21	0.2		0.5	0.01	0.01	0	0.01	0.01
BTB-01777791	ss64795174	rs42889979	draft	7	21648902	G		0.01	0.12	0.01	0.01	0.01	0.27	0.04	0.05	0.1	0.07	0.01	0.17	0.04	0.01		0.01	0.01		0.02	0.38		0.01	0.01	0.01		0.5	0.01	0.01	0.01	0.01	0.01
ARS-BFGL-NGS-104414	ss86335344		RRL	7	22653362	G		0.39	0.47	0.27	0.01	0.33	0.44	0.15	0.24	0.25	0.38	0.34	0.33	0.22	0.42		0.4	0.24		0.21	0.42		0.48	0.4	0.44		0.5	0.5	0.01	0	0.01	0.25
ARS-BFGL-NGS-101873	ss86332363		RRL	7	41117964	G		0.01	0.07	0.01	0.01	0.01	0.01	0.06	0.01	0.01	0.01	0.01	0.01	0.01	0.01		0.04	0.03		0.27	0.07		0.36	0.42	0.31		0.5	0	0	0	0	0
ARS-BFGL-NGS-16906	ss86282217		RRL	7	51075946	C		0.27	0.32	0.4	0.01	0.44	0.22	0.38	0.45	0.23	0.38	0.17	0.33	0.37	0.26		0.38	0.05		0.38	0.3		0.15	0.2	0.12		0.5	0.5	0.01	0.01	0.01	0.01
BTA-109992-no-rs	ss61517116		Interbreed	7	51352185	G		0.18	0.03	0.15	0.01	0.02	0.48	0.09	0.01	0.03	0.05	0.01	0.17	0.1	0.01		0.38	0.01		0.37	0.31		0.3	0.26	0.25		0.5	0.01	0.01	0	0.01	0.01
BTB-00311573	ss65434995	rs43513736	draft	7	57023065	A		0.27	0.22	0.02	0.17	0.17	0.47	0.31	0.1	0.17	0.31	0.29	0.01	0.02	0.07		0.3	0.48		0.27	0.25		0.1	0.14	0.21		0.5	0.01	0.01	0.01	0.01	0.25
BFGL-NGS-113344	ss86341221		RRL	7	65191007	G		0.29	0.37	0.19	0.01	0.48	0.21	0.38	0.36	0.46	0.45	0.45	0.17	0.33	0.33		0.38	0.17		0.5	0.35		0.13	0.06	0.06		0.5	0.17	0.01	0	0.01	0.01
BTB-00510546	ss61875299	rs41680333	draft	7	75658763	G		0.47	0.35	0.27	0.33	0.35	0.16	0.44	0.45	0.39	0.5	0.3	0.01	0.44	0.46		0.38	0.32		0.44	0.21		0.23	0.14	0.15		0.5	0.01	0.01	0	0.01	0.01
BTB-01250562	ss63899514	rs41967340	draft	7	82987222	G		0.01	0.09	0.07	0.01	0.06	0.35	0.01	0.12	0.14	0.17	0.01	0.17	0.13	0.07		0.01	0.01		0.06	0.25		0.01	0.01	0.01		0.5	0.01	0.01	0.5	0.01	0.01
BTB-00324374	ss65447784	rs43533262	draft	7	86769918	G		0.03	0.23	0.01	0.01	0.06	0.11	0.33	0.01	0.02	0.14	0.2	0.01	0.1	0.02		0.1	0.08		0.02	0.06		0.01	0.01	0.01		0.5	0.01	0	0.5	0.01	0
BTB-00325951	ss65449360	rs43529337	draft	7	88089051	A		0.18	0.32	0.48	0.5	0.41	0.27	0.17	0.43	0.36	0.19	0.34	0.01	0.4	0.44		0.32	0.22		0.42	0.42		0.02	0.12	0.02		0.5	0.17	0.5	0	0.01	0.01
Hapmap50618-BTA-21134	ss61477055		HapMap	7	91449426	G		0.13	0.01	0.01	0.01	0.01	0.36	0.01	0.01	0.01	0.01	0.01	0.01	0.01	0.01		0.01	0.01		0.01	0.35		0.01	0.01	0.01		0.5	0.01	0.01	0	0.01	0.01
Hapmap46534-BTA-80232	ss61559461		HapMap	7	96098484	T		0.3	0.16	0.25	0.5	0.29	0.34	0.23	0.1	0.36	0.29	0.07	0.01	0.5	0.32		0.35	0.46		0.48	0.33		0.37	0.38	0.48		0.5	0.01	0.01	0.01	0.01	0.01
BFGL-NGS-110972	ss86337319		RRL	7	102876595	G		0.07	0.01	0.31	0.17	0.06	0.01	0.02	0.01	0.31	0.02	0.01	0.01	0.01	0.01		0.01	0.01		0.06	0.06		0.11	0.06	0.06		0.5	0.25	0.01	0.01	0.01	0.38
ARS-BFGL-NGS-80165	ss86310910		RRL	7	105879513	G		0.5	0.31	0.33	0.17	0.34	0.21	0.15	0.45	0.5	0.43	0.05	0.33	0.35	0.27		0.39	0.02		0.38	0.44		0.15	0.36	0.27		0.5	0.01	0.01	0	0.01	0.01
ARS-BFGL-NGS-99091	ss86328187		RRL	7	110291407	G		0.47	0.29	0.4	0.17	0.35	0.05	0.19	0.5	0.2	0.1	0.27	0.33	0.33	0.24		0.02	0.02		0.35	0.25		0.02	0.12	0.02		0.5	0.33	0.01	0	0.01	0.01
UA-IFASA-5111			Various	8	3820329	G		0.27	0.39	0.48	0.5	0.44	0.47	0.42	0.21	0.1	0.17	0.21	0.5	0.42	0.26		0.3	0.4		0.27	0.25		0.14	0.18	0.33		0.5	0.01	0.01	0	0.01	0.01
ARS-BFGL-NGS-68739	ss86298498		RRL	8	4998893	G		0.43	0.3	0.4	0.33	0.26	0.28	0.4	0.29	0.49	0.45	0.34	0.5	0.46	0.34		0.01	0.01		0.38	0.23		0.01	0.01	0.01		0.5	0	0.01	0	0	0.01
ARS-BFGL-NGS-33535	ss86273939		RRL	8	8259374	G		0.27	0.44	0.42	0.33	0.4	0.34	0.19	0.38	0.37	0.38	0.21	0.17	0.46	0.38		0.45	0.12		0.27	0.46		0.15	0.22	0.06		0.5	0.01	0.01	0.01	0.01	0.01
BFGL-NGS-110248	ss86340014		RRL	8	10015674	G		0.33	0.45	0.01	0.01	0.1	0.11	0.01	0.05	0.29	0.17	0.01	0.01	0.06	0.07		0.03	0.02		0.31	0.04		0.01	0.01	0.01		0.5	0.01	0.01	0.01	0.01	0.25
BTB-00336493	ss65459890	rs43545116	draft	8	16835603	G		0.33	0.41	0.38	0.17	0.48	0.25	0.25	0.26	0.15	0.17	0.29	0.5	0.27	0.38		0.35	0.36		0.31	0.46		0.45	0.2	0.23		0.5	0.01	0.01	0.01	0.01	0.01
BTB-01905267	ss64921709	rs43011042	draft	8	20026265	G		0.13	0.02	0.06	0.01	0.08	0.2	0.01	0.43	0.24	0.19	0.41	0.17	0.1	0.1		0.2	0.1		0.19	0.04		0.1	0.08	0.27		0.5	0.38	0.01	0.01	0.01	0.01
ARS-BFGL-NGS-24524	ss86296058		RRL	8	26936152	G		0.3	0.28	0.4	0.5	0.5	0.22	0.31	0.45	0.38	0.19	0.48	0.5	0.5	0.26		0.15	0.34		0.25	0.42		0.01	0.01	0.01		0.5	0.01	0.01	0.01	0.01	0.01
ARS-BFGL-NGS-28432	ss86304303		RRL	8	27772307	G		0.37	0.28	0.31	0.33	0.21	0.44	0.4	0.33	0.35	0.31	0.2	0.33	0.21	0.29		0.35	0.18		0.29	0.48		0.15	0.42	0.46		0.5	0.01	0.01	0	0.01	0.01
ARS-BFGL-NGS-106650	ss86308438		RRL	8	31194737	G		0.2	0.01	0.08	0.01	0.01	0.01	0.01	0.12	0.17	0.1	0.01	0.01	0.13	0.01		0.43	0.08		0.35	0.35		0.08	0.16	0.04		0.5	0.01	0.5	0.01	0.25	0.01
BTA-76377-no-rs	ss61491376		Interbreed	8	34477322	G		0.01	0.34	0.01	0.01	0.01	0.08	0.04	0.35	0.02	0.01	0.14	0.01	0.14	0.18		0.01	0.01		0.22	0.21		0.01	0.04	0.01		0.5	0.01	0.01	0	0.01	0.01
ARS-BFGL-NGS-5314	ss86321894		RRL	8	34694187	A		0.13	0.12	0.02	0.25	0.08	0.14	0.15	0.38	0.27	0.12	0.04	0.17	0.31	0.18		0.02	0.44		0.17	0.23		0.22	0.04	0.07		0.5	0.01	0.01	0.5	0.01	0.17
ARS-BFGL-NGS-6064	ss86316770		RRL	8	41186560	G		0.4	0.43	0.31	0.5	0.48	0.18	0.17	0.4	0.44	0.5	0.18	0.33	0.31	0.24		0.27	0.04		0.17	0.15		0.21	0.04	0.06		0.5	0.01	0.01	0.5	0.01	0.25
Hapmap41645-BTA-80995	ss61559881		HapMap	8	43885136	G		0.33	0.34	0.4	0.33	0.4	0.45	0.27	0.36	0.18	0.38	0.34	0.5	0.46	0.31		0.12	0.48		0.44	0.1		0.04	0.1	0.04		0.5	0.01	0.01	0	0.01	0.01
ARS-BFGL-NGS-80030	ss86310367		RRL	8	48518456	G		0.03	0.09	0.21	0.17	0.01	0.22	0.1	0.01	0.06	0.01	0.01	0.17	0.08	0.26		0.15	0.01		0.4	0.48		0.35	0.46	0.5		0.5	0.33	0.5	0.5	0.01	0.33
BTA-83682-no-rs	ss61561328		Interbreed	8	51240376	C		0.23	0.23	0.23	0.17	0.19	0.33	0.12	0.31	0.35	0.48	0.22	0.33	0.25	0.34		0.01	0.01		0.27	0.08		0.01	0.02	0.01		0.5	0.01	0.01	0	0.01	0.01
Hapmap50141-BTA-88345	ss61563866		HapMap	8	52359850	G		0.13	0.46	0.01	0.01	0.04	0.17	0.15	0.05	0.17	0.07	0.09	0.01	0.02	0.06		0.12	0.14		0.06	0.04		0.01	0.01	0.01		0.5	0.01	0.01	0.01	0.01	0.01
Hapmap41713-BTA-04854	ss38326906		HapMap	8	58282118	A		0.27	0.31	0.33	0.33	0.42	0.48	0.42	0.07	0.27	0.19	0.3	0.01	0.38	0.43		0.4	0.01		0.17	0.17		0.13	0.12	0.17		0.5	0.01	0.01	0.01	0.01	0.01
ARS-BFGL-NGS-26532	ss86320772		RRL	8	88797500	G		0.01	0.28	0.01	0.17	0.06	0.01	0.06	0.01	0.01	0.01	0.01	0.33	0.01	0.06		0.01	0.01		0.02	0.02		0.01	0.01	0.01		0.5	0.01	0.01	0.01	0.01	0.01
BTB-01266196	ss63930690	rs42344657	draft	8	98755861	G		0.1	0.14	0.44	0.33	0.21	0.19	0.12	0.07	0.02	0.1	0.16	0.01	0.38	0.44		0.45	0.1		0.38	0.42		0.48	0.22	0.33		0.5	0.01	0.01	0.01	0.01	0.01
BTB-00371898	ss65495239	rs43581982	draft	8	105500395	G		0.37	0.49	0.42	0.33	0.3	0.45	0.38	0.19	0.33	0.45	0.07	0.01	0.35	0.32		0.13	0.27		0.29	0.12		0.01	0.01	0.01		0.5	0.01	0	0	0	0
ARS-BFGL-NGS-64795	ss86295489		RRL	8	108742131	G		0.33	0.16	0.21	0.5	0.42	0.09	0.5	0.26	0.46	0.01	0.16	0.33	0.5	0.47		0.01	0.1		0.46	0.48		0.08	0.06	0.01		0.5	0.17	0.01	0.25	0	0.01
BTB-01115500	ss63562522	rs42273093	draft	8	110374473	G		0.23	0.3	0.48	0.17	0.27	0.22	0.04	0.12	0.3	0.21	0.16	0.33	0.1	0.19		0.4	0.02		0.48	0.4		0.19	0.2	0.08		0.5	0.12	0.01	0.01	0.01	0.01
BTB-00379127	ss65502446	rs43588215	draft	9	4238169	C		0.43	0.13	0.08	0.17	0.38	0.22	0.35	0.12	0.5	0.24	0.32	0.33	0.44	0.31		0.47	0.26		0.31	0.35		0.21	0.24	0.17		0.5	0.01	0.01	0.01	0.01	0.01
ARS-BFGL-NGS-103775	ss86332216		RRL	9	5936329	G		0.23	0.13	0.4	0.01	0.27	0.12	0.23	0.01	0.14	0.07	0.18	0.01	0.23	0.28		0.05	0.02		0.25	0.1		0.22	0.26	0.12		0.5	0.01	0.01	0	0.5	0.01
BTB-01644235	ss64662239	rs42758714	draft	9	13384362	C		0.37	0.24	0.1	0.33	0.02	0.25	0.01	0.05	0.45	0.33	0.27	0.01	0.19	0.02		0.01	0.01		0.15	0.21		0.01	0.01	0.07		0.5	0.01	0.01	0	0.01	0.01
BTA-85264-no-rs	ss61493634		Interbreed	9	16701260	G		0.23	0.47	0.25	0.33	0.24	0.12	0.17	0.2	0.35	0.43	0.29	0.33	0.43	0.41		0.14	0.45		0.34	0.46		0.33	0.01	0.03		0.5	0.01	0	0	0.5	0
Hapmap50274-BTA-18417	ss61526195		HapMap	9	17463109	G		0.17	0.41	0.46	0.33	0.33	0.23	0.1	0.38	0.43	0.48	0.38	0.33	0.19	0.26		0.1	0.3		0.35	0.1		0.02	0.12	0.06		0.5	0.01	0.01	0.01	0.01	0.01
ARS-BFGL-NGS-91263	ss86321039		RRL	9	26971344	G		0.07	0.02	0.15	0.01	0.15	0.01	0.01	0.01	0.31	0.07	0.3	0.17	0.19	0.07		0.1	0.01		0.25	0.17		0.17	0.24	0.12		0.5	0.25	0.01	0	0.5	0.01
Hapmap38377-BTA-109065	ss61516644		HapMap	9	33476109	C		0.03	0.11	0.38	0.17	0.5	0.44	0.44	0.19	0.19	0.21	0.36	0.33	0.42	0.26		0.2	0.1		0.48	0.46		0.22	0.22	0.06		0.5	0.38	0.01	0	0.01	0.01
ARS-BFGL-NGS-32966	ss86283794		RRL	9	39795848	G		0.43	0.16	0.35	0.5	0.31	0.3	0.42	0.14	0.26	0.4	0.45	0.33	0.19	0.3		0.25	0.32		0.48	0.38		0.43	0.45	0.48		0.5	0.12	0.25	0.01	0.01	0.38
ARS-BFGL-NGS-61170	ss86291660		RRL	9	46695809	G		0.33	0.31	0.42	0.33	0.17	0.34	0.19	0.07	0.4	0.4	0.22	0.5	0.38	0.15		0.01	0.04		0.33	0.31		0.01	0.04	0.07		0.5	0.01	0	0	0.01	0.01
Hapmap50754-BTA-67505	ss61510065		HapMap	9	49704768	G		0.23	0.26	0.38	0.5	0.42	0.2	0.21	0.26	0.12	0.02	0.48	0.17	0.31	0.47		0.43	0.16		0.48	0.27		0.12	0.28	0.4		0.5	0.01	0.01	0	0.5	0.01
ARS-BFGL-NGS-101365	ss86332875		RRL	9	52658395	C		0.13	0.26	0.42	0.33	0.5	0.2	0.25	0.36	0.18	0.31	0.41	0.5	0.33	0.43		0.05	0.01		0.4	0.31		0.04	0.24	0.17		0.5	0.01	0.01	0.01	0.01	0.01
BTB-00397611	ss65520872	rs43599612	draft	9	64646192	A		0.03	0.21	0.19	0.01	0.17	0.15	0.01	0.1	0.01	0.21	0.07	0.17	0.08	0.17		0.1	0.22		0.1	0.21		0.19	0.48	0.2		0.5	0.01	0.01	0.01	0.01	0.01
Hapmap55300-rs29024610		rs29024610	HapMap	9	66065874	A		0.37	0.41	0.38	0.5	0.31	0.31	0.31	0.48	0.35	0.43	0.45	0.17	0.46	0.47		0.07	0.36		0.38	0.42		0.01	0.06	0.01		0.5	0.01	0.01	0.01	0.01	0.01
ARS-BFGL-NGS-33739	ss86313046		RRL	9	80740460	G		0.03	0.12	0.01	0.01	0.02	0.25	0.06	0.43	0.14	0.02	0.36	0.17	0.02	0.06		0.32	0.23		0.32	0.35		0.28	0.5	0.3		0.5	0.33	0.5	0.5	0.5	0.01
ARS-BFGL-NGS-16486	ss86340857		RRL	9	82007562	G		0.07	0.06	0.13	0.5	0.04	0.36	0.02	0.05	0.18	0.05	0.01	0.01	0.06	0.08		0.01	0.01		0.04	0.09		0.01	0.02	0.01		0.5	0.01	0.01	0.01	0.01	0.01
BFGL-NGS-118675	ss86339294		RRL	9	85379574	G		0.4	0.22	0.19	0.33	0.35	0.14	0.17	0.43	0.3	0.26	0.45	0.33	0.15	0.3		0.01	0.06		0.5	0.22		0.01	0.01	0.01		0.5	0.38	0.01	0	0.01	0.12
BTA-84628-no-rs	ss61493449		Interbreed	9	88178141	G		0.17	0.09	0.01	0.01	0.1	0.01	0.15	0.12	0.1	0.02	0.02	0.33	0.04	0.27		0.23	0.34		0.01	0.02		0.27	0.08	0.31		0.5	0	0	0	0	0.5
ARS-BFGL-NGS-69908	ss86299837		RRL	9	97008880	G		0.03	0.07	0.17	0.17	0.19	0.11	0.23	0.02	0.02	0.14	0.11	0.5	0.21	0.29		0.45	0.36		0.46	0.46		0.04	0.14	0.01		0.5	0.12	0.01	0	0.01	0.01
ARS-BFGL-NGS-33437	ss86297492		RRL	9	97058732	G		0.13	0.16	0.15	0.01	0.27	0.06	0.15	0.26	0.44	0.43	0.12	0.5	0.1	0.31		0.27	0.28		0.21	0.29		0.01	0.04	0.04		0.5	0.01	0.01	0.01	0.01	0.01
ARS-BFGL-NGS-12503	ss86292458		RRL	9	98798709	G		0.01	0.01	0.01	0.33	0.15	0.05	0.01	0.01	0.01	0.05	0.01	0.17	0.01	0.01		0.02	0.01		0.04	0.01		0.01	0.01	0.01		0.5	0.01	0.01	0.5	0.01	0.01
BFGL-NGS-114571	ss86339636		RRL	9	99746295	G		0.33	0.29	0.4	0.33	0.5	0.36	0.17	0.14	0.23	0.33	0.36	0.33	0.37	0.36		0.5	0.3		0.5	0.31		0.12	0.14	0.04		0.5	0.12	0.01	0.01	0.01	0.01
ARS-BFGL-NGS-60675	ss86290757		RRL	9	104560883	G		0.37	0.45	0.48	0.17	0.4	0.38	0.44	0.17	0.5	0.17	0.21	0.5	0.44	0.43		0.02	0.42		0.48	0.48		0.21	0.28	0.38		0.5	0.25	0.01	0	0.01	0.25
ARS-BFGL-NGS-35249	ss86290732		RRL	9	105856088	G		0.43	0.27	0.29	0.5	0.4	0.06	0.33	0.48	0.32	0.48	0.36	0.33	0.27	0.5		0.43	0.02		0.38	0.46		0.27	0.26	0.23		0.5	0.01	0.01	0.01	0.01	0.01
ARS-BFGL-NGS-96591	ss86326342		RRL	10	3722265	G		0.23	0.38	0.19	0.17	0.12	0.01	0.01	0.01	0.35	0.21	0.02	0.01	0.04	0.16		0.03	0.38		0.08	0.01		0.01	0.01	0.01		0.5	0.01	0.01	0.01	0.01	0.01
Hapmap32857-BTA-155630			HapMap	10	3791276	G		0.1	0.27	0.12	0.01	0.08	0.01	0.01	0.19	0.1	0.21	0.32	0.01	0.04	0.01		0.45	0.42		0.31	0.19		0.45	0.1	0.25		0.5	0.01	0	0.5	0.01	0.01
ARS-BFGL-NGS-98841	ss86328362		RRL	10	4945003	G		0.23	0.12	0.17	0.17	0.06	0.02	0.02	0.05	0.35	0.01	0.02	0.5	0.06	0.16		0.02	0.08		0.04	0.12		0.24	0.18	0.42		0.5	0.01	0.01	0.01	0.01	0.01
Hapmap38777-BTA-73331	ss61490616		HapMap	10	10277264	C		0.03	0.08	0.1	0.01	0.06	0.39	0.01	0.01	0.1	0.12	0.26	0.01	0.15	0.17		0.02	0.01		0.25	0.35		0.33	0.06	0.1		0.5	0.01	0.01	0.01	0.01	0.01
ARS-BFGL-NGS-2802	ss86299661		RRL	10	11682625	G		0.2	0.05	0.01	0.01	0.15	0.01	0.06	0.36	0.09	0.07	0.01	0.01	0.02	0.04		0.2	0.01		0.12	0.1		0.04	0.48	0.42		0.5	0.38	0.01	0.01	0.01	0.38
Hapmap27377-BTA-125151			HapMap	10	14362714	G		0.01	0.01	0.01	0.01	0.01	0.01	0.01	0.01	0.01	0.01	0.01	0.01	0.01	0.01		0.01	0.01		0.06	0.01		0.06	0.08	0.08		0.5	0.01	0.01	0	0.01	0.01
BTA-109248-no-rs	ss61516707		Interbreed	10	32788634	G		0.07	0.27	0.4	0.5	0.33	0.5	0.33	0.24	0.08	0.07	0.38	0.5	0.42	0.41		0.12	0.17		0.08	0.48		0.02	0.06	0.15		0.5	0.01	0.01	0	0.01	0.01
BTA-64379-no-rs	ss61503407		Interbreed	10	33786899	A		0.1	0.12	0.46	0.17	0.35	0.16	0.17	0.33	0.04	0.12	0.09	0.33	0.44	0.33		0.38	0.04		0.46	0.41		0.19	0.24	0.1		0.5	0.01	0.25	0	0.01	0.01
ARS-BFGL-NGS-503	ss86273923		RRL	10	34387178	C		0.27	0.12	0.01	0.17	0.01	0.23	0.01	0.01	0.33	0.07	0.01	0.01	0.06	0.02		0.02	0.01		0.08	0.04		0.01	0.01	0.01		0.5	0	0	0.5	0.01	0.5
ARS-BFGL-NGS-35101	ss86327942		RRL	10	35821814	A		0.3	0.29	0.44	0.01	0.42	0.2	0.42	0.43	0.33	0.26	0.41	0.33	0.37	0.27		0.05	0.46		0.23	0.33		0.01	0.04	0.01		0.5	0.01	0.01	0	0.01	0.01
ARS-BFGL-NGS-6924	ss86340397		RRL	10	38363541	A		0.47	0.02	0.15	0.17	0.44	0.45	0.48	0.36	0.44	0.24	0.21	0.01	0.44	0.29		0.18	0.04		0.29	0.31		0.01	0.04	0.01		0.5	0.01	0.01	0.01	0.01	0.01
ARS-BFGL-NGS-39082	ss86338779		RRL	10	39881051	G		0.04	0.01	0.01	0.01	0.01	0.01	0.01	0.01	0.09	0.02	0.01	0.01	0.01	0.01		0.02	0.06		0.02	0.01		0.01	0.1	0.01		0.5	0.01	0.01	0.5	0.01	0.01
ARS-BFGL-NGS-109403	ss86309033		RRL	10	41553558	G		0.13	0.34	0.42	0.5	0.27	0.22	0.25	0.17	0.11	0.14	0.02	0.01	0.25	0.33		0.45	0.04		0.21	0.04		0.48	0.18	0.44		0.5	0.01	0.01	0.01	0.01	0.01
ARS-BFGL-NGS-19884	ss86295084		RRL	10	58803324	G		0.01	0.1	0.01	0.01	0.01	0.01	0.01	0.05	0.01	0.02	0.01	0.01	0.01	0.01		0.38	0.01		0.12	0.33		0.33	0.38	0.35		0.5	0.01	0.25	0.01	0.01	0.01
ARS-BFGL-NGS-80176	ss86310921		RRL	10	64041482	G		0.17	0.23	0.17	0.17	0.33	0.31	0.15	0.26	0.19	0.26	0.15	0.33	0.19	0.39		0.11	0.02		0.06	0.19		0.02	0.08	0.1		0.5	0.01	0.01	0	0.01	0.01
BTA-73352-no-rs	ss61510416		Interbreed	10	64861568	G		0.31	0.31	0.4	0.33	0.4	0.4	0.21	0.17	0.48	0.31	0.48	0.33	0.35	0.41		0.19	0.33		0.26	0.18		0.25	0.33	0.01		0.5	0.01	0.01	0	0.01	0.01
Hapmap28142-BTA-161308			HapMap	10	65916304	G		0.23	0.03	0.02	0.01	0.1	0.41	0.1	0.01	0.11	0.14	0.11	0.01	0.04	0.01		0.01	0.01		0.12	0.08		0.01	0.01	0.01		0.5	0.01	0.01	0.01	0.01	0.01
ARS-BFGL-BAC-15433	ss105241611		BAC	10	69497384	G		0.07	0.48	0.46	0.5	0.12	0.01	0.4	0.33	0.09	0.29	0.01	0.33	0.13	0.28		0.43	0.48		0.21	0.15		0.45	0.32	0.4		0.5	0.17	0.01	0.01	0.01	0.01
Hapmap27051-BTA-75243	ss61504124		HapMap	10	74020674	G		0.03	0.01	0.01	0.01	0.01	0.01	0.01	0.01	0.15	0.01	0.01	0.01	0.01	0.01		0.3	0.01		0.25	0.1		0.31	0.3	0.42		0.5	0.25	0.01	0.01	0.01	0.01
ARS-BFGL-NGS-105188	ss86288865		RRL	10	77451636	A		0.32	0.34	0.19	0.01	0.43	0.46	0.25	0.45	0.47	0.45	0.04	0.17	0.4	0.45		0.35	0.2		0.45	0.32		0.32	0.46	0.14		0.5	0.01	0	0.5	0.01	0.01
ARS-BFGL-NGS-106082	ss86325283		RRL	10	78597509	G		0.3	0.39	0.19	0.17	0.44	0.31	0.4	0.12	0.41	0.33	0.45	0.17	0.48	0.31		0.25	0.06		0.44	0.21		0.08	0.06	0.01		0.5	0.01	0.5	0.01	0.5	0.01
BFGL-NGS-112698	ss86337875		RRL	10	85349986	G		0.46	0.16	0.33	0.5	0.48	0.33	0.41	0.19	0.35	0.45	0.34	0.17	0.42	0.17		0.28	0.11		0.39	0.19		0.19	0.07	0.1		0.5	0.01	0.01	0	0.01	0.01
BTA-80363-no-rs	ss61492380		Interbreed	10	92006601	G		0.01	0.09	0.01	0.01	0.01	0.01	0.01	0.01	0.01	0.01	0.01	0.01	0.01	0.01		0.01	0.01		0.01	0.01		0.01	0.01	0.01		0.5	0.01	0.01	0.01	0.01	0.01
Hapmap31839-BTA-161848			HapMap	10	92705112	G		0.01	0.01	0.01	0.01	0.01	0.01	0.01	0.01	0.01	0.01	0.01	0.01	0.01	0.01		0.03	0.01		0.1	0.01		0.29	0.32	0.27		0.5	0.01	0.25	0.01	0.01	0.01
ARS-BFGL-NGS-74928	ss86304976		RRL	10	95835925	G		0.33	0.26	0.08	0.33	0.1	0.41	0.35	0.17	0.37	0.45	0.3	0.17	0.37	0.49		0.12	0.12		0.25	0.27		0.08	0.04	0.01		0.5	0.01	0.01	0.01	0.01	0.01
Hapmap39357-BTA-81356	ss61560080		HapMap	10	97279267	C		0.2	0.45	0.23	0.5	0.48	0.23	0.29	0.24	0.41	0.48	0.41	0.5	0.25	0.41		0.02	0.01		0.29	0.42		0.04	0.12	0.06		0.5	0.01	0.01	0.01	0.01	0.01
BFGL-NGS-114138	ss86339505		RRL	10	104740930	A		0.43	0.19	0.44	0.33	0.44	0.44	0.29	0.17	0.49	0.38	0.34	0.33	0.4	0.5		0.22	0.36		0.33	0.19		0.15	0.36	0.35		0.5	0.01	0.01	0.01	0.01	0.01
ARS-BFGL-NGS-69130	ss86299977		RRL	11	2819514	G		0.01	0.01	0.01	0.01	0.01	0.01	0.01	0.01	0.01	0.01	0.01	0.01	0.06	0.01		0.1	0.01		0.06	0.21		0.43	0.21	0.23		0.5	0.01	0.01	0.5	0.01	0.01
ARS-BFGL-NGS-56838	ss86287226		RRL	11	3331606	G		0.2	0.38	0.38	0.33	0.29	0.36	0.39	0.38	0.34	0.48	0.43	0.5	0.34	0.41		0.29	0.2		0.28	0.48		0.24	0.4	0.41		0.5	0.01	0.01	0.01	0.25	0.01
UA-IFASA-4273			Various	11	4911851	G		0.2	0.31	0.27	0.33	0.4	0.5	0.42	0.33	0.31	0.5	0.2	0.17	0.48	0.46		0.4	0.04		0.46	0.27		0.33	0.2	0.17		0.5	0.01	0.01	0.01	0.01	0.01
BFGL-NGS-116521	ss86336606		RRL	11	16040720	G		0.07	0.3	0.44	0.01	0.29	0.25	0.42	0.12	0.21	0.43	0.39	0.17	0.4	0.23		0.32	0.08		0.31	0.44		0.21	0.2	0.18		0.5	0.01	0.01	0.01	0.01	0.01
ARS-BFGL-NGS-35098	ss86273912		RRL	11	18776334	G		0.4	0.48	0.23	0.17	0.31	0.45	0.23	0.12	0.41	0.43	0.33	0.5	0.4	0.24		0.4	0.2		0.38	0.48		0.21	0.42	0.27		0.5	0.01	0.01	0	0.01	0.01
UA-IFASA-6098			Various	11	25826469	A		0.47	0.11	0.12	0.01	0.19	0.11	0.15	0.05	0.26	0.38	0.34	0.33	0.35	0.16		0.01	0.06		0.38	0.15		0.01	0.04	0.01		0.5	0.01	0.01	0.5	0.01	0.01
ARS-BFGL-NGS-94153	ss86324044		RRL	11	26668984	G		0.47	0.06	0.17	0.17	0.25	0.31	0.46	0.07	0.26	0.24	0.14	0.33	0.44	0.49		0.4	0.01		0.42	0.5		0.01	0.16	0.12		0.5	0.01	0.01	0.01	0.01	0.01
BTA-86523-no-rs	ss61493927		Interbreed	11	27892119	G		0.5	0.14	0.12	0.5	0.15	0.47	0.08	0.45	0.4	0.02	0.01	0.01	0.15	0.1		0.01	0.01		0.04	0.27		0.01	0.06	0.01		0.5	0.12	0.01	0	0.01	0.01
ARS-BFGL-NGS-36356	ss86304002		RRL	11	28483197	C		0.37	0.23	0.15	0.33	0.17	0.25	0.08	0.48	0.41	0.38	0.09	0.17	0.21	0.28		0.18	0.01		0.15	0.08		0.1	0.14	0.06		0.5	0.01	0.01	0.01	0.01	0.01
BTB-01426967	ss64251262	rs42553353	draft	11	36013481	G		0.43	0.02	0.33	0.01	0.38	0.42	0.01	0.4	0.42	0.21	0.3	0.33	0.19	0.19		0.08	0.1		0.38	0.19		0.02	0.02	0.02		0.5	0.01	0.01	0.01	0.01	0.01
ARS-BFGL-NGS-5155	ss86340400		RRL	11	41147729	G		0.3	0.1	0.08	0.17	0.15	0.22	0.04	0.38	0.4	0.29	0.07	0.17	0.15	0.34		0.1	0.16		0.07	0.08		0.17	0.07	0.19		0.5	0.01	0.01	0.5	0.01	0.01
Hapmap24910-BTA-91988	ss61505340		HapMap	11	41756742	G		0.37	0.36	0.27	0.17	0.43	0.42	0.19	0.2	0.49	0.31	0.35	0.5	0.26	0.42		0.06	0.02		0.42	0.18		0.01	0.02	0.02		0.5	0.01	0.01	0.01	0.01	0.01
ARS-BFGL-NGS-77461	ss86307679		RRL	11	44837468	G		0.01	0.02	0.01	0.01	0.01	0.02	0.01	0.01	0.04	0.01	0.01	0.01	0.04	0.01		0.01	0.01		0.01	0.04		0.01	0.01	0.02		0.5	0.01	0.01	0	0.01	0.01
Hapmap42371-BTA-95148	ss61567467		HapMap	11	48493774	A		0.37	0.22	0.34	0.25	0.44	0.47	0.21	0.47	0.39	0.17	0.28	0.01	0.5	0.13		0.1	0.5		0.28	0.33		0.08	0.02	0.1		0.5	0.01	0.01	0	0.01	0.01
BFGL-NGS-113144	ss86337238		RRL	11	51963605	G		0.47	0.39	0.08	0.5	0.35	0.19	0.29	0.29	0.47	0.45	0.16	0.33	0.42	0.5		0.1	0.3		0.25	0.21		0.07	0.16	0.12		0.5	0.01	0.01	0.01	0.01	0.01
ARS-BFGL-NGS-11740	ss86300974		RRL	11	55685050	G		0.43	0.33	0.23	0.17	0.33	0.31	0.17	0.14	0.36	0.36	0.43	0.5	0.19	0.48		0.23	0.46		0.19	0.31		0.06	0.02	0.01		0.5	0.12	0	0	0.01	0.01
ARS-BFGL-NGS-15285	ss86294629		RRL	11	60064245	C		0.3	0.24	0.5	0.33	0.06	0.03	0.42	0.12	0.05	0.4	0.05	0.33	0.23	0.29		0.01	0.01		0.35	0.27		0.01	0.01	0.02		0.5	0.01	0.01	0.01	0.01	0.01
BTA-10582-rs29016135		rs29016135	Interbreed	11	60395077	A		0.01	0.01	0.04	0.01	0.17	0.13	0.17	0.01	0.01	0.07	0.01	0.17	0.08	0.1		0.01	0.01		0.01	0.02		0.01	0.01	0.01		0.5	0.01	0.01	0.01	0.01	0.01
ARS-BFGL-NGS-41687	ss86313399		RRL	11	65591623	G		0.43	0.18	0.01	0.01	0.01	0.06	0.01	0.01	0.45	0.21	0.38	0.01	0.08	0.01		0.01	0.01		0.01	0.04		0.01	0.01	0.01		0.5	0.5	0.5	0.5	0	0.5
BTA-99736-no-rs	ss61569857		Interbreed	11	67086531	T		0.03	0.08	0.06	0.17	0.1	0.37	0.21	0.02	0.02	0.15	0.37	0.01	0.01	0.01		0.01	0.01		0.29	0.31		0.01	0.02	0.01		0.5	0.5	0.5	0.01	0	0.5
Hapmap48562-BTA-102172	ss61513140		HapMap	11	72840708	G		0.07	0.11	0.15	0.17	0.21	0.31	0.12	0.1	0.01	0.43	0.39	0.33	0.25	0.39		0.12	0.04		0.22	0.48		0.48	0.5	0.37		0.5	0.5	0.01	0.5	0.01	0.01
ARS-BFGL-NGS-12662	ss86305908		RRL	11	75198264	G		0.3	0.18	0.01	0.01	0.12	0.12	0.01	0.17	0.31	0.14	0.02	0.01	0.08	0.11		0.01	0.01		0.1	0.27		0.04	0.02	0.03		0.5	0	0	0	0	0
Hapmap51991-BTA-104263	ss61471285		HapMap	11	75966912	G		0.01	0.05	0.48	0.01	0.15	0.02	0.12	0.01	0.04	0.07	0.01	0.01	0.02	0.21		0.01	0.4		0.02	0.01		0.01	0.02	0.01		0.5	0.01	0.01	0	0.01	0.01
Hapmap31539-BTA-49825	ss61502347		HapMap	11	85949921	G		0.01	0.01	0.01	0.01	0.01	0.01	0.01	0.01	0.01	0.01	0.01	0.01	0.01	0.01		0.22	0.01		0.04	0.23		0.08	0.24	0.35		0.5	0.01	0.01	0.01	0.01	0.01
ARS-BFGL-NGS-13091	ss86338063		RRL	11	86019530	G		0.4	0.3	0.04	0.01	0.29	0.5	0.12	0.24	0.34	0.38	0.12	0.5	0.35	0.47		0.45	0.44		0.23	0.42		0.08	0.12	0.13		0.5	0.38	0.01	0	0.01	0.01
ARS-BFGL-NGS-102088	ss86331592		RRL	11	86386387	G		0.1	0.49	0.44	0.33	0.33	0.16	0.15	0.33	0.27	0.26	0.32	0.33	0.33	0.43		0.3	0.24		0.1	0.1		0.02	0.14	0.17		0.5	0.01	0.01	0.5	0.01	0.5
ARS-BFGL-NGS-34117	ss86316722		RRL	11	94249574	G		0.5	0.19	0.02	0.01	0.17	0.2	0.08	0.1	0.33	0.43	0.3	0.17	0.19	0.3		0.01	0.01		0.23	0.25		0.01	0.02	0.01		0.5	0.01	0.01	0	0.01	0.01
ARS-BFGL-NGS-42283	ss86295624		RRL	11	98973736	G		0.5	0.36	0.31	0.33	0.29	0.33	0.5	0.33	0.42	0.26	0.3	0.33	0.35	0.32		0.47	0.01		0.46	0.27		0.43	0.28	0.44		0.5	0.01	0.01	0.01	0.01	0.01
ARS-BFGL-NGS-78549	ss86308733		RRL	11	106534689	C		0.47	0.48	0.01	0.17	0.46	0.34	0.4	0.01	0.43	0.26	0.12	0.17	0.46	0.3		0.27	0.44		0.29	0.42		0.01	0.01	0.04		0.5	0.01	0.01	0.01	0.01	0.01
BFGL-NGS-114744	ss86338402		RRL	11	107650972	C		0.27	0.41	0.33	0.5	0.4	0.33	0.1	0.4	0.19	0.26	0.46	0.01	0.48	0.26		0.38	0.42		0.02	0.02		0.01	0.01	0.12		0.5	0.17	0.01	0.5	0.01	0.01
ARS-BFGL-NGS-100593	ss86333598		RRL	11	109555306	G		0.33	0.34	0.25	0.5	0.33	0.34	0.02	0.4	0.48	0.17	0.38	0.17	0.36	0.15		0.02	0.27		0.29	0.29		0.01	0.02	0.04		0.5	0.01	0.01	0.5	0.01	0.01
ARS-BFGL-NGS-59310	ss86289596		RRL	11	109833816	G		0.5	0.44	0.4	0.01	0.35	0.19	0.25	0.14	0.39	0.19	0.37	0.17	0.42	0.34		0.45	0.26		0.33	0.4		0.41	0.32	0.44		0.5	0.5	0.01	0.5	0	0.01
ARS-BFGL-NGS-74096	ss86303770		RRL	12	7651783	G		0.01	0.01	0.01	0.01	0.01	0.01	0.01	0.01	0.01	0.01	0.01	0.01	0.01	0.01		0.01	0.01		0.01	0.01		0.01	0.01	0.01		0.5	0.01	0	0.01	0.01	0.01
ARS-BFGL-BAC-7358	ss105306165		BAC	12	8140873	G		0.01	0.34	0.35	0.17	0.25	0.41	0.48	0.45	0.02	0.17	0.2	0.33	0.31	0.5		0.36	0.01		0.29	0.46		0.4	0.36	0.38		0.5	0.01	0	0.01	0.01	0.17
ARS-BFGL-NGS-2749	ss86302343		RRL	12	12700606	G		0.43	0.38	0.48	0.33	0.44	0.03	0.19	0.14	0.33	0.19	0.29	0.33	0.19	0.28		0.38	0.38		0.17	0.06		0.07	0.02	0.08		0.5	0.25	0.25	0.01	0.01	0.01
ARS-BFGL-BAC-11801	ss105237585		BAC	12	12770408	A		0.17	0.5	0.12	0.17	0.31	0.47	0.04	0.45	0.11	0.07	0.29	0.17	0.12	0.27		0.01	0.06		0.12	0.17		0.02	0.1	0.04		0.5	0.01	0.01	0.01	0.01	0.01
ARS-BFGL-NGS-18629	ss86302730		RRL	12	13989703	G		0.13	0.32	0.38	0.01	0.33	0.31	0.12	0.17	0.23	0.31	0.36	0.33	0.25	0.19		0.48	0.04		0.42	0.44		0.2	0.32	0.48		0.5	0.01	0.01	0.01	0.01	0.01
ARS-BFGL-NGS-84805	ss86314479		RRL	12	16976627	G		0.01	0.02	0.01	0.17	0.1	0.01	0.31	0.12	0.02	0.01	0.09	0.17	0.33	0.4		0.4	0.14		0.1	0.17		0.13	0.22	0.19		0.5	0.01	0.01	0	0.01	0.01
Hapmap35355-BES8_Contig494_1036			HapMap	12	26062374	G		0.01	0.21	0.23	0.01	0.17	0.32	0.29	0.36	0.02	0.15	0.13	0.17	0.1	0.22		0.1	0.01		0.01	0.23		0.01	0.15	0.14		0.5	0.12	0.01	0.5	0.01	0
Hapmap48681-BTA-19661	ss61526855		HapMap	12	33575197	G		0.1	0.34	0.19	0.17	0.33	0.45	0.12	0.12	0.22	0.1	0.34	0.17	0.33	0.38		0.01	0.4		0.21	0.33		0.02	0.01	0.01		0.5	0	0	0.5	0.5	0
ARS-BFGL-NGS-27635	ss86274213		RRL	12	34585668	G		0.47	0.14	0.17	0.17	0.46	0.28	0.17	0.29	0.42	0.38	0.3	0.5	0.21	0.33		0.4	0.01		0.42	0.27		0.19	0.1	0.06		0.5	0.38	0.01	0.01	0.01	0.01
ARS-BFGL-NGS-72624	ss86303233		RRL	12	35559026	G		0.4	0.07	0.02	0.17	0.19	0.48	0.01	0.14	0.45	0.21	0.3	0.01	0.33	0.27		0.48	0.12		0.33	0.44		0.01	0.01	0.01		0.5	0.38	0.01	0	0.01	0.01
ARS-BFGL-NGS-32801	ss86340546		RRL	12	36932051	G		0.43	0.47	0.46	0.01	0.35	0.38	0.4	0.31	0.44	0.26	0.45	0.33	0.31	0.31		0.01	0.01		0.48	0.23		0.15	0.02	0.01		0.5	0.01	0.01	0.01	0.01	0.01
BTB-00491138	ss65614220	rs43698018	draft	12	45541557	G		0.47	0.33	0.31	0.17	0.42	0.42	0.19	0.33	0.4	0.43	0.39	0.17	0.44	0.33		0.01	0.22		0.15	0.33		0.04	0.06	0.17		0.5	0.01	0.01	0	0.01	0.01
ARS-BFGL-NGS-16692	ss86339680		RRL	12	47853810	A		0.01	0.01	0.01	0.01	0.01	0.01	0.01	0.01	0.01	0.01	0.01	0.01	0.01	0.01		0.01	0.01		0.01	0.01		0.01	0.01	0.01		0.5	0.01	0	0.01	0.01	0.01
BTA-17355-no-rs	ss61525660		Interbreed	12	63943884	G		0.5	0.02	0.42	0.25	0.04	0.01	0.05	0.01	0.32	0.26	0.01	0.5	0.01	0.1		0.01	0.01		0.02	0.03		0.01	0.01	0.01		0.5	0.33	0.01	0	0.01	0.12
Hapmap46561-BTA-28033	ss61507859		HapMap	12	65893042	T		0.2	0.14	0.11	0.01	0.24	0.44	0.06	0.28	0.13	0.14	0.15	0.33	0.36	0.24		0.01	0.4		0.21	0.26		0.02	0.17	0.02		0.5	0.01	0.01	0	0.01	0.01
BTB-00751066	ss62556154	rs43714698	draft	12	67793640	A		0.4	0.23	0.5	0.17	0.38	0.38	0.33	0.29	0.48	0.31	0.23	0.33	0.27	0.41		0.1	0.36		0.44	0.35		0.1	0.06	0.08		0.5	0.25	0.01	0	0.01	0.01
BFGL-NGS-114955	ss86341661		RRL	12	76276296	G		0.2	0.27	0.23	0.33	0.29	0.01	0.17	0.1	0.18	0.21	0.07	0.5	0.33	0.34		0.35	0.04		0.25	0.46		0.13	0.28	0.1		0.5	0.38	0.01	0	0.01	0.01
ARS-BFGL-NGS-84649	ss86314935		RRL	12	76510729	G		0.43	0.43	0.31	0.17	0.31	0.12	0.08	0.12	0.36	0.33	0.16	0.33	0.37	0.4		0.12	0.02		0.48	0.31		0.02	0.06	0.04		0.5	0.01	0.01	0.5	0.01	0.25
ARS-BFGL-NGS-32848	ss86340089		RRL	12	76851198	G		0.17	0.4	0.27	0.17	0.28	0.23	0.4	0.48	0.06	0.33	0.05	0.5	0.25	0.39		0.45	0.32		0.4	0.4		0.27	0.4	0.29		0.5	0.38	0.01	0	0.01	0.5
ARS-BFGL-NGS-106902	ss86290541		RRL	12	80573650	G		0.27	0.35	0.35	0.33	0.33	0.25	0.12	0.17	0.18	0.38	0.39	0.5	0.5	0.39		0.01	0.01		0.1	0.06		0.01	0.02	0.06		0.5	0.01	0.01	0.01	0.01	0.01
BTB-01198418	ss63795540	rs42358626	draft	12	82430916	G		0.07	0.27	0.12	0.33	0.19	0.34	0.06	0.05	0.08	0.19	0.01	0.33	0.29	0.34		0.01	0.04		0.08	0.06		0.01	0.01	0.01		0.5	0.01	0.01	0.01	0.01	0.01
ARS-BFGL-NGS-41243	ss86304616		RRL	12	83804924	G		0.23	0.28	0.22	0.01	0.17	0.02	0.33	0.07	0.35	0.33	0.35	0.5	0.33	0.38		0.07	0.44		0.21	0.17		0.06	0.28	0.19		0.5	0.01	0.01	0	0.01	0.01
ARS-BFGL-NGS-17234	ss86304260		RRL	13	3223896	G		0.3	0.2	0.42	0.01	0.12	0.09	0.23	0.48	0.13	0.12	0.16	0.17	0.37	0.23		0.43	0.42		0.21	0.23		0.24	0.46	0.4		0.5	0.25	0.01	0	0.01	0.25
BTA-32758-no-rs	ss61533805		Interbreed	13	7244090	A		0.01	0.01	0.01	0.01	0.01	0.01	0.01	0.01	0.01	0.01	0.01	0.01	0.01	0.01		0.01	0.01		0.01	0.01		0.01	0.01	0.01		0.5	0.01	0.01	0	0.01	0.01
ARS-BFGL-NGS-21977	ss86306295		RRL	13	29680794	G		0.01	0.27	0.1	0.01	0.48	0.17	0.1	0.36	0.24	0.43	0.27	0.17	0.48	0.28		0.26	0.46		0.46	0.25		0.01	0.12	0.04		0.5	0.01	0.01	0	0.01	0.01
ARS-BFGL-NGS-40191	ss86307693		RRL	13	30954413	G		0.4	0.32	0.23	0.01	0.29	0.09	0.08	0.43	0.3	0.38	0.32	0.17	0.22	0.24		0.4	0.48		0.46	0.31		0.38	0.48	0.42		0.5	0.5	0.01	0	0.01	0.01
ARS-BFGL-NGS-20507	ss86339514		RRL	13	34693990	T		0.01	0.33	0.36	0.5	0.3	0.07	0.34	0.08	0.01	0.16	0.01	0.5	0.06	0.1		0.43	0.38		0.31	0.24		0.39	0.42	0.44		0.5	0.25	0.01	0.5	0.01	0.01
ARS-BFGL-NGS-24318	ss86283249		RRL	13	35283240	G		0.01	0.03	0.01	0.01	0.15	0.47	0.48	0.19	0.17	0.14	0.16	0.33	0.06	0.27		0.38	0.01		0.21	0.44		0.27	0.46	0.4		0.5	0.01	0.01	0.01	0.5	0.01
ARS-BFGL-NGS-12801	ss86307448		RRL	13	39346983	C		0.2	0.4	0.37	0.33	0.31	0.3	0.48	0.5	0.1	0.18	0.14	0.33	0.48	0.2		0.15	0.22		0.15	0.35		0.08	0.04	0.06		0.5	0.01	0.01	0.5	0.01	0.01
ARS-BFGL-NGS-104930	ss86335250		RRL	13	45670671	G		0.27	0.37	0.01	0.01	0.01	0.09	0.08	0.07	0.21	0.29	0.02	0.01	0.02	0.01		0.43	0.02		0.1	0.48		0.34	0.34	0.5		0.5	0.01	0.01	0.01	0.01	0.01
BFGL-NGS-116527	ss86339268		RRL	13	59454953	C		0.33	0.14	0.29	0.25	0.4	0.18	0.12	0.17	0.3	0.14	0.18	0.33	0.12	0.3		0.47	0.42		0.23	0.35		0.38	0.46	0.33		0.5	0.12	0	0.01	0	0.01
ARS-BFGL-NGS-103077	ss86334012		RRL	13	64981792	G		0.37	0.43	0.35	0.33	0.38	0.42	0.33	0.17	0.29	0.31	0.12	0.33	0.44	0.47		0.2	0.12		0.29	0.33		0.18	0.18	0.12		0.5	0.01	0.01	0.01	0.01	0.01
BFGL-NGS-112106	ss86340647		RRL	13	76436820	A		0.38	0.32	0.25	0.17	0.5	0.47	0.23	0.19	0.3	0.38	0.41	0.17	0.46	0.39		0.01	0.01		0.12	0.27		0.01	0.06	0.01		0.5	0.01	0.01	0.5	0.01	0.01
ARS-BFGL-NGS-101078	ss86332588		RRL	13	81661657	G		0.01	0.32	0.06	0.5	0.25	0.1	0.02	0.01	0.02	0.07	0.04	0.01	0.02	0.07		0.05	0.35		0.02	0.01		0.01	0.01	0.01		0.5	0.12	0.01	0.01	0.01	0.01
Hapmap26283-BTC-048098			HapMap	14	5696728	G		0.27	0.41	0.35	0.5	0.25	0.44	0.5	0.14	0.33	0.48	0.39	0.17	0.5	0.37		0.45	0.06		0.35	0.42		0.1	0.34	0.17		0.5	0.01	0.01	0.01	0.01	0.01
ARS-BFGL-NGS-78917	ss86309118		RRL	14	7834896	G		0.1	0.05	0.01	0.01	0.04	0.01	0.01	0.01	0.09	0.02	0.01	0.01	0.1	0.01		0.05	0.01		0.06	0.17		0.5	0.1	0.02		0.5	0.01	0.01	0.01	0.01	0.01
BTA-108359-no-rs	ss61506340		Interbreed	14	14198969	T		0.01	0.06	0.11	0.01	0.36	0.2	0.42	0.12	0.01	0.03	0.01	0.17	0.07	0.25		0.28	0.31		0.4	0.33		0.1	0.46	0.19		0.5	0	0	0.01	0	0
BTB-00672453	ss62332189	rs41840337	draft	14	15200787	G		0.47	0.41	0.31	0.33	0.19	0.38	0.31	0.1	0.35	0.38	0.34	0.17	0.17	0.16		0.1	0.01		0.17	0.1		0.01	0.12	0.01		0.5	0.01	0.01	0.01	0.01	0.01
BFGL-NGS-109987	ss86336511		RRL	14	16169986	G		0.2	0.1	0.27	0.01	0.06	0.23	0.23	0.14	0.31	0.14	0.04	0.01	0.44	0.09		0.25	0.06		0.48	0.25		0.48	0.38	0.46		0.5	0.01	0.01	0	0.01	0.01
BTB-00556501	ss62005529	rs41720804	draft	14	20321482	G		0.13	0.3	0.04	0.17	0.08	0.33	0.1	0.19	0.34	0.31	0.2	0.33	0.17	0.14		0.38	0.26		0.1	0.33		0.32	0.24	0.23		0.5	0.01	0.01	0.01	0.01	0.01
BFGL-NGS-119937	ss86337520		RRL	14	25933376	G		0.13	0.34	0.48	0.5	0.21	0.14	0.35	0.31	0.1	0.14	0.27	0.33	0.15	0.29		0.48	0.06		0.12	0.19		0.28	0.38	0.4		0.5	0.01	0.01	0.5	0.01	0.01
BTB-00564066	ss62028150	rs41737077	draft	14	30695188	G		0.43	0.16	0.31	0.01	0.31	0.33	0.29	0.17	0.49	0.26	0.3	0.01	0.17	0.34		0.25	0.34		0.04	0.17		0.02	0.34	0.01		0.5	0.01	0.01	0.01	0.5	0.01
BTB-00862481	ss62867577	rs42030219	draft	14	42323140	G		0.01	0.01	0.01	0.01	0.12	0.39	0.01	0.01	0.02	0.05	0.01	0.01	0.02	0.18		0.01	0.01		0.04	0.15		0.01	0.02	0.01		0.5	0.01	0.01	0.01	0.01	0.01
UA-IFASA-8217			Various	14	43053811	G		0.3	0.43	0.12	0.17	0.38	0.05	0.23	0.12	0.34	0.26	0.16	0.33	0.42	0.3		0.01	0.01		0.25	0.15		0.01	0.01	0.01		0.5	0.01	0.01	0	0	0.01
Hapmap23335-BTC-012440			HapMap	14	51418897	C		0.01	0.27	0.01	0.01	0.29	0.09	0.04	0.07	0.01	0.05	0.09	0.01	0.13	0.17		0.25	0.17		0.17	0.15		0.36	0.18	0.44		0.5	0.01	0.01	0	0.01	0.01
UA-IFASA-5275			Various	14	51592021	G		0.3	0.09	0.27	0.17	0.29	0.31	0.31	0.02	0.27	0.43	0.32	0.33	0.44	0.47		0.35	0.48		0.15	0.11		0.09	0.2	0.1		0.5	0.01	0	0	0.01	0
ARS-BFGL-NGS-108994	ss86319823		RRL	14	59584308	G		0.37	0.07	0.25	0.01	0.35	0.01	0.27	0.38	0.37	0.1	0.43	0.17	0.46	0.33		0.32	0.04		0.38	0.31		0.01	0.08	0.02		0.5	0.01	0.01	0.01	0.01	0.01
BFGL-NGS-117088	ss86335494		RRL	14	60480180	G		0.2	0.37	0.27	0.01	0.46	0.38	0.31	0.4	0.19	0.5	0.25	0.33	0.42	0.2		0.23	0.34		0.35	0.46		0.46	0.4	0.21		0.5	0.01	0.25	0	0.01	0.01
Hapmap27898-BTA-35347	ss61501189		HapMap	14	63373348	G		0.01	0.01	0.01	0.01	0.01	0.01	0.02	0.01	0.01	0.01	0.01	0.01	0.02	0.24		0.25	0.01		0.15	0.23		0.5	0.46	0.29		0.5	0.12	0.01	0.01	0.01	0.01
UA-IFASA-8451			Various	14	63998446	G		0.07	0.38	0.44	0.5	0.17	0.03	0.25	0.21	0.14	0.24	0.02	0.33	0.06	0.22		0.28	0.42		0.06	0.12		0.43	0.28	0.48		0.5	0.01	0.01	0.01	0.01	0.01
BTA-120998-no-rs	ss61523125		Interbreed	14	64606973	G		0.07	0.08	0.01	0.01	0.1	0.42	0.1	0.19	0.02	0.12	0.09	0.01	0.04	0.04		0.03	0.02		0.17	0.26		0.07	0.1	0.12		0.5	0.5	0	0	0.01	0.5
ARS-BFGL-NGS-59070	ss86288642		RRL	14	68953958	C		0.07	0.13	0.01	0.01	0.27	0.02	0.01	0.03	0.3	0.1	0.12	0.5	0.27	0.12		0.12	0.2		0.02	0.02		0.01	0.01	0.01		0.5	0.5	0	0.5	0	0
BTA-109670-no-rs	ss61516947		Interbreed	14	69616766	G		0.2	0.3	0.4	0.5	0.04	0.17	0.27	0.19	0.18	0.01	0.29	0.5	0.13	0.28		0.43	0.16		0.1	0.19		0.01	0.16	0.22		0.5	0.01	0.01	0.01	0.01	0.01
ARS-BFGL-NGS-16144	ss86296691		RRL	14	73579442	A		0.4	0.23	0.06	0.01	0.06	0.45	0.4	0.24	0.43	0.36	0.07	0.01	0.08	0.42		0.07	0.04		0.12	0.15		0.01	0.04	0.04		0.5	0.01	0.01	0.01	0.01	0.01
UA-IFASA-6020			Various	14	78112573	A		0.37	0.38	0.44	0.17	0.37	0.48	0.31	0.12	0.16	0.38	0.05	0.17	0.5	0.44		0.25	0.01		0.35	0.44		0.1	0.14	0.25		0.5	0.25	0.01	0.01	0.01	0.01
Hapmap27259-BTA-67640	ss61503600		HapMap	15	2675526	A		0.03	0.01	0.19	0.17	0.06	0.06	0.01	0.02	0.04	0.01	0.21	0.33	0.12	0.16		0.23	0.02		0.25	0.1		0.1	0.16	0.04		0.5	0.01	0.01	0.01	0.25	0.01
ARS-BFGL-NGS-8859	ss86336388		RRL	15	2904584	G		0.01	0.01	0.15	0.17	0.21	0.23	0.19	0.05	0.11	0.19	0.27	0.33	0.48	0.22		0.18	0.12		0.06	0.25		0.1	0.06	0.25		0.5	0.38	0.01	0	0.01	0.01
ARS-BFGL-NGS-29754	ss86338378		RRL	15	3462636	A		0.17	0.02	0.01	0.01	0.02	0.06	0.01	0.01	0.05	0.07	0.02	0.01	0.1	0.02		0.25	0.08		0.04	0.17		0.31	0.5	0.42		0.5	0	0.01	0.01	0.01	0.01
Hapmap58472-rs29026137		rs29026137	HapMap	15	5842131	A		0.2	0.48	0.08	0.33	0.42	0.05	0.48	0.36	0.16	0.48	0.16	0.5	0.35	0.36		0.32	0.27		0.12	0.04		0.21	0.14	0.19		0.5	0.01	0.01	0	0.01	0.38
BFGL-NGS-113839	ss86337628		RRL	15	9479783	G		0.01	0.14	0.02	0.01	0.02	0.03	0.16	0.19	0.01	0.05	0.46	0.01	0.02	0.08		0.03	0.16		0.1	0.01		0.11	0.01	0.01		0.5	0.25	0.5	0	0.01	0.01
ARS-BFGL-NGS-44065	ss86308203		RRL	15	11400433	G		0.03	0.28	0.12	0.01	0.42	0.23	0.42	0.34	0.39	0.43	0.41	0.01	0.1	0.11		0.12	0.01		0.19	0.12		0.2	0.06	0.15		0.5	0.01	0.01	0	0.01	0.01
ARS-BFGL-NGS-71082	ss86301402		RRL	15	13796763	G		0.27	0.09	0.36	0.17	0.23	0.19	0.44	0.43	0.06	0.4	0.04	0.33	0.31	0.5		0.23	0.5		0.04	0.19		0.02	0.33	0.33		0.5	0	0.01	0	0.01	0.01
ARS-BFGL-NGS-59156	ss86288983		RRL	15	17483469	G		0.47	0.2	0.44	0.17	0.27	0.11	0.48	0.45	0.4	0.5	0.34	0.33	0.27	0.26		0.45	0.28		0.23	0.04		0.06	0.3	0.17		0.5	0.25	0.01	0	0.01	0.01
BFGL-NGS-118069	ss86338805		RRL	15	21454212	A		0.17	0.49	0.35	0.33	0.33	0.22	0.21	0.12	0.2	0.21	0.3	0.33	0.44	0.3		0.35	0.44		0.5	0.46		0.19	0.14	0.19		0.5	0.38	0.01	0	0.01	0.01
ARS-BFGL-NGS-14765	ss86317382		RRL	15	25446060	G		0.01	0.12	0.01	0.01	0.01	0.01	0.01	0.01	0.01	0.01	0.01	0.01	0.01	0.01		0.05	0.36		0.06	0.04		0.01	0.01	0.01		0.5	0.01	0.01	0.01	0.01	0
ARS-BFGL-NGS-39079	ss86325651		RRL	15	25656317	G		0.37	0.48	0.5	0.17	0.12	0.12	0.17	0.05	0.22	0.26	0.05	0.01	0.02	0.07		0.1	0.1		0.1	0.1		0.01	0.01	0.01		0.5	0	0.01	0.01	0.01	0.01
ARS-BFGL-NGS-269	ss86273689		RRL	15	28885406	G		0.17	0.09	0.31	0.5	0.21	0.23	0.25	0.02	0.23	0.07	0.01	0.01	0.19	0.29		0.01	0.14		0.08	0.06		0.01	0.01	0.01		0.5	0.01	0.01	0.25	0.01	0.01
ARS-BFGL-NGS-100946	ss86330705		RRL	15	29173121	G		0.13	0.47	0.4	0.33	0.44	0.34	0.48	0.31	0.29	0.31	0.46	0.5	0.44	0.5		0.18	0.42		0.44	0.35		0.01	0.18	0.01		0.5	0.17	0	0.01	0.01	0.01
BTB-00592582	ss62113123	rs41762993	draft	15	29924496	G		0.01	0.02	0.02	0.01	0.1	0.19	0.02	0.1	0.01	0.1	0.02	0.17	0.04	0.01		0.2	0.5		0.1	0.06		0.01	0.01	0.06		0.5	0.01	0.01	0.01	0.01	0.01
BTA-36425-no-rs	ss61535800		Interbreed	15	32654570	G		0.17	0.32	0.43	0.17	0.17	0.42	0.17	0.14	0.38	0.29	0.16	0.33	0.42	0.23		0.2	0.22		0.33	0.1		0.43	0.4	0.15		0.5	0.12	0.01	0	0.01	0.01
BTB-01559194	ss64517096	rs42675838	draft	15	35178098	G		0.5	0.42	0.38	0.5	0.44	0.23	0.42	0.29	0.5	0.33	0.3	0.33	0.46	0.47		0.45	0.04		0.44	0.4		0.08	0.3	0.06		0.5	0.01	0.01	0.01	0.01	0.01
ARS-BFGL-NGS-73444	ss86304342		RRL	15	51183977	G		0.4	0.23	0.38	0.5	0.4	0.36	0.21	0.19	0.44	0.5	0.48	0.33	0.33	0.37		0.05	0.48		0.4	0.38		0.04	0.08	0.01		0.5	0.01	0.01	0.01	0.01	0.01
Hapmap42158-BTA-26259	ss61478386		HapMap	15	57200989	G		0.2	0.29	0.02	0.17	0.17	0.39	0.1	0.48	0.25	0.26	0.01	0.33	0.13	0.38		0.05	0.01		0.25	0.35		0.17	0.1	0.08		0.5	0.25	0.01	0.01	0.01	0.01
BTA-37252-no-rs	ss61536263		Interbreed	15	63631266	C		0.01	0.01	0.04	0.01	0.01	0.01	0.01	0.01	0.01	0.05	0.01	0.01	0.04	0.01		0.47	0.01		0.25	0.1		0.23	0.12	0.12		0.5	0.25	0.01	0	0.01	0.01
ARS-BFGL-NGS-955	ss86274324		RRL	15	71932402	G		0.17	0.27	0.15	0.17	0.17	0.16	0.29	0.5	0.23	0.38	0.01	0.01	0.13	0.22		0.2	0.06		0.12	0.06		0.28	0.46	0.46		0.5	0.01	0.01	0.01	0.01	0.01
ARS-BFGL-NGS-19936	ss86297741		RRL	15	83171319	C		0.27	0.01	0.02	0.01	0.02	0.01	0.01	0.07	0.3	0.01	0.2	0.01	0.1	0.06		0.01	0.12		0.29	0.01		0	0.25	0		0.5	0	0.01	0.01	0	0.01
ARS-BFGL-NGS-23034	ss86286729		RRL	15	83584920	G		0.4	0.3	0.4	0.25	0.3	0.46	0.2	0.36	0.42	0.38	0.37	0.33	0.46	0.49		0.32	0.12		0.48	0.48		0.37	0.42	0.5		0.5	0.01	0.01	0	0.5	0.01
ARS-BFGL-NGS-38266	ss86326740		RRL	16	1916384	A		0.5	0.48	0.31	0.33	0.42	0.25	0.12	0.45	0.48	0.43	0.23	0.33	0.44	0.23		0.47	0.14		0.4	0.4		0.06	0.14	0.23		0.5	0.01	0.01	0	0.01	0.01
ARS-BFGL-NGS-68742	ss86298501		RRL	16	9320871	A		0.38	0.48	0.01	0.17	0.25	0.39	0.44	0.17	0.34	0.12	0.1	0.5	0.24	0.39		0.13	0.03		0.14	0.39		0.29	0.3	0.35		0.5	0.25	0.01	0.25	0.01	0
ARS-BFGL-NGS-86653	ss86316480		RRL	16	10507341	G		0.32	0.12	0.06	0.17	0.13	0.44	0.35	0.42	0.11	0.5	0.24	0.17	0.25	0.15		0.02	0.32		0.13	0.31		0.09	0.02	0.17		0.5	0.01	0.01	0.01	0.01	0.01
Hapmap41122-BTA-03572	ss38325624		HapMap	16	14097243	G		0.03	0.41	0.46	0.33	0.31	0.33	0.15	0.05	0.21	0.38	0.41	0.33	0.37	0.43		0.01	0.02		0.19	0.21		0.02	0.06	0.12		0.5	0.01	0.01	0.01	0.01	0.01
BTA-108577-no-rs	ss61465733		Interbreed	16	15892348	G		0.23	0.16	0.02	0.17	0.12	0.28	0.01	0.14	0.37	0.17	0.12	0.01	0.12	0.13		0.01	0.01		0.31	0.15		0.02	0.01	0.06		0.5	0.01	0.01	0	0.01	0.01
ARS-BFGL-NGS-5945	ss86320638		RRL	16	16175744	G		0.25	0.4	0.24	0.17	0.38	0.41	0.31	0.01	0.49	0.45	0.43	0.33	0.4	0.29		0.31	0.45		0.39	0.48		0.02	0.4	0.18		0.5	0	0	0.5	0	0.01
BTB-00629298	ss62222913	rs41792814	draft	16	19745996	G		0.47	0.09	0.42	0.5	0.42	0.41	0.27	0.38	0.4	0.26	0.43	0.17	0.38	0.32		0.2	0.18		0.35	0.33		0.08	0.1	0.19		0.5	0.01	0.01	0.01	0.01	0
ARS-BFGL-NGS-5418	ss86316035		RRL	16	19809194	G		0.47	0.18	0.29	0.33	0.42	0.12	0.48	0.45	0.39	0.1	0.3	0.33	0.37	0.46		0.18	0.16		0.4	0.1		0.3	0.38	0.48		0.5	0.38	0.01	0	0.01	0.01
BTA-40390-no-rs	ss61537837		Interbreed	16	20615466	G		0.33	0.28	0.01	0.5	0.33	0.32	0.3	0.31	0.32	0.36	0.45	0.01	0.44	0.4		0.17	0.15		0.23	0.45		0.06	0.31	0.27		0.5	0.01	0.01	0	0.01	0.01
ARS-BFGL-NGS-85727	ss86316030		RRL	16	24160121	C		0.01	0.01	0.17	0.01	0.04	0.02	0.08	0.01	0.01	0.01	0.01	0.01	0.13	0.04		0.01	0.01		0.01	0.01		0.01	0.1	0.01		0.5	0.01	0.01	0.01	0.01	0.01
ARS-BFGL-NGS-41002	ss86286712		RRL	16	32953317	A		0.5	0.33	0.08	0.33	0.27	0.05	0.1	0.29	0.39	0.48	0.41	0.5	0.46	0.21		0.45	0.38		0.23	0.27		0.33	0.38	0.4		0.5	0.01	0.01	0	0.01	0.01
ARS-BFGL-NGS-87752	ss86317698		RRL	16	47988139	G		0.33	0.01	0.01	0.17	0.02	0.01	0.02	0.02	0.2	0.01	0.02	0.33	0.01	0.02		0.01	0.01		0.01	0.01		0.01	0.01	0.01		0.5	0.01	0.01	0	0.01	0.01
ARS-BFGL-NGS-1152	ss86274657		RRL	16	54648040	G		0.13	0.45	0.46	0.33	0.38	0.48	0.48	0.36	0.26	0.43	0.46	0.33	0.4	0.4		0.01	0.01		0.38	0.33		0.01	0.01	0.06		0.5	0.01	0.01	0.01	0.01	0.01
UA-IFASA-8234			Various	16	60982141	G		0.1	0.23	0.35	0.33	0.23	0.31	0.06	0.26	0.04	0.33	0.21	0.5	0.12	0.21		0.38	0.4		0.48	0.31		0.42	0.32	0.12		0.5	0.01	0.01	0.01	0.01	0.01
Hapmap58052-rs29013977		rs29013977	HapMap	16	61835342	G		0.37	0.45	0.29	0.01	0.48	0.16	0.33	0.48	0.31	0.29	0.23	0.17	0.44	0.31		0.23	0.2		0.23	0.48		0.01	0.06	0.06		0.5	0.01	0.01	0.01	0.01	0.01
Hapmap59629-rs29013680		rs29013680	HapMap	16	62930514	G		0.3	0.04	0.01	0.01	0.23	0.47	0.42	0.26	0.32	0.29	0.23	0.17	0.38	0.17		0.45	0.14		0.42	0.35		0.43	0.26	0.1		0.5	0.25	0.01	0	0	0
BFGL-NGS-113169	ss86339042		RRL	16	63024788	G		0.27	0.04	0.01	0.17	0.06	0.3	0.42	0.26	0.39	0.26	0.23	0.01	0.37	0.07		0.5	0.04		0.38	0.48		0.45	0.2	0.27		0.5	0.5	0.01	0	0.01	0.01
ARS-BFGL-NGS-26201	ss86339342		RRL	16	64564289	G		0.01	0.26	0.02	0.17	0.08	0.01	0.46	0.01	0.01	0.02	0.01	0.01	0.06	0.07		0.15	0.44		0.06	0.01		0.01	0.08	0.01		0.5	0.25	0.5	0.5	0.5	0.01
ARS-BFGL-NGS-20204	ss86309891		RRL	16	67141709	G		0.43	0.27	0.1	0.17	0.04	0.28	0.21	0.5	0.4	0.45	0.27	0.01	0.29	0.21		0.05	0.01		0.19	0.35		0.01	0.06	0.06		0.5	0	0	0	0	0
ARS-BFGL-BAC-2259	ss105249552		BAC	16	67846578	C		0.07	0.25	0.35	0.5	0.33	0.33	0.06	0.45	0.1	0.45	0.45	0.33	0.15	0.31		0.27	0.42		0.06	0.1		0.01	0.1	0.06		0.5	0.01	0.01	0.01	0.5	0.01
ARS-BFGL-NGS-28112	ss86286654		RRL	16	73506712	G		0.2	0.47	0.27	0.33	0.42	0.38	0.38	0.5	0.27	0.38	0.23	0.33	0.33	0.47		0.25	0.38		0.12	0.4		0.01	0.16	0.01		0.5	0.38	0.01	0	0.01	0.12
ARS-BFGL-NGS-45653	ss86318463		RRL	16	74228935	G		0.43	0.43	0.38	0.33	0.27	0.3	0.5	0.21	0.39	0.36	0.46	0.01	0.25	0.42		0.32	0.44		0.04	0.08		0.06	0.08	0.15		0.5	0.25	0.01	0.01	0.01	0.01
ARS-BFGL-NGS-102640	ss86331634		RRL	17	6477114	C		0.3	0.5	0.08	0.17	0.48	0.16	0.21	0.4	0.49	0.38	0.25	0.17	0.37	0.38		0.45	0.11		0.33	0.33		0.04	0.14	0.01		0.5	0	0	0	0	0
ARS-BFGL-BAC-34362	ss105262608		BAC	17	10728398	G		0.23	0.44	0.06	0.17	0.21	0.5	0.27	0.07	0.34	0.29	0.02	0.01	0.13	0.07		0.01	0.04		0.35	0.44		0.18	0.36	0.21		0.5	0.01	0.01	0.01	0.01	0.01
BFGL-NGS-119358	ss86336909		RRL	17	12331713	T		0.01	0.25	0.01	0.01	0.1	0.01	0.01	0.07	0.01	0.1	0.01	0.01	0.01	0.01		0.05	0.01		0.02	0.07		0.01	0.06	0.11		0.5	0.5	0	0	0	0.01
BTA-42224-no-rs	ss61482493		Interbreed	17	15372017	G		0.29	0.34	0.38	0.33	0.31	0.47	0.48	0.31	0.18	0.33	0.43	0.5	0.33	0.43		0.27	0.14		0.34	0.43		0.36	0.35	0.47		0.5	0.01	0.01	0	0.01	0.01
ARS-BFGL-NGS-59897	ss86289843		RRL	17	21960817	G		0.07	0.2	0.02	0.01	0.08	0.12	0.1	0.01	0.25	0.26	0.02	0.33	0.29	0.2		0.28	0.4		0.33	0.23		0.13	0.28	0.01		0.5	0.01	0.01	0.5	0.01	0
BTA-113527-no-rs	ss61473566		Interbreed	17	22794378	A		0.37	0.22	0.38	0.33	0.31	0.48	0.27	0.05	0.49	0.31	0.01	0.17	0.42	0.23		0.32	0.32		0.35	0.43		0.2	0.35	0.3		0.5	0.01	0.01	0.01	0.01	0.01
BTA-40649-no-rs	ss61537967		Interbreed	17	24663484	C		0.17	0.37	0.42	0.01	0.23	0.17	0.29	0.36	0.14	0.38	0.09	0.33	0.48	0.46		0.45	0.36		0.42	0.46		0.35	0.1	0.01		0.5	0.01	0.01	0	0.01	0.12
ARS-BFGL-NGS-37940	ss86315789		RRL	17	26274579	G		0.01	0.21	0.01	0.17	0.01	0.02	0.17	0.01	0.01	0.01	0.01	0.17	0.01	0.09		0.05	0.12		0.04	0.01		0.01	0.01	0.25		0.5	0.01	0.01	0.01	0.01	0.01
Hapmap39152-BTA-27712	ss61531122		HapMap	17	27151316	C		0.07	0.46	0.38	0.33	0.48	0.34	0.25	0.45	0.14	0.38	0.24	0.33	0.42	0.49		0.2	0.34		0.31	0.19		0.22	0.04	0.01		0.5	0.01	0.01	0	0.01	0.01
Hapmap51554-BTA-114371	ss61519473		HapMap	17	33121544	A		0.47	0.43	0.29	0.33	0.33	0.36	0.04	0.12	0.38	0.48	0.16	0.17	0.26	0.23		0.01	0.01		0.33	0.44		0.01	0.01	0.01		0.5	0.17	0.01	0.01	0.01	0.01
BTB-00782470	ss62643063	rs41942527	draft	17	34188535	G		0.13	0.02	0.38	0.01	0.19	0.47	0.1	0.05	0.01	0.12	0.25	0.01	0.02	0.21		0.01	0.01		0.06	0.15		0.01	0.01	0.01		0.5	0.01	0.01	0.01	0.01	0.01
Hapmap30764-BTA-123547	ss61499623		HapMap	17	43044296	G		0.01	0.01	0.33	0.01	0.01	0.32	0.08	0.01	0.01	0.01	0.01	0.01	0.01	0.1		0.01	0.02		0.01	0.02		0.01	0.01	0.01		0.5	0.01	0.01	0.25	0.01	0.01
Hapmap28761-BTA-159815			HapMap	17	48137539	C		0.07	0.24	0.17	0.33	0.29	0.44	0.04	0.33	0.24	0.26	0.45	0.33	0.29	0.3		0.45	0.18		0.44	0.33		0.24	0.3	0.06		0.5	0.01	0.01	0.01	0.01	0.01
ARS-BFGL-NGS-26121	ss86298484		RRL	17	62375127	C		0.3	0.28	0.46	0.33	0.46	0.44	0.48	0.02	0.36	0.38	0.05	0.33	0.48	0.26		0.46	0.48		0.48	0.36		0.32	0.36	0.32		0.5	0	0	0	0	0
ARS-BFGL-NGS-84420	ss86315063		RRL	17	67925125	G		0.43	0.35	0.19	0.17	0.27	0.08	0.12	0.21	0.31	0.36	0.11	0.01	0.25	0.27		0.05	0.01		0.27	0.29		0.15	0.18	0.21		0.5	0.01	0.01	0	0.01	0.01
ARS-USMARC-Parent-EF028073-rs29014953	rs29014953		Parentage	18	993756	A		0.5	0.38	0.48	0.33	0.42	0.14	0.42	0.45	0.44	0.33	0.5	0.5	0.42	0.42		0.07	0.01		0.48	0.29		0.02	0.2	0.33		0.5	0.01	0.01	0.01	0.01	0.01
Hapmap57363-rs29014953		rs29014953	HapMap	18	1152822	A		0.5	0.38	0.48	0.33	0.42	0.14	0.42	0.45	0.44	0.33	0.5	0.5	0.42	0.42		0.07	0.01		0.48	0.29		0.02	0.2	0.33		0.5	0.01	0.01	0.01	0.01	0.01
ARS-BFGL-NGS-67312	ss86298057		RRL	18	17175321	G		0.2	0.46	0.15	0.33	0.48	0.27	0.33	0.17	0.28	0.24	0.48	0.17	0.21	0.42		0.05	0.02		0.21	0.27		0.01	0.08	0.01		0.5	0.25	0.01	0.5	0	0
ARS-BFGL-NGS-13254	ss86337600		RRL	18	32598973	C		0.01	0.01	0.01	0.01	0.02	0.01	0.01	0.01	0.01	0.01	0.01	0.01	0.01	0.01		0.13	0.02		0.01	0.02		0.26	0.09	0.15		0.5	0	0.5	0.5	0.5	0.5
ARS-BFGL-NGS-56179	ss86286788		RRL	18	38753317	G		0.13	0.02	0.01	0.01	0.02	0.02	0.08	0.01	0.42	0.05	0.16	0.01	0.02	0.09		0.01	0.01		0.02	0.08		0.01	0.01	0.01		0.5	0.01	0.01	0	0.01	0.01
ARS-BFGL-NGS-101743	ss86330482		RRL	18	39346576	G		0.43	0.19	0.29	0.17	0.46	0.41	0.48	0.5	0.36	0.29	0.12	0.33	0.46	0.27		0.43	0.19		0.33	0.4		0.39	0.5	0.44		0.5	0.01	0.01	0	0.01	0.01
Hapmap50867-BTA-110561	ss61517418		HapMap	18	46324691	G		0.27	0.41	0.25	0.5	0.46	0.08	0.48	0.38	0.46	0.36	0.41	0.5	0.38	0.26		0.1	0.18		0.42	0.4		0.06	0.12	0.06		0.5	0.38	0.01	0	0.01	0.01
BTA-43691-no-rs	ss61539605		Interbreed	18	47346236	G		0.36	0.16	0.48	0.01	0.46	0.01	0.29	0.03	0.27	0.34	0.32	0.01	0.37	0.24		0.3	0.44		0.14	0.07		0	0	0		0.5	0.5	0.5	0	0	0
BTA-43816-no-rs	ss61482905		Interbreed	18	54663691	G		0.23	0.25	0.27	0.17	0.27	0.48	0.01	0.1	0.35	0.21	0.32	0.33	0.42	0.47		0.12	0.01		0.4	0.29		0.15	0.5	0.42		0.5	0.38	0.01	0	0	0.25
ARS-BFGL-BAC-31654	ss105259609		BAC	18	62175930	G		0.37	0.24	0.27	0.5	0.29	0.45	0.42	0.19	0.32	0.4	0.3	0.33	0.46	0.44		0.25	0.08		0.46	0.5		0.02	0.28	0.19		0.5	0.25	0.01	0	0.01	0.01
Hapmap34314-BES10_Contig737_1144			HapMap	18	63029549	C		0.03	0.41	0.23	0.01	0.08	0.34	0.01	0.14	0.01	0.07	0.01	0.01	0.15	0.17		0.02	0.1		0.02	0.23		0.02	0.04	0.01		0.5	0.01	0	0	0.01	0.01
ARS-BFGL-NGS-37177	ss86300033		RRL	19	12173847	G		0.2	0.19	0.1	0.17	0.27	0.08	0.25	0.48	0.1	0.5	0.07	0.33	0.46	0.17		0.38	0.04		0.23	0.44		0.3	0.32	0.23		0.5	0.01	0.01	0	0.01	0.01
Hapmap47628-BTA-45090	ss61508826		HapMap	19	33507527	G		0.3	0.43	0.31	0.5	0.4	0.39	0.27	0.02	0.38	0.45	0.07	0.33	0.42	0.46		0.23	0.48		0.25	0.17		0.01	0.08	0.21		0.5	0.12	0.01	0.01	0.01	0.01
ARS-BFGL-NGS-16139	ss86302505		RRL	19	40945314	G		0.01	0.01	0.08	0.01	0.06	0.01	0.01	0.48	0.01	0.1	0.3	0.01	0.1	0.03		0.02	0.01		0.01	0.01		0.01	0.01	0.01		0.5	0.01	0.01	0.01	0.01	0.01
ARS-BFGL-NGS-36183	ss86282999		RRL	19	42524326	C		0.5	0.11	0.38	0.33	0.35	0.09	0.42	0.05	0.49	0.48	0.25	0.33	0.4	0.43		0.25	0.36		0.17	0.4		0.04	0.04	0.02		0.5	0.01	0.01	0.5	0.01	0.01
ARS-BFGL-NGS-19337	ss86298079		RRL	19	43301159	G		0.47	0.41	0.44	0.01	0.29	0.28	0.38	0.48	0.3	0.36	0.04	0.5	0.25	0.36		0.18	0.48		0.46	0.46		0.33	0.08	0.38		0.5	0.01	0.01	0.01	0.01	0.01
ARS-BFGL-NGS-85003	ss86315238		RRL	19	47325512	C		0.14	0.06	0.09	0.33	0.19	0.03	0.12	0.01	0.39	0.21	0.27	0.01	0.3	0.2		0.45	0.29		0.5	0.17		0	0.25	0		0.5	0.5	0.01	0	0	0.01
ARS-BFGL-BAC-32500	ss105260546		BAC	19	47605254	A		0.13	0.5	0.02	0.5	0.42	0.16	0.17	0.31	0.07	0.36	0.5	0.17	0.17	0.48		0.15	0.04		0.44	0.28		0.01	0.02	0.01		0.5	0.01	0.01	0.01	0.01	0.25
ARS-BFGL-NGS-107345	ss86293519		RRL	19	49910052	G		0.5	0.24	0.08	0.01	0.17	0.44	0.02	0.14	0.37	0.43	0.48	0.33	0.29	0.12		0.12	0.02		0.48	0.38		0.04	0.42	0.19		0.5	0	0	0.5	0	0.5
ARS-BFGL-NGS-102154	ss86332644		RRL	19	50215128	A		0.01	0.01	0.02	0.01	0.04	0.01	0.25	0.01	0.01	0.01	0.01	0.01	0.1	0.01		0.2	0.01		0.44	0.23		0.35	0.14	0.06		0.5	0.01	0.01	0.01	0.01	0.01
ARS-BFGL-NGS-105050	ss86317755		RRL	19	55477012	G		0.27	0.15	0.06	0.33	0.15	0.01	0.08	0.02	0.48	0.07	0.01	0.01	0.12	0.15		0.1	0.02		0.08	0.06		0.2	0.04	0.02		0.5	0.01	0.01	0.01	0.01	0.01
BFGL-NGS-115272	ss86336166		RRL	19	60537740	A		0.39	0.36	0.29	0.17	0.15	0.25	0.44	0.48	0.49	0.38	0.27	0.33	0.31	0.13		0.43	0.34		0.31	0.23		0.01	0.01	0.01		0.5	0.01	0.01	0.5	0.01	0.01
UA-IFASA-6929			Various	19	61024043	G		0.33	0.16	0.01	0.01	0.21	0.48	0.35	0.26	0.31	0.19	0.07	0.33	0.12	0.14		0.12	0.32		0.12	0.42		0.09	0.1	0.21		0.5	0	0.01	0	0.01	0.01
Hapmap46790-BTA-27737	ss61478776		HapMap	20	5229167	G		0.4	0.34	0.45	0.01	0.35	0.22	0.29	0.4	0.23	0.47	0.11	0.01	0.42	0.24		0.02	0.02		0.22	0.46		0.02	0.04	0.01		0.5	0.01	0.01	0	0.01	0.01
ARS-BFGL-NGS-16696	ss86301420		RRL	20	11700010	G		0.13	0.17	0.27	0.33	0.12	0.25	0.04	0.26	0.22	0.29	0.21	0.33	0.46	0.39		0.15	0.24		0.08	0.23		0.12	0.08	0.12		0.5	0.01	0.01	0.01	0.01	0.01
BTA-96644-no-rs	ss61568180		Interbreed	20	18625598	G		0.23	0.42	0.08	0.01	0.23	0.36	0.1	0.21	0.06	0.43	0.43	0.01	0.2	0.02		0.15	0.08		0.17	0.4		0.01	0.02	0.01		0.5	0.25	0.5	0.01	0.01	0.01
BTA-25164-no-rs	ss61529725		Interbreed	20	31685155	A		0.5	0.33	0.12	0.33	0.5	0.5	0.12	0.43	0.31	0.4	0.3	0.33	0.46	0.34		0.43	0.08		0.42	0.42		0.41	0.48	0.35		0.5	0.38	0.01	0.01	0.01	0.01
BTB-01336444	ss64070641	rs42460657	draft	20	31750025	A		0.01	0.02	0.1	0.01	0.04	0.44	0.01	0.01	0.01	0.01	0.01	0.01	0.06	0.02		0.01	0.09		0.12	0.1		0.3	0.24	0.17		0.5	0.17	0.01	0	0.01	0.01
ARS-BFGL-NGS-34349	ss86340666		RRL	20	60873464	G		0.01	0.08	0.01	0.25	0.43	0.42	0.5	0.25	0.06	0.2	0.3	0.17	0.35	0.15		0.05	0.12		0.32	0.42		0.05	0.15	0.02		0.5	0.01	0.01	0	0.01	0.01
BFGL-NGS-118449	ss86339897		RRL	20	70408540	A		0.33	0.33	0.31	0.33	0.33	0.16	0.46	0.19	0.4	0.48	0.02	0.17	0.13	0.44		0.28	0.04		0.35	0.4		0.02	0.02	0.02		0.5	0.01	0.01	0.01	0.01	0.01
ARS-BFGL-NGS-37036	ss86295005		RRL	20	74555665	G		0.18	0.35	0.48	0.5	0.23	0.03	0.44	0.24	0.12	0.24	0.39	0.33	0.5	0.5		0.07	0.01		0.46	0.33		0.01	0.01	0.04		0.5	0.01	0.01	0	0.01	0.01
ARS-BFGL-NGS-14477	ss86326000		RRL	20	75564614	G		0.01	0.05	0.01	0.01	0.01	0.01	0.01	0.01	0.01	0.1	0.01	0.01	0.01	0.01		0.25	0.01		0.02	0.01		0.23	0.18	0.12		0.5	0.01	0.01	0.01	0.01	0.01
BFGL-NGS-113595	ss86341007		RRL	21	1458698	G		0.37	0.23	0.06	0.33	0.23	0.33	0.1	0.12	0.4	0.38	0.43	0.33	0.21	0.31		0.27	0.01		0.29	0.23		0.45	0.38	0.35		0.5	0.01	0.5	0	0.01	0.01
ARS-BFGL-NGS-36921	ss86326230		RRL	21	2991131	G		0.4	0.27	0.29	0.17	0.5	0.23	0.4	0.38	0.44	0.01	0.16	0.17	0.3	0.37		0.02	0.14		0.14	0.04		0.01	0.11	0.15		0.5	0.17	0.25	0	0.01	0.01
ARS-BFGL-NGS-88739	ss86319484		RRL	21	17081192	G		0.2	0.17	0.1	0.17	0.44	0.27	0.31	0.19	0.21	0.07	0.32	0.33	0.19	0.26		0.4	0.06		0.06	0.02		0.01	0.01	0.01		0.5	0.01	0.01	0	0.5	0.01
ARS-BFGL-NGS-103873	ss86333788		RRL	21	27587011	G		0.03	0.15	0.13	0.33	0.21	0.43	0.25	0.29	0.05	0.38	0.25	0.17	0.21	0.12		0.32	0.09		0.09	0.02		0.01	0.01	0.01		0.5	0.01	0.01	0.01	0.01	0.01
ARS-BFGL-BAC-29190	ss105256877		BAC	21	41171744	C		0.5	0.27	0.48	0.5	0.29	0.28	0.42	0.01	0.43	0.29	0.46	0.17	0.48	0.39		0.4	0.26		0.42	0.46		0.07	0.32	0.48		0.5	0.12	0.01	0.01	0.01	0.01
BTA-98555-no-rs	ss61497101		Interbreed	21	53544326	C		0.1	0.05	0.01	0.17	0.1	0.36	0.31	0.01	0.02	0.02	0.01	0.01	0.12	0.02		0.01	0.01		0.06	0.1		0.01	0.12	0.01		0.5	0.01	0.01	0.01	0.01	0.01
ARS-BFGL-NGS-107562	ss86334817		RRL	21	54211342	G		0.17	0.38	0.21	0.17	0.38	0.34	0.48	0.07	0.35	0.31	0.45	0.33	0.25	0.32		0.38	0.42		0.21	0.29		0.04	0.26	0.1		0.5	0.01	0.01	0.01	0.01	0.01
ARS-BFGL-NGS-61113	ss86291450		RRL	21	57060188	G		0.01	0.3	0.01	0.01	0.08	0.01	0.12	0.02	0.03	0.1	0.01	0.01	0.1	0.04		0.01	0.01		0.01	0.01		0.01	0.01	0.01		0.5	0.01	0.01	0.01	0.01	0.01
BFGL-NGS-114036	ss86341087		RRL	21	58174169	C		0.27	0.01	0.01	0.01	0.01	0.01	0.01	0.01	0.25	0.07	0.01	0.01	0.02	0.02		0.01	0.01		0.02	0.35		0.01	0.26	0.01		0.5	0.01	0.01	0	0.01	0.01
UA-IFASA-6440			Various	21	59512213	G		0.3	0.45	0.34	0.25	0.19	0.37	0.41	0.24	0.24	0.08	0.26	0.33	0.1	0.15		0.12	0.16		0.1	0.08		0.43	0.01	0.14		0.5	0.5	0.5	0	0.5	0.01
ARS-BFGL-NGS-3942	ss86337059		RRL	21	62849602	G		0.33	0.3	0.4	0.5	0.38	0.38	0.29	0.45	0.4	0.36	0.27	0.5	0.46	0.42		0.4	0.32		0.4	0.27		0.13	0.34	0.17		0.5	0.5	0.01	0.01	0.01	0.01
ARS-BFGL-NGS-621	ss86274126		RRL	22	1660077	G		0.47	0.38	0.4	0.5	0.12	0.25	0.44	0.26	0.41	0.48	0.07	0.17	0.21	0.3		0.2	0.16		0.08	0.15		0.01	0.01	0.01		0.5	0.33	0.01	0	0.01	0.01
Hapmap36468-SCAFFOLD225014_6126			HapMap	22	3078392	G		0.17	0.22	0.02	0.5	0.19	0.23	0.15	0.01	0.02	0.12	0.05	0.01	0.25	0.37		0.45	0.12		0.44	0.42		0.02	0.18	0.04		0.5	0.01	0.01	0.01	0.01	0.01
BTB-00832114	ss62776701	rs41996463	draft	22	4971802	G		0.3	0.2	0.15	0.33	0.23	0.39	0.17	0.43	0.37	0.31	0.21	0.33	0.37	0.31		0.25	0.34		0.44	0.42		0.35	0.5	0.35		0.5	0.01	0.01	0.01	0.01	0.01
ARS-BFGL-NGS-101918	ss86333139		RRL	22	6651686	G		0.32	0.02	0.02	0.33	0.06	0.12	0.27	0.01	0.46	0.19	0.01	0.01	0.08	0.23		0.25	0.36		0.3	0.4		0.39	0.42	0.29		0.5	0.01	0.01	0.01	0.01	0.01
Hapmap7772-BTA-53630	ss61545062		HapMap	22	12743293	C		0.01	0.01	0.38	0.01	0.04	0.41	0.21	0.01	0.03	0.01	0.01	0.17	0.15	0.1		0.05	0.01		0.38	0.26		0.01	0.01	0.02		0.5	0.01	0.01	0.01	0.01	0.01
BTA-24112-no-rs	ss61529088		Interbreed	22	21713567	G		0.01	0.34	0.15	0.01	0.06	0.01	0.46	0.05	0.02	0.17	0.01	0.01	0.21	0.12		0.32	0.42		0.04	0.12		0.12	0.36	0.31		0.5	0.01	0.01	0.01	0.5	0.01
Hapmap22928-BTA-136455			HapMap	22	25378897	C		0.01	0.01	0.01	0.01	0.01	0.01	0.01	0.01	0.01	0.01	0.01	0.01	0.04	0.01		0.15	0.01		0.1	0.29		0.34	0.48	0.15		0.5	0.01	0.01	0.01	0.01	0.01
BTA-53968-no-rs	ss61545246		Interbreed	22	25978663	A		0.29	0.4	0.33	0.17	0.44	0.42	0.26	0.12	0.44	0.02	0.1	0.33	0.43	0.45		0.41	0.39		0.22	0.48		0.12	0.25	0.02		0.5	0	0	0	0.01	0.01
Hapmap43510-BTA-20951	ss61466660		HapMap	22	27089523	G		0.3	0.09	0.48	0.17	0.37	0.42	0.2	0.5	0.29	0.12	0.23	0.33	0.48	0.39		0.41	0.01		0.26	0.31		0.04	0.06	0.05		0.5	0	0	0	0.01	0.01
BTB-00847079	ss62821476	rs42009425	draft	22	41474682	G		0.27	0.37	0.29	0.17	0.17	0.27	0.17	0.17	0.47	0.12	0.12	0.17	0.1	0.09		0.05	0.22		0.08	0.23		0.05	0.22	0.17		0.5	0.01	0.01	0	0.01	0.01
ARS-BFGL-NGS-21200	ss86299793		RRL	22	42415624	G		0.17	0.09	0.17	0.01	0.01	0.36	0.02	0.01	0.23	0.38	0.12	0.17	0.21	0.01		0.01	0.01		0.08	0.5		0.01	0.02	0.01		0.5	0.01	0.01	0.01	0.01	0.01
BFGL-NGS-118471	ss86340150		RRL	22	45390844	G		0.2	0.47	0.42	0.33	0.29	0.37	0.48	0.26	0.15	0.33	0.25	0.33	0.35	0.34		0.42	0.15		0.35	0.27		0.48	0.33	0.29		0.5	0.01	0	0.5	0.01	0.01
BTA-13303-rs29018265		rs29018265	Interbreed	23	101099	G		0.01	0.02	0.01	0.17	0.04	0.23	0.06	0.01	0.01	0.01	0.02	0.01	0.04	0.1		0.03	0.01		0.17	0.42		0.46	0.4	0.4		0.5	0.5	0.01	0	0.01	0.01
ARS-BFGL-NGS-52859	ss86283094		RRL	23	2699924	G		0.27	0.37	0.44	0.33	0.4	0.36	0.48	0.4	0.27	0.1	0.29	0.17	0.46	0.39		0.48	0.04		0.5	0.42		0.35	0.43	0.39		0.5	0.38	0.01	0	0.01	0.01
ARS-BFGL-NGS-102306	ss86330790		RRL	23	3990019	G		0.21	0.23	0.48	0.01	0.01	0.01	0.1	0.26	0.26	0.01	0.01	0.01	0.06	0.12		0.3	0.01		0.12	0.04		0.18	0.3	0.33		0.5	0.5	0.5	0	0.01	0.01
ARS-BFGL-NGS-99610	ss86328417		RRL	23	6545759	G		0.25	0.27	0.17	0.33	0.41	0.35	0.35	0.45	0.25	0.45	0.41	0.17	0.4	0.43		0.25	0.05		0.44	0.45		0.33	0.34	0.2		0.5	0.01	0.01	0.5	0.01	0.01
BFGL-NGS-118915	ss86340080		RRL	23	6974604	G		0.47	0.19	0.12	0.5	0.08	0.23	0.01	0.19	0.27	0.05	0.27	0.01	0.21	0.16		0.3	0.08		0.25	0.21		0.26	0.34	0.19		0.5	0.01	0.01	0.01	0.01	0.01
BFGL-NGS-112194	ss86338685		RRL	23	7808602	G		0.3	0.06	0.23	0.17	0.22	0.16	0.44	0.33	0.25	0.02	0.18	0.33	0.06	0.13		0.12	0.01		0.2	0.4		0.11	0.16	0.08		0.5	0.01	0.5	0.5	0.01	0.01
ARS-BFGL-NGS-3541	ss86292433		RRL	23	9794340	G		0.43	0.43	0.33	0.17	0.48	0.22	0.42	0.21	0.34	0.38	0.36	0.5	0.23	0.21		0.45	0.38		0.48	0.44		0.48	0.46	0.46		0.5	0.01	0.01	0.5	0.01	0.01
Hapmap30534-BTA-137081			HapMap	23	15148465	G		0.07	0.34	0.31	0.17	0.23	0.16	0.38	0.19	0.32	0.29	0.48	0.33	0.23	0.47		0.25	0.22		0.29	0.44		0.02	0.08	0.02		0.5	0.01	0.01	0.01	0.01	0.01
BTA-65971-no-rs	ss61551825		Interbreed	23	18779023	G		0.4	0.03	0.48	0.17	0.28	0.36	0.3	0.45	0.19	0.1	0.21	0	0.02	0.2		0.3	0.45		0.12	0.43		0.01	0.03	0.01		0.5	0.01	0.01	0.5	0.01	0.01
ARS-BFGL-NGS-40248	ss86288114		RRL	23	22348554	G		0.4	0.2	0.4	0.01	0.27	0.08	0.1	0.21	0.45	0.24	0.04	0.5	0.33	0.33		0.38	0.04		0.25	0.35		0.45	0.28	0.5		0.5	0.38	0.01	0.01	0.25	0.01
Hapmap40178-BTA-55802	ss61546188		HapMap	23	22484237	C		0.33	0.41	0.33	0.33	0.38	0.17	0.32	0.36	0.25	0.16	0.05	0.5	0.21	0.48		0.06	0.23		0.46	0.48		0.16	0.2	0.1		0.5	0.01	0.01	0.01	0.01	0.01
ARS-BFGL-NGS-103407	ss86330599		RRL	23	25860915	G		0.29	0.46	0.44	0.5	0.43	0.03	0.43	0.24	0.12	0.19	0.46	0.33	0.44	0.4		0.5	0.41		0.22	0.15		0.48	0.39	0.4		0.5	0.5	0.5	0.5	0.01	0.01
Hapmap32120-BTA-155825			HapMap	23	26112858	G		0.01	0.04	0.01	0.17	0.01	0.3	0.01	0.17	0.01	0.17	0.2	0.01	0.06	0.17		0.1	0.08		0.29	0.08		0.06	0.16	0.06		0.5	0.38	0.01	0.01	0.01	0.01
BFGL-NGS-113623	ss86340635		RRL	23	27236663	G		0.43	0.45	0.46	0.17	0.22	0.29	0.21	0.31	0.44	0.3	0.14	0.33	0.42	0.36		0.5	0.23		0.38	0.42		0.48	0.3	0.37		0.5	0.25	0.01	0.01	0.01	0.01
Hapmap57587-rs29015298		rs29015298	HapMap	23	33102582	G		0.07	0.02	0.01	0.01	0.12	0.35	0.02	0.14	0.02	0.01	0.21	0.01	0.04	0.21		0.01	0.01		0.02	0.23		0.01	0.01	0.01		0.5	0.01	0.01	0.5	0.01	0.01
ARS-BFGL-NGS-6851	ss86338563		RRL	23	34134090	G		0.01	0.07	0.06	0.01	0.01	0.01	0.5	0.01	0.01	0.01	0.01	0.01	0.01	0.01		0.38	0.02		0.1	0.04		0.28	0.3	0.31		0.5	0.01	0.01	0.01	0.01	0.01
ARS-BFGL-NGS-103705	ss86331152		RRL	23	35624306	G		0.07	0.01	0.01	0.01	0.06	0.14	0.04	0.01	0.16	0.01	0.01	0.01	0.01	0.01		0.32	0.1		0.08	0.25		0.39	0.42	0.19		0.5	0.01	0.01	0	0.01	0.01
Hapmap50033-BTA-56544	ss61546653		HapMap	23	38809342	G		0.17	0.46	0.48	0.5	0.25	0.16	0.33	0.21	0.24	0.43	0.12	0.5	0.38	0.48		0.23	0.38		0.44	0.27		0.04	0.02	0.01		0.5	0.38	0.01	0.01	0.25	0.01
ARS-BFGL-NGS-75314	ss86305481		RRL	23	41647895	G		0.47	0.09	0.35	0.17	0.46	0.44	0.5	0.43	0.45	0.4	0.34	0.17	0.15	0.12		0.45	0.32		0.4	0.48		0.07	0.08	0.04		0.5	0.01	0.01	0.01	0.25	0.01
BFGL-NGS-110047	ss86341401		RRL	23	44905366	G		0.43	0.23	0.48	0.17	0.17	0.2	0.31	0.12	0.28	0.48	0.12	0.01	0.21	0.28		0.35	0.04		0.42	0.38		0.44	0.4	0.42		0.5	0.25	0.01	0.5	0.01	0.01
ARS-BFGL-NGS-6427	ss86320404		RRL	23	48684687	G		0.3	0.2	0.35	0.17	0.44	0.14	0.21	0.05	0.26	0.1	0.46	0.01	0.1	0.17		0.47	0.14		0.28	0.19		0.16	0.17	0.01		0.5	0.01	0.5	0.01	0.01	0.25
ARS-BFGL-NGS-17217	ss86295645		RRL	23	49869077	G		0.27	0.16	0.08	0.17	0.25	0.28	0.46	0.5	0.35	0.48	0.45	0.5	0.4	0.42		0.28	0.12		0.27	0.5		0.46	0.38	0.5		0.5	0.17	0.01	0	0.01	0.01
ARS-BFGL-NGS-105334	ss86298389		RRL	23	51737314	C		0.37	0.22	0.21	0.33	0.44	0.36	0.48	0.29	0.49	0.4	0.05	0.17	0.44	0.29		0.38	0.48		0.29	0.27		0.04	0.04	0.01		0.5	0.01	0.01	0.01	0.01	0.01
ARS-BFGL-NGS-23140	ss86323367		RRL	24	1108731	G		0.3	0.23	0.15	0.17	0.06	0.47	0.02	0.1	0.47	0.12	0.41	0.17	0.08	0.44		0.01	0.14		0.12	0.19		0.01	0.01	0.01		0.5	0.01	0.01	0.01	0.01	0.01
BTA-109895-no-rs	ss61472738		Interbreed	24	6421276	G		0.17	0.01	0.01	0.01	0.12	0.45	0.29	0.01	0.03	0.1	0.02	0.01	0.01	0.2		0.01	0.01		0.02	0.19		0.01	0.1	0.06		0.5	0.01	0.01	0.01	0.01	0
ARS-BFGL-NGS-41622	ss86320040		RRL	24	7235783	G		0.33	0.31	0.42	0.01	0.38	0.03	0.27	0.31	0.31	0.21	0.27	0.33	0.38	0.46		0.01	0.1		0.31	0.19		0.13	0.18	0.17		0.5	0.01	0.01	0.01	0.01	0.01
Hapmap59034-rs29025484		rs29025484	HapMap	24	8215552	A		0.23	0.02	0.2	0.01	0.23	0.35	0.23	0.01	0.48	0.25	0.11	0.01	0.37	0.17		0.29	0.01		0.35	0.43		0.12	0.18	0.01		0.5	0.01	0.01	0	0.01	0.01
ARS-BFGL-NGS-95820	ss86326139		RRL	24	22510204	A		0.23	0.31	0.27	0.5	0.43	0.17	0.43	0.4	0.08	0.35	0.23	0.33	0.48	0.32		0.18	0.29		0.33	0.35		0.42	0.2	0.43		0.5	0.17	0	0.01	0.01	0.01
BFGL-NGS-117013	ss86339093		RRL	24	23570003	G		0.2	0.49	0.31	0.5	0.23	0.42	0.3	0.4	0.46	0.44	0.48	0.5	0.38	0.45		0.27	0.01		0.21	0.35		0.41	0.34	0.44		0.5	0.5	0.01	0.01	0.01	0.12
ARS-BFGL-NGS-50146	ss86280789		RRL	24	33489064	T		0.01	0.01	0.01	0.01	0.01	0.01	0.01	0.01	0.01	0.01	0.01	0.01	0.01	0.01		0.01	0.01		0.01	0.01		0.01	0.01	0.01		0.5	0.01	0.01	0.01	0.25	0.01
ARS-BFGL-NGS-10333	ss86323436		RRL	24	33979343	C		0.3	0.39	0.06	0.33	0.27	0.44	0.42	0.19	0.24	0.4	0.36	0.5	0.4	0.2		0.5	0.16		0.23	0.44		0.27	0.26	0.5		0.5	0.01	0.01	0.01	0.01	0.01
BTB-00886641	ss62939436	rs42049506	draft	24	34901543	G		0.01	0.04	0.02	0.33	0.4	0.07	0.1	0.1	0.09	0.01	0.13	0.17	0.22	0.2		0.05	0.17		0.02	0.02		0.01	0.01	0.01		0.5	0.01	0.01	0.01	0.01	0.01
BTA-69595-no-rs	ss61489622		Interbreed	24	35250406	G		0.07	0.01	0.01	0.01	0.12	0.23	0.42	0.07	0.14	0.07	0.04	0.01	0.17	0.01		0.02	0.01		0.08	0.23		0.01	0.02	0.01		0.5	0.01	0.01	0	0.01	0.01
BTA-05662-no-rs	ss38327714		Interbreed	24	36901562	G		0.13	0.16	0.24	0.17	0.19	0.06	0.06	0.12	0.23	0.14	0.01	0.01	0.22	0.33		0.07	0.01		0.08	0.15		0.01	0.01	0.01		0.5	0.01	0	0.5	0	0.5
ARS-BFGL-NGS-61876	ss86292383		RRL	24	40721679	G		0.1	0.45	0.17	0.17	0.25	0.44	0.12	0.21	0.22	0.5	0.01	0.01	0.12	0.24		0.01	0.06		0.04	0.15		0.06	0.12	0.01		0.5	0.01	0.01	0.01	0.01	0.01
ARS-BFGL-NGS-42149	ss86298785		RRL	24	42530487	G		0.47	0.38	0.4	0.17	0.46	0.23	0.48	0.48	0.42	0.4	0.36	0.5	0.25	0.4		0.5	0.1		0.38	0.23		0.02	0.24	0.02		0.5	0.01	0.01	0	0.01	0.01
Hapmap48398-BTA-58707	ss61547830		HapMap	24	59539404	G		0.3	0.34	0.01	0.01	0.17	0.42	0.19	0.31	0.44	0.1	0.12	0.33	0.4	0.38		0.01	0.01		0.1	0.27		0.01	0.01	0.01		0.5	0.25	0.01	0	0.01	0.01
ARS-BFGL-NGS-40129	ss86289835		RRL	24	60902062	G		0.17	0.12	0.02	0.01	0.06	0.27	0.19	0.07	0.25	0.1	0.5	0.17	0.06	0.06		0.07	0.14		0.04	0.19		0.3	0.02	0.15		0.5	0	0.01	0	0.01	0.01
ARS-BFGL-NGS-12001	ss86321017		RRL	25	924554	G		0.36	0.46	0.33	0.17	0.27	0.16	0.33	0.12	0.47	0.38	0.07	0.5	0.38	0.38		0.27	0.02		0.1	0.17		0.01	0.16	0.04		0.5	0.01	0.01	0	0.01	0.01
ARS-BFGL-NGS-41015	ss86320742		RRL	25	2920472	G		0.01	0.01	0.01	0.17	0.01	0.01	0.01	0.01	0.05	0.01	0.01	0.01	0.02	0.02		0.01	0.01		0.01	0.01		0.01	0.01	0.04		0.5	0.01	0.01	0.01	0.01	0.01
BFGL-NGS-115057	ss86340020		RRL	25	4915002	C		0.43	0.31	0.42	0.5	0.29	0.1	0.48	0.48	0.26	0.29	0.25	0.5	0.28	0.41		0.25	0.26		0.27	0.12		0.34	0.19	0.22		0.5	0.5	0	0.01	0.01	0.01
BFGL-NGS-116421	ss86339040		RRL	25	6263812	C		0.5	0.43	0.19	0.33	0.27	0.3	0.17	0.26	0.49	0.48	0.27	0.17	0.15	0.3		0.05	0.01		0.44	0.27		0.4	0.3	0.4		0.5	0.01	0.01	0.01	0.01	0.01
ARS-BFGL-NGS-16187	ss86339745		RRL	25	8839365	G		0.31	0.09	0.4	0.5	0.04	0.37	0.4	0.21	0.39	0.43	0.07	0.5	0.19	0.09		0.32	0.48		0.4	0.43		0.2	0.42	0.34		0.5	0.01	0.01	0	0.01	0.01
Hapmap26128-BTA-138283			HapMap	25	17123621	G		0.01	0.01	0.01	0.01	0.01	0.01	0.19	0.01	0.01	0.01	0.01	0.01	0.06	0.01		0.07	0.01		0.29	0.21		0.33	0.42	0.46		0.5	0.01	0.01	0	0.01	0.01
BFGL-NGS-113268	ss86336059		RRL	25	18899050	G		0.23	0.31	0.42	0.01	0.38	0.42	0.48	0.5	0.25	0.5	0.43	0.33	0.37	0.34		0.45	0.5		0.31	0.35		0.2	0.32	0.48		0.5	0.25	0.01	0	0.01	0.01
ARS-BFGL-NGS-103867	ss86333782		RRL	25	21424197	G		0.17	0.09	0.48	0.01	0.31	0.08	0.25	0.29	0.39	0.48	0.3	0.01	0.17	0.21		0.01	0.22		0.06	0.08		0.01	0.1	0.01		0.5	0.01	0.01	0	0.01	0.5
BTA-59764-no-rs	ss61548447		Interbreed	25	23862017	A		0.03	0.3	0.37	0.17	0.43	0.43	0.44	0.38	0.14	0.26	0.02	0.5	0.46	0.35		0.47	0.4		0.31	0.44		0.26	0.34	0.08		0.5	0.25	0.01	0	0	0.01
ARS-BFGL-NGS-101073	ss86332583		RRL	25	24750853	G		0.2	0.48	0.48	0.01	0.26	0.47	0.33	0.45	0.15	0.48	0.39	0.33	0.28	0.31		0.39	0.33		0.15	0.42		0.19	0.43	0.43		0.5	0.01	0.01	0.01	0.01	0.01
ARS-BFGL-NGS-1148	ss86274653		RRL	25	26239535	G		0.01	0.34	0.31	0.01	0.19	0.03	0.33	0.45	0.01	0.14	0.43	0.17	0.21	0.11		0.28	0.5		0.33	0.27		0.43	0.46	0.48		0.5	0.25	0.01	0	0.01	0.01
ARS-BFGL-NGS-85673	ss86315823		RRL	25	30914195	C		0.43	0.01	0.25	0.01	0.25	0.25	0.02	0.17	0.25	0.17	0.04	0.17	0.37	0.29		0.01	0.01		0.2	0.1		0.01	0.01	0.02		0.5	0.01	0.01	0.01	0.01	0.01
ARS-BFGL-NGS-80309	ss86310391		RRL	25	31713800	G		0.5	0.38	0.48	0.17	0.4	0.44	0.48	0.29	0.39	0.43	0.46	0.17	0.25	0.33		0.5	0.18		0.31	0.42		0.24	0.28	0.27		0.5	0.01	0.01	0.01	0.01	0.01
Hapmap23035-BTA-91056	ss61505263		HapMap	25	34534869	A		0.37	0.35	0.38	0.17	0.48	0.33	0.42	0.4	0.21	0.29	0.48	0.5	0.42	0.39		0.5	0.12		0.33	0.21		0.46	0.34	0.31		0.5	0.38	0.01	0	0.01	0.01
BFGL-NGS-111625	ss86338586		RRL	25	37830687	G		0.46	0.39	0.48	0.17	0.35	0.35	0.4	0.02	0.37	0.45	0.32	0.5	0.41	0.32		0.45	0.31		0.43	0.24		0.15	0.24	0.07		0.5	0.01	0	0.01	0.01	0.01
BTB-01347735	ss64093205	rs42474578	draft	26	1821744	G		0.03	0.03	0.25	0.01	0.17	0.34	0.02	0.12	0.09	0.26	0.46	0.01	0.04	0.06		0.48	0.2		0.19	0.04		0.15	0.14	0.12		0.5	0.25	0.01	0.01	0.01	0.01
BTA-111681-no-rs	ss61506515		Interbreed	26	10857883	A		0.5	0.16	0.12	0.5	0.17	0.05	0.17	0.17	0.41	0.48	0.48	0.01	0.44	0.08		0.38	0.28		0.17	0.15		0.41	0.06	0.02		0.5	0.38	0.01	0.01	0.01	0.01
ARS-BFGL-NGS-106228	ss86298523		RRL	26	15036361	G		0.1	0.12	0.3	0.17	0.17	0.27	0.13	0.33	0.12	0.21	0.01	0.01	0.13	0.11		0.01	0.01		0.19	0.12		0.01	0.1	0.01		0.5	0.25	0	0	0.01	0.01
ARS-BFGL-NGS-23064	ss86306414		RRL	26	18788121	G		0.01	0.27	0.46	0.5	0.27	0.3	0.21	0.21	0.02	0.02	0.11	0.33	0.37	0.13		0.25	0.08		0.15	0.25		0.39	0.32	0.5		0.5	0.25	0.01	0.01	0.01	0.01
BTB-00933365	ss63061122	rs42092404	draft	26	24592484	G		0.03	0.01	0.38	0.17	0.12	0.42	0.08	0.24	0.02	0.24	0.18	0.17	0.13	0.27		0.32	0.28		0.33	0.44		0.18	0.26	0.19		0.5	0.01	0	0	0.01	0.01
BTA-86449-no-rs	ss61562859		Interbreed	26	26709691	G		0.33	0.01	0.01	0.33	0.06	0.45	0.02	0.07	0.02	0.02	0.05	0.01	0.04	0.01		0.01	0.02		0.02	0.02		0.02	0.04	0.01		0.5	0.01	0.01	0.01	0.01	0.01
BTA-40753-no-rs	ss61538018		Interbreed	26	27732656	G		0.17	0.3	0.46	0.5	0.44	0.14	0.22	0.48	0.2	0.43	0.14	0.17	0.21	0.26		0.43	0.06		0.48	0.27		0.35	0.42	0.35		0.5	0.01	0.5	0	0.01	0.01
BFGL-NGS-119488	ss86339987		RRL	26	29734919	G		0.17	0.12	0.19	0.17	0.19	0.17	0.44	0.5	0.15	0.12	0.01	0.5	0.31	0.2		0.45	0.2		0.06	0.15		0.27	0.28	0.35		0.5	0.25	0.01	0.01	0.01	0.01
ARS-BFGL-NGS-7574	ss86339311		RRL	26	37511372	G		0.37	0.04	0.02	0.33	0.21	0.44	0.12	0.02	0.35	0.1	0.11	0.17	0.44	0.38		0.38	0.48		0.33	0.48		0.3	0.38	0.38		0.5	0.17	0.01	0	0.01	0.01
Hapmap58341-rs29009898		rs29009898	HapMap	26	38545914	G		0.33	0.03	0.01	0.01	0.05	0.06	0.17	0.01	0.39	0.45	0.01	0.01	0.02	0.04		0.47	0.26		0.31	0.44		0.48	0.12	0.17		0.5	0.01	0.01	0.01	0.01	0.25
BTA-52296-no-rs	ss61502546		Interbreed	26	43897858	G		0.5	0.5	0.31	0.17	0.35	0.34	0.44	0.38	0.22	0.48	0.5	0.17	0.42	0.49		0.38	0.3		0.48	0.42		0.45	0.48	0.33		0.5	0.25	0.01	0	0.01	0.01
ARS-BFGL-NGS-20623	ss86299137		RRL	26	44057146	G		0.2	0.02	0.19	0.01	0.17	0.5	0.01	0.38	0.13	0.12	0.05	0.33	0.48	0.21		0.12	0.3		0.12	0.25		0.11	0.19	0.06		0.5	0.01	0.01	0	0	0.01
ARS-BFGL-NGS-109233	ss86301923		RRL	26	48185170	G		0.17	0.06	0.06	0.17	0.44	0.16	0.09	0.01	0.48	0.02	0.16	0.17	0.06	0.3		0.41	0.38		0.03	0.13		0.01	0.03	0.01		0.5	0	0	0	0	0
ARS-BFGL-NGS-103468	ss86331680		RRL	27	407011	C		0.47	0.45	0.21	0.5	0.29	0.11	0.27	0.12	0.27	0.45	0.11	0.01	0.38	0.3		0.48	0.1		0.48	0.21		0.21	0.29	0.29		0.5	0.01	0.01	0.01	0.01	0.01
ARS-BFGL-NGS-43615	ss86303859		RRL	27	1349234	G		0.07	0.05	0.06	0.01	0.01	0.01	0.19	0.01	0.11	0.05	0.05	0.17	0.08	0.06		0.25	0.34		0.17	0.04		0.19	0.48	0.33		0.5	0.12	0.01	0.25	0.01	0.01
BTA-104686-no-rs	ss61514395		Interbreed	27	11215307	C		0.4	0.42	0.44	0.25	0.37	0.36	0.07	0.39	0.36	0.45	0.43	0.25	0.3	0.12		0.42	0.06		0.29	0.15		0.01	0.1	0.29		0.5	0.01	0.01	0.01	0.01	0.01
BTA-62479-no-rs	ss61549942		Interbreed	27	29295870	G		0.3	0.27	0.25	0.5	0.27	0.28	0.15	0.36	0.26	0.48	0.45	0.33	0.48	0.34		0.2	0.32		0.41	0.35		0.25	0.15	0.17		0.5	0.01	0	0	0.5	0.01
BTA-62673-no-rs	ss61550041		Interbreed	27	29907835	G		0.2	0.02	0.33	0.17	0.08	0.08	0.33	0.02	0.15	0.1	0.11	0.01	0.17	0.22		0.15	0.01		0.08	0.08		0.17	0.08	0.17		0.5	0.01	0.01	0	0.5	0.01
Hapmap48161-BTA-103404	ss61471065		HapMap	27	34095901	A		0.17	0.1	0.04	0.01	0.21	0.01	0.1	0.12	0.16	0.17	0.04	0.01	0.13	0.06		0.01	0.01		0.31	0.12		0.04	0.04	0.06		0.5	0.01	0.01	0.01	0.01	0.01
BTB-01511007	ss64421118	rs42635855	draft	27	36908402	G		0.47	0.05	0.08	0.01	0.25	0.34	0.35	0.4	0.41	0.31	0.27	0.33	0.35	0.26		0.18	0.02		0.33	0.15		0.01	0.04	0.02		0.5	0.01	0.01	0.01	0.01	0.01
BTA-62837-no-rs	ss61550125		Interbreed	27	37490788	G		0.01	0.04	0.04	0.01	0.01	0.01	0.1	0.01	0.01	0.02	0.01	0.01	0.01	0.06		0.3	0.26		0.15	0.38		0.02	0.12	0.06		0.5	0.01	0.01	0	0.01	0.01
ARS-BFGL-NGS-100828	ss86333074		RRL	27	39099901	G		0.4	0.28	0.5	0.33	0.17	0.23	0.19	0.21	0.21	0.36	0.2	0.33	0.37	0.22		0.32	0.1		0.44	0.4		0.05	0.12	0.02		0.5	0.12	0.01	0	0.01	0.01
ARS-BFGL-NGS-106816	ss86294389		RRL	27	40553900	C		0.03	0.15	0.48	0.01	0.48	0.27	0.5	0.19	0.12	0.31	0.29	0.33	0.19	0.29		0.01	0.16		0.12	0.02		0.01	0.18	0.01		0.5	0.38	0.5	0	0.01	0.01
ARS-BFGL-NGS-93827	ss86324246		RRL	27	40753762	A		0.03	0.11	0.04	0.01	0.27	0.11	0.04	0.01	0.12	0.19	0.18	0.17	0.12	0.28		0.01	0.02		0.08	0.31		0.01	0.01	0.01		0.5	0.01	0.01	0.01	0.01	0.01
ARS-BFGL-NGS-82401	ss86312330		RRL	27	41162556	G		0.03	0.35	0.1	0.33	0.17	0.01	0.31	0.21	0.02	0.02	0.09	0.01	0.08	0.03		0.32	0.46		0.12	0.19		0.48	0.24	0.35		0.5	0.5	0.01	0	0.01	0.01
ARS-BFGL-NGS-108599	ss86309099		RRL	27	43885377	G		0.23	0.45	0.42	0.5	0.27	0.41	0.42	0.07	0.48	0.5	0.39	0.5	0.37	0.2		0.02	0.01		0.29	0.35		0.15	0.08	0.01		0.5	0.01	0.5	0	0.01	0.01
Hapmap35611-SCAFFOLD120249_17244			HapMap	27	43906622	G		0.27	0.1	0.38	0.33	0.25	0.11	0.46	0.48	0.4	0.36	0.39	0.17	0.31	0.23		0.3	0.36		0.46	0.25		0.17	0.1	0.1		0.5	0.01	0.01	0.01	0.01	0.01
BTA-63137-no-rs	ss61487844		Interbreed	27	46500314	G		0.37	0.21	0.48	0.01	0.25	0.48	0.35	0.19	0.25	0.31	0.3	0.5	0.42	0.24		0.02	0.46		0.35	0.29		0.01	0.06	0.01		0.5	0.5	0.01	0.01	0.01	0.01
BFGL-NGS-117840	ss86336259		RRL	27	46866816	A		0.23	0.39	0.21	0.01	0.06	0.34	0.08	0.12	0.15	0.17	0.12	0.17	0.1	0.01		0.02	0.36		0.1	0.08		0.01	0.01	0.01		0.5	0.01	0.01	0.01	0.01	0.01
Hapmap57132-rs29011225		rs29011225	HapMap	27	47362676	G		0.47	0.32	0.19	0.33	0.42	0.42	0.33	0.4	0.25	0.45	0.32	0.33	0.31	0.36		0.2	0.34		0.44	0.33		0.01	0.14	0.06		0.5	0.01	0	0	0.01	0.01
Hapmap47356-BTA-63000	ss61550212		HapMap	27	48650891	G		0.37	0.23	0.06	0.17	0.33	0.25	0.15	0.48	0.31	0.17	0.39	0.33	0.23	0.19		0.01	0.01		0.35	0.38		0.01	0.06	0.01		0.5	0.01	0.01	0.01	0.5	0.01
BFGL-NGS-118966	ss86337624		RRL	28	1798612	C		0.47	0.31	0.27	0.33	0.27	0.2	0.48	0.24	0.5	0.4	0.29	0.01	0.29	0.44		0.25	0.24		0.29	0.48		0.48	0.46	0.42		0.5	0.38	0.01	0.01	0.01	0.01
ARS-BFGL-NGS-1435	ss86274804		RRL	28	2297581	G		0.27	0.29	0.33	0.5	0.25	0.47	0.35	0.36	0.13	0.48	0.3	0.33	0.38	0.28		0.5	0.11		0.46	0.41		0.28	0.24	0.05		0.5	0.5	0.01	0.01	0.01	0.25
Hapmap43757-BTA-107542	ss61472149		HapMap	28	11691419	G		0.17	0.06	0.29	0.5	0.04	0.27	0.01	0.17	0.11	0.26	0.11	0.01	0.1	0.13		0.44	0.26		0.27	0.42		0.08	0.08	0.07		0.5	0.12	0.01	0.5	0.01	0.01
ARS-BFGL-NGS-41944	ss86321221		RRL	28	14307956	G		0.03	0.13	0.01	0.17	0.02	0.11	0.01	0.24	0.1	0.12	0.01	0.01	0.08	0.03		0.01	0.01		0.01	0.02		0.01	0.01	0.02		0.5	0.25	0	0	0	0
BFGL-NGS-118693	ss86337736		RRL	28	17493199	C		0.01	0.34	0.01	0.01	0.01	0.06	0.01	0.01	0.01	0.17	0.01	0.01	0.06	0.01		0.01	0.18		0.02	0.02		0.01	0.01	0.01		0.5	0.25	0.01	0	0.01	0.01
Hapmap54293-rs29013288		rs29013288	HapMap	28	19392215	A		0.17	0.11	0.21	0.33	0.33	0.23	0.19	0.07	0.29	0.01	0.25	0.01	0.12	0.14		0.01	0.01		0.15	0.12		0.01	0.06	0.01		0.5	0.01	0.01	0.01	0.01	0.01
BTB-00981684	ss63176151	rs42137655	draft	28	23989822	G		0.46	0.35	0.44	0.17	0.25	0.12	0.27	0.19	0.35	0.36	0.42	0.17	0.46	0.45		0.35	0.03		0.19	0.4		0.02	0.04	0.01		0.5	0.12	0.01	0	0.01	0.01
BFGL-NGS-113210	ss86335917		RRL	28	30665997	C		0.33	0.5	0.38	0.5	0.38	0.4	0.23	0.1	0.22	0.24	0.32	0.5	0.38	0.45		0.35	0.14		0.27	0.27		0.08	0.12	0.06		0.5	0.01	0.01	0.01	0.01	0.01
ARS-BFGL-NGS-32511	ss86329730		RRL	28	31237499	G		0.07	0.23	0.21	0.01	0.15	0.12	0.02	0.29	0.06	0.12	0.2	0.17	0.12	0.07		0.1	0.12		0.31	0.15		0.13	0.34	0.42		0.5	0.01	0.01	0.01	0	0.01
ARS-BFGL-NGS-12212	ss86295723		RRL	28	31886505	G		0.33	0.23	0.23	0.5	0.27	0.36	0.27	0.31	0.35	0.26	0.09	0.01	0.25	0.32		0.18	0.02		0.4	0.38		0.04	0.08	0.01		0.5	0.01	0.01	0.01	0.01	0.01
BTB-00988209	ss63195649	rs42149157	draft	28	35175403	G		0.01	0.05	0.01	0.01	0.01	0.23	0.01	0.19	0.01	0.02	0.01	0.01	0.02	0.01		0.05	0.04		0.04	0.1		0.01	0.01	0.01		0.5	0.01	0.01	0.01	0.01	0.01
Hapmap29876-BTA-64410	ss61503409		HapMap	28	40111268	G		0.01	0.01	0.01	0.01	0.01	0.01	0.01	0.01	0.01	0.01	0.01	0.01	0.01	0.01		0.1	0.01		0.31	0.19		0.29	0.36	0.42		0.5	0.01	0.01	0.01	0.01	0.01
ARS-BFGL-NGS-40955	ss86300254		RRL	28	41724262	A		0.13	0.09	0.01	0.01	0.19	0.01	0.25	0.12	0.15	0.1	0.01	0.01	0.38	0.01		0.05	0.2		0.04	0.01		0.01	0.01	0.01		0.5	0.01	0.01	0.01	0.01	0.01
BTB-00994382	ss63214126	rs42154196	draft	28	44109055	G		0.01	0.06	0.02	0.01	0.08	0.12	0.1	0.01	0.02	0.07	0.01	0.01	0.02	0.04		0.43	0.01		0.1	0.12		0.46	0.2	0.25		0.5	0.01	0.01	0.5	0.25	0.01
ARS-BFGL-NGS-19509	ss86300798		RRL	29	2316856	G		0.13	0.18	0.38	0.01	0.38	0.36	0.21	0.07	0.28	0.31	0.46	0.33	0.38	0.28		0.45	0.02		0.15	0.12		0.37	0.46	0.27		0.5	0.01	0.01	0.01	0.01	0.01
ARS-BFGL-NGS-1556	ss86274976		RRL	29	3625819	C		0.27	0.29	0.17	0.17	0.12	0.05	0.44	0.01	0.19	0.07	0.02	0.17	0.19	0.17		0.2	0.04		0.35	0.1		0.43	0.4	0.27		0.5	0.25	0.01	0.5	0.25	0.01
BTA-105386-no-rs	ss61471550		Interbreed	29	3947570	C		0.2	0.36	0.48	0.5	0.29	0.38	0.31	0.45	0.06	0.26	0.34	0.17	0.29	0.36		0.4	0.34		0.31	0.42		0.45	0.44	0.5		0.5	0.01	0	0	0	0
ARS-BFGL-NGS-18177	ss86318720		RRL	29	4598271	C		0.01	0.2	0.01	0.01	0.21	0.01	0.23	0.02	0.01	0.05	0.07	0.01	0.02	0.19		0.43	0.19		0.01	0.01		0.01	0.01	0.01		0.5	0.12	0.01	0	0.01	0.01
ARS-USMARC-Parent-AY856094-rs17871190	rs17871190		Parentage	29	6514424	G		0.27	0.35	0.25	0.33	0.27	0.3	0.31	0.24	0.5	0.45	0.2	0.5	0.44	0.41		0.4	0.3		0.29	0.38		0.2	0.3	0.04		0.5	0.01	0.01	0.01	0.01	0.01
ARS-BFGL-NGS-28344	ss86329937		RRL	29	7614143	G		0.13	0.44	0.12	0.01	0.35	0.31	0.37	0.02	0.26	0.36	0.16	0.17	0.13	0.09		0.44	0.28		0.44	0.27		0.01	0.06	0.01		0.5	0.01	0.01	0.5	0	0.01
ARS-BFGL-NGS-82054	ss86313105		RRL	29	8048412	G		0.41	0.39	0.02	0.01	0.13	0.02	0.38	0.01	0.12	0.21	0.04	0.01	0.23	0.13		0.14	0.02		0.48	0.05		0.34	0.21	0.45		0.5	0.01	0.01	0.01	0.01	0.01
ARS-BFGL-NGS-96822	ss86326204		RRL	29	9446047	G		0.27	0.35	0.25	0.33	0.27	0.3	0.31	0.24	0.5	0.45	0.2	0.5	0.44	0.41		0.4	0.3		0.29	0.38		0.17	0.3	0.04		0.5	0.01	0.01	0.01	0	0.01
BTB-01006299	ss63254875	rs42166345	draft	29	11847593	G		0.01	0.01	0.01	0.01	0.06	0.45	0.01	0.31	0.01	0.01	0.18	0.01	0.02	0.09		0.01	0.01		0.04	0.06		0.01	0.04	0.01		0.5	0.01	0.01	0.5	0.01	0.01
BTB-01532883	ss64464678	rs42649092	draft	29	15208139	A		0.27	0.39	0.42	0.5	0.39	0.48	0.17	0.31	0.24	0.33	0.29	0.01	0.4	0.37		0.17	0.44		0.36	0.28		0.31	0.23	0.25		0.5	0.5	0.01	0	0.01	0.01
BFGL-NGS-109714	ss86341637		RRL	29	33423374	G		0.37	0.37	0.35	0.5	0.4	0.28	0.1	0.31	0.44	0.12	0.41	0.33	0.21	0.2		0.35	0.42		0.35	0.38		0.08	0.2	0.17		0.5	0.25	0.01	0	0.01	0.01
ARS-BFGL-NGS-5958	ss86323783		RRL	29	45371116	G		0.1	0.41	0.5	0.33	0.46	0.12	0.31	0.1	0.2	0.43	0.09	0.33	0.33	0.32		0.08	0.38		0.46	0.33		0.12	0.32	0.35		0.5	0.01	0.01	0.01	0.01	0.01
ARS-BFGL-NGS-109317	ss86325256		RRL	29	51089108	G		0.17	0.27	0.1	0.5	0.44	0.48	0.29	0.36	0.13	0.31	0.29	0.5	0.42	0.49		0.01	0.01		0.4	0.35		0.01	0.1	0.01		0.5	0.01	0.01	0	0.01	0.01
ARS-BFGL-NGS-106809	ss86299147		RRL	29	51231974	G		0.43	0.25	0.39	0.33	0.12	0.42	0.15	0.12	0.47	0.43	0.02	0.33	0.15	0.23		0.01	0.06		0.46	0.38		0.01	0.06	0.01		0.5	0.01	0.01	0	0.01	0.01
BFGL-NGS-113470	ss86336987		RRL	Un.004.1	806519	G		0.33	0.01	0.12	0.17	0.06	0.08	0.33	0.14	0.27	0.05	0.01	0.01	0.01	0.1		0.35	0.08		0.12	0.01		0.3	0.22	0.46		0.5	0.38	0.01	0.01	0.01	0.01
ARS-BFGL-BAC-24683	ss105251877		BAC	Un.004.1	906557	G		0.17	0.21	0.4	0.5	0.38	0.27	0.12	0.12	0.19	0.29	0.05	0.17	0.13	0.47		0.13	0.4		0.12	0.23		0.02	0.02	0.04		0.5	0.25	0.01	0.01	0.01	0.01
BFGL-NGS-110142	ss86341065		RRL	Un.004.1035	28509	G		0.47	0.12	0.1	0.17	0.06	0.16	0.15	0.12	0.33	0.43	0.38	0.01	0.35	0.26		0.23	0.22		0.19	0.17		0.04	0.04	0.02		0.5	0.01	0.01	0.5	0.01	0.01
BFGL-NGS-119528	ss86341148		RRL	Un.004.11	556869	C		0.37	0.23	0.15	0.17	0.26	0.41	0.33	0.02	0.23	0.17	0.27	0.17	0.42	0.27		0.44	0.01		0.21	0.33		0.01	0.08	0.02		0.5	0.25	0.01	0	0	0.01
ARS-BFGL-NGS-84839	ss86314615		RRL	Un.004.13	41413	G		0.13	0.29	0.31	0.33	0.27	0.12	0.21	0.38	0.11	0.05	0.04	0.33	0.23	0.26		0.43	0.18		0.38	0.48		0.06	0.19	0.01		0.5	0.01	0.01	0	0.01	0.01
ARS-BFGL-NGS-24986	ss86288613		RRL	Un.004.133	185588	G		0.31	0.48	0.4	0.33	0.27	0.3	0.5	0.02	0.38	0.05	0.19	0.17	0.5	0.41		0.01	0.01		0.24	0.22		0.01	0.36	0.01		0.5	0.01	0.01	0	0.01	0.01
ARS-BFGL-NGS-32237	ss86304347		RRL	Un.004.135	125670	G		0.17	0.35	0.23	0.01	0.38	0.08	0.17	0.29	0.07	0.21	0.48	0.01	0.35	0.16		0.25	0.01		0.45	0.48		0.11	0.26	0.16		0.5	0.01	0.01	0.5	0.01	0
BFGL-NGS-119145	ss86340939		RRL	Un.004.14	215629	G		0.01	0.01	0.01	0.01	0.01	0.01	0.01	0.01	0.01	0.01	0.01	0.01	0.01	0.01		0.01	0.01		0.01	0.01		0.06	0.01	0.01		0.5	0.25	0.01	0	0.01	0.01
ARS-BFGL-NGS-57515	ss86287767		RRL	Un.004.14	748010	G		0.03	0.18	0.08	0.17	0.1	0.01	0.04	0.01	0.2	0.48	0.01	0.01	0.06	0.02		0.01	0.01		0.1	0.06		0.01	0.02	0.01		0.5	0.01	0.01	0.01	0.01	0.01
ARS-BFGL-NGS-105997	ss86281169		RRL	Un.004.145	185637	C		0.17	0.29	0.24	0.33	0.33	0.06	0.29	0.07	0.4	0.5	0.04	0.17	0.4	0.4		0.5	0.3		0.46	0.38		0.31	0.24	0.18		0.5	0.01	0	0.01	0	0.01
BTA-53169-no-rs	ss61544780		Interbreed	Un.004.201	162665	G		0.37	0.34	0.25	0.5	0.25	0.34	0.4	0.36	0.3	0.43	0.11	0.33	0.37	0.5		0.07	0.01		0.23	0.27		0.01	0.15	0.12		0.5	0.01	0	0.01	0.01	0
BTB-01922844	ss64939155	rs43027942	draft	Un.004.203	105872	A		0.3	0.07	0.08	0.01	0.15	0.48	0.33	0.05	0.34	0.12	0.2	0.17	0.1	0.18		0.35	0.18		0.19	0.35		0.17	0.18	0.48		0.5	0.01	0.01	0	0.01	0.01
ARS-BFGL-NGS-6048	ss86324075		RRL	Un.004.269	38502	G		0.01	0.16	0.01	0.01	0.15	0.01	0.17	0.02	0.03	0.17	0.04	0.01	0.04	0.01		0.05	0.16		0.01	0.01		0.01	0.01	0.05		0.5	0.01	0	0.5	0.01	0.01
BTB-01505047	ss64409212	rs42619985	draft	Un.004.289	55822	G		0.41	0.46	0.39	0.33	0.43	0.39	0.43	0.33	0.43	0.4	0.39	0.25	0.28	0.42		0.36	0.15		0.29	0.45		0.17	0.04	0.06		0.5	0.5	0	0	0	0.01
BTB-01421934	ss64241226	rs42545356	draft	Un.004.329	71218	A		0.42	0.4	0.35	0.33	0.43	0.23	0.48	0.43	0.36	0.4	0.18	0.33	0.44	0.33		0.48	0.41		0.42	0.17		0.01	0.04	0.02		0.5	0.12	0.01	0.01	0.01	0.01
BTB-01249318	ss63897028	rs41963699	draft	Un.004.4	846862	G		0.47	0.3	0.25	0.17	0.19	0.3	0.35	0.21	0.43	0.14	0.18	0.01	0.31	0.2		0.45	0.01		0.48	0.4		0.39	0.42	0.48		0.5	0.38	0.01	0.01	0.01	0.01
ARS-BFGL-NGS-11201	ss86304062		RRL	Un.004.40	553469	G		0.46	0.2	0.17	0.01	0.35	0.47	0.08	0.38	0.31	0.12	0.46	0.17	0.35	0.31		0.25	0.47		0.44	0.33		0.33	0.24	0.1		0.5	0.12	0.01	0.5	0.01	0.01
BTA-122057-no-rs	ss61523872		Interbreed	Un.004.451	10107	C		0.43	0.47	0.15	0.33	0.22	0.17	0.12	0.31	0.42	0.4	0.25	0.33	0.5	0.18		0.19	0.4		0.15	0.46		0.01	0.07	0.01		0.5	0.5	0.5	0.5	0.5	0.01
ARS-BFGL-NGS-93481	ss86323656		RRL	Un.004.46	299868	G		0.3	0.46	0.23	0.17	0.42	0.08	0.15	0.29	0.49	0.4	0.39	0.5	0.44	0.41		0.3	0.3		0.33	0.21		0.01	0.44	0.12		0.5	0.01	0.01	0.01	0.01	0.01
ARS-BFGL-NGS-19723	ss86284007		RRL	Un.004.48	454095	G		0.01	0.1	0.01	0.01	0.02	0.01	0.01	0.01	0.06	0.02	0.01	0.01	0.01	0.01		0.01	0.01		0.01	0.01		0.01	0.01	0.01		0.5	0.01	0	0	0.01	0
BTB-02009715	ss65024980	rs43116293	draft	Un.004.51	262490	G		0.27	0.47	0.23	0.17	0.44	0.31	0.33	0.5	0.4	0.36	0.11	0.33	0.46	0.32		0.4	0.16		0.25	0.25		0.08	0.24	0.12		0.5	0.5	0.01	0	0.01	0.01
ARS-BFGL-NGS-73398	ss86304126		RRL	Un.004.540	65997	C		0.23	0.39	0.12	0.17	0.38	0.08	0.29	0.38	0.2	0.43	0.46	0.33	0.25	0.48		0.23	0.36		0.42	0.29		0.08	0.01	0.01		0.5	0.01	0.01	0.01	0.01	0.01
ARS-BFGL-NGS-92361	ss86322273		RRL	Un.004.6	1278823	G		0.2	0.09	0.01	0.01	0.01	0.19	0.02	0.24	0.04	0.05	0.01	0.01	0.12	0.16		0.35	0.01		0.25	0.29		0.28	0.2	0.33		0.5	0.01	0.01	0.01	0.01	0.01
ARS-BFGL-NGS-2255	ss86318721		RRL	Un.004.759	43194	G		0.23	0.1	0.48	0.01	0.48	0.22	0.17	0.26	0.31	0.15	0.32	0.33	0.46	0.23		0.42	0.35		0.46	0.23		0.01	0.24	0.23		0.5	0.33	0	0	0.01	0
ARS-BFGL-BAC-789	ss105312073		BAC	Un.004.8	334962	A		0.33	0.44	0.23	0.33	0.27	0.11	0.15	0.38	0.3	0.5	0.48	0.5	0.44	0.48		0.18	0.4		0.36	0.28		0.01	0.09	0.01		0.5	0	0	0	0.01	0.01
ARS-BFGL-NGS-108920	ss86305722		RRL	Un.004.8	521806	G		0.27	0.01	0.01	0.33	0.06	0.38	0.02	0.24	0.11	0.19	0.01	0.17	0.1	0.23		0.02	0.08		0.04	0.1		0.01	0.01	0.01		0.5	0.25	0.01	0	0.01	0.01
Hapmap58556-rs29023432		rs29023432	HapMap	Un.004.8	979407	G		0.01	0.26	0.01	0.17	0.02	0.01	0.02	0.01	0.01	0.01	0.07	0.01	0.01	0.02		0.47	0.01		0.25	0.27		0.29	0.32	0.4		0.5	0.01	0.01	0.01	0.01	0.01
ARS-BFGL-NGS-97757	ss86327924		RRL	Un.004.806	37117	G		0.37	0.11	0.01	0.01	0.04	0.31	0.06	0.07	0.41	0.17	0.21	0.01	0.15	0.09		0.01	0.06		0.04	0.4		0.01	0.02	0.01		0.5	0.01	0.01	0.5	0.01	0.01
ARS-BFGL-NGS-94907	ss86324853		RRL	Un.004.9	650130	A		0.01	0.12	0.08	0.33	0.17	0.05	0.48	0.05	0.06	0.1	0.07	0.17	0.23	0.22		0.2	0.14		0.31	0.27		0.31	0.44	0.29		0.5	0.38	0.01	0	0.01	0.01
BTB-02086496	ss65100375	rs43188663	draft	Un.004.992	27359	C		0.09	0.01	0.39	0.17	0.11	0.27	0.1	0.32	0.09	0.04	0.33	0.01	0.18	0.16		0.19	0.23		0.2	0.1		0.01	0.01	0.09		0.5	0.5	0.01	0.01	0.01	0.12
BFGL-NGS-117664	ss86338211		RRL	X	6292777	G		0.13	0.25	0.42	0.01	0.08	0.08	0.38	0.07	0.23	0.5	0.05	0.01	0.08	0.26		0.12	0.26		0.27	0.06		0.28	0.18	0.15		0.5	0.01	0.01	0	0	0.01
BTA-31244-no-rs	ss61533021		Interbreed	X	15607222	C		0.29	0.33	0.5	0.33	0.41	0.43	0.46	0.45	0.34	0.33	0.29	0.01	0.26	0.44		0.43	0.46		0.46	0.37		0.34	0.34	0.25		0.5	0.01	0.01	0.01	0.01	0.25
Hapmap52902-rs29010266		rs29010266	HapMap	X	29122463	G		0.07	0.44	0.23	0.33	0.27	0.3	0.29	0.43	0.14	0.19	0.25	0.5	0.17	0.32		0.05	0.16		0.38	0.12		0.01	0.01	0.01		0.5	0.01	0.01	0.01	0.01	0.01
ARS-BFGL-NGS-37022	ss86306996		RRL	X	46718412	G		0.01	0.14	0.01	0.33	0.08	0.09	0.09	0.14	0.09	0.21	0.01	0.01	0.21	0.39		0.02	0.01		0.23	0.04		0.01	0.01	0.01		0.5	0.01	0.01	0	0.01	0.01
Hapmap48284-BTA-30349	ss61532580		HapMap	X	55339831	G		0.27	0.45	0.19	0.33	0.23	0.22	0.15	0.43	0.4	0.4	0.46	0.33	0.29	0.28		0.43	0.01		0.46	0.29		0.01	0.08	0.01		0.5	0.01	0.01	0.01	0.01	0.01
Hapmap32802-BTA-134892			HapMap	X	74284502	G		0.33	0.35	0.1	0.33	0.4	0.27	0.44	0.19	0.5	0.19	0.34	0.33	0.25	0.42		0.01	0.01		0.4	0.33		0.04	0.08	0.01		0.5	0.01	0.01	0.01	0.01	0.01
BTA-21956-no-rs	ss61477342		Interbreed	X	79977416	G		0.13	0.04	0.04	0.01	0.04	0.14	0.12	0.01	0.13	0.14	0.27	0.01	0.01	0.05		0.15	0.16		0.06	0.12		0.01	0.12	0.15		0.5	0.25	0.01	0	0.01	0.01
UA-IFASA-8667			Various	X	88282981	A		0.1	0.44	0.4	0.01	0.48	0.3	0.46	0.19	0.21	0.33	0.48	0.17	0.46	0.24		0.32	0.32		0.38	0.46		0.4	0.4	0.4		0.5	0.01	0.01	0.01	0.01	0.01
BTA-120704-no-rs	ss61522896		Interbreed	1	1936699	G		0.27	0.27	0.46	0.17	0.42	0.36	0.29	0.07	0.42	0.38	0.09	0.17	0.23	0.34		0.25	0.18		0.4	0.38		0.38	0.14	0.15		0.38	0.01	0.01	0.5	0.01	0.01
BTA-103292-no-rs	ss61471019		Interbreed	1	14238026	A		0.07	0.19	0.25	0.17	0.06	0.48	0.19	0.01	0.05	0.21	0.16	0.01	0.1	0.19		0.43	0.5		0.1	0.46		0.2	0.28	0.4		0.38	0.01	0.01	0.5	0.01	0.01
ARS-BFGL-NGS-27558	ss86319958		RRL	1	14786958	G		0.01	0.27	0.01	0.01	0.01	0.1	0.02	0.01	0.01	0.12	0.07	0.01	0.01	0.01		0.01	0.01		0.08	0.01		0.01	0.01	0.01		0.38	0.25	0.01	0.01	0.01	0.01
Hapmap52897-rs29012790		rs29012790	HapMap	1	50853398	G		0.37	0.1	0.31	0.01	0.12	0.11	0.19	0.01	0.19	0.33	0.01	0.01	0.27	0.2		0.18	0.01		0.12	0.06		0.01	0.01	0.01		0.38	0.01	0.01	0.01	0.01	0.01
BTA-33571-no-rs	ss61508180		Interbreed	1	68396136	A		0.27	0.05	0.08	0.17	0.33	0.36	0.21	0.01	0.2	0.29	0.14	0.17	0.1	0.31		0.12	0.01		0.23	0.15		0.29	0.12	0.06		0.38	0.12	0.01	0.01	0.01	0.01
ARS-BFGL-NGS-34525	ss86308119		RRL	1	76527161	G		0.5	0.25	0.44	0.17	0.15	0.31	0.25	0.4	0.23	0.33	0.09	0.33	0.44	0.49		0.01	0.01		0.4	0.44		0.01	0.01	0.01		0.38	0.01	0.01	0.01	0.01	0.01
ARS-BFGL-BAC-31698	ss105259657		BAC	1	98826238	G		0.37	0.3	0.21	0.01	0.29	0.33	0.17	0.26	0.28	0.19	0.18	0.17	0.42	0.38		0.01	0.4		0.42	0.38		0.01	0.04	0.07		0.38	0.38	0.01	0.01	0.01	0.01
Hapmap48954-BTA-95284	ss61567530		HapMap	1	107630272	G		0.3	0.2	0.15	0.5	0.27	0.28	0.25	0.33	0.23	0.1	0.02	0.17	0.33	0.18		0.02	0.12		0.15	0.21		0.07	0.04	0.23		0.38	0.01	0.01	0.01	0.01	0.01
Hapmap48347-BTA-46207	ss61540970		HapMap	1	108137412	G		0.47	0.18	0.31	0.5	0.29	0.17	0.38	0.4	0.28	0.33	0.23	0.17	0.1	0.23		0.2	0.28		0.5	0.42		0.22	0.22	0.35		0.38	0.5	0	0.5	0	0.5
ARS-BFGL-NGS-105415	ss86300741		RRL	1	111918114	G		0.47	0.33	0.19	0.33	0.38	0.39	0.48	0.45	0.4	0.21	0.32	0.17	0.27	0.13		0.45	0.46		0.44	0.31		0.43	0.42	0.48		0.38	0.01	0.01	0.01	0.01	0.01
BFGL-NGS-113451	ss86338215		RRL	1	137063131	G		0.17	0.3	0.19	0.01	0.06	0.11	0.04	0.21	0.2	0.21	0.16	0.17	0.12	0.03		0.22	0.02		0.42	0.38		0.45	0.46	0.31		0.38	0.38	0.01	0.01	0.01	0.01
Hapmap30204-BTA-124882			HapMap	1	148086752	G		0.01	0.01	0.01	0.01	0.01	0.01	0.08	0.01	0.01	0.01	0.01	0.01	0.01	0.01		0.32	0.12		0.04	0.15		0.33	0.46	0.4		0.38	0.01	0.01	0.01	0.25	0.01
ARS-BFGL-NGS-13051	ss86337531		RRL	1	148886400	G		0.17	0.09	0.04	0.17	0.04	0.03	0.06	0.02	0.1	0.05	0.01	0.01	0.01	0.02		0.45	0.12		0.21	0.23		0.17	0.5	0.4		0.38	0.01	0.01	0.01	0.01	0.01
BFGL-NGS-112454	ss86337493		RRL	2	7025774	G		0.27	0.45	0.31	0.33	0.1	0.5	0.4	0.14	0.26	0.19	0.12	0.01	0.44	0.11		0.23	0.16		0.48	0.48		0.19	0.02	0.01		0.38	0.01	0.01	0.01	0.01	0.01
BTB-01929922	ss64946190	rs43043879	draft	2	8730899	C		0.3	0.2	0.46	0.01	0.44	0.45	0.44	0.43	0.16	0.19	0.07	0.5	0.17	0.26		0.18	0.14		0.21	0.42		0.01	0.02	0.02		0.38	0.5	0.01	0.01	0.01	0.01
BTB-01555229	ss64509206	rs42671076	draft	2	20347437	G		0.17	0.44	0.01	0.01	0.29	0.2	0.23	0.33	0.05	0.17	0.11	0.33	0.29	0.19		0.2	0.08		0.31	0.21		0.06	0.2	0.06		0.38	0.01	0.01	0.01	0.01	0.01
ARS-BFGL-NGS-14141	ss86305188		RRL	2	24386458	A		0.27	0.11	0.19	0.17	0.25	0.11	0.23	0.1	0.35	0.02	0.02	0.01	0.17	0.17		0.43	0.22		0.35	0.19		0.12	0.18	0.06		0.38	0.01	0.01	0	0.01	0.01
Hapmap46826-BTA-47345	ss61508981		HapMap	2	37581123	G		0.46	0.18	0.4	0.01	0.15	0.35	0.02	0.47	0.35	0.24	0.28	0.01	0.33	0.19		0.5	0.16		0.42	0.25		0.28	0.46	0.33		0.38	0.01	0.01	0.01	0.01	0.01
BFGL-NGS-117857	ss86339605		RRL	2	53536043	G		0.03	0.17	0.01	0.01	0.01	0.01	0.01	0.29	0.01	0.02	0.04	0.01	0.02	0.16		0.18	0.38		0.04	0.19		0.02	0.08	0.35		0.38	0.01	0.5	0.25	0.01	0.01
ARS-BFGL-NGS-23872	ss86319733		RRL	2	99847367	G		0.47	0.27	0.25	0.17	0.46	0.12	0.19	0.31	0.35	0.48	0.18	0.17	0.46	0.37		0.28	0.08		0.5	0.35		0.36	0.5	0.23		0.38	0.01	0.01	0.01	0.01	0.01
UA-IFASA-5041			Various	2	127508329	A		0.43	0.42	0.44	0.33	0.25	0.47	0.44	0.38	0.42	0.29	0.2	0.01	0.29	0.43		0.38	0.28		0.33	0.42		0.37	0.4	0.44		0.38	0.01	0.01	0.01	0.01	0.01
Hapmap30019-BTA-150024			HapMap	2	128288954	G		0.3	0.03	0.23	0.17	0.06	0.44	0.01	0.01	0.39	0.05	0.09	0.33	0.21	0.18		0.02	0.01		0.31	0.19		0.01	0.01	0.01		0.38	0.12	0.01	0.01	0.01	0.01
ARS-BFGL-NGS-17952	ss86327810		RRL	2	132210344	G		0.23	0.2	0.42	0.33	0.46	0.39	0.35	0.45	0.26	0.45	0.2	0.17	0.33	0.17		0.32	0.1		0.4	0.29		0.04	0.06	0.01		0.38	0.01	0.01	0.01	0.01	0.01
ARS-BFGL-NGS-89509	ss86320424		RRL	2	137171087	C		0.43	0.38	0.25	0.33	0.4	0.34	0.25	0.38	0.31	0.43	0.36	0.33	0.48	0.4		0.25	0.02		0.15	0.12		0.04	0.24	0.38		0.38	0.01	0.01	0.5	0.01	0.01
ARS-BFGL-NGS-8557	ss86338333		RRL	2	137307257	G		0.27	0.48	0.43	0.01	0.12	0.08	0.04	0.01	0.19	0.15	0.01	0.33	0.13	0.12		0.07	0.01		0.15	0.04		0.15	0.12	0.19		0.38	0.01	0.01	0	0.01	0.01
ARS-BFGL-NGS-38423	ss86285582		RRL	3	13910519	G		0.37	0.46	0.15	0.33	0.25	0.41	0.35	0.38	0.29	0.5	0.12	0.17	0.25	0.43		0.4	0.01		0.46	0.48		0.4	0.48	0.38		0.38	0.01	0.01	0.01	0.01	0.01
ARS-BFGL-NGS-108231	ss86283833		RRL	3	15068305	G		0.37	0.26	0.35	0.33	0.42	0.2	0.38	0.38	0.31	0.45	0.45	0.33	0.25	0.21		0.45	0.2		0.38	0.35		0.26	0.3	0.48		0.38	0.01	0.25	0.01	0.01	0.01
INRA-584			Various	3	23541839	G		0.33	0.27	0.15	0.01	0.02	0.16	0.15	0.17	0.22	0.38	0.48	0.01	0.12	0.14		0.05	0.3		0.4	0.23		0.02	0.04	0.01		0.38	0.01	0.01	0.01	0.01	0.01
BTA-90323-no-rs	ss61564882		Interbreed	3	32874729	G		0.4	0.37	0.42	0.5	0.42	0.14	0.44	0.45	0.45	0.45	0.11	0.01	0.35	0.3		0.3	0.24		0.46	0.44		0.13	0.18	0.33		0.38	0.01	0.01	0.01	0.01	0.01
BFGL-NGS-116953	ss86339359		RRL	3	33023094	G		0.03	0.32	0.15	0.33	0.4	0.36	0.38	0.26	0.15	0.31	0.25	0.33	0.17	0.19		0.25	0.19		0.17	0.38		0.02	0.25	0.31		0.38	0.01	0.01	0.01	0.01	0.01
BFGL-NGS-117779	ss86335864		RRL	3	34713459	G		0.2	0.29	0.29	0.33	0.33	0.38	0.17	0.4	0.15	0.24	0.39	0.01	0.4	0.39		0.48	0.01		0.33	0.48		0.46	0.26	0.48		0.38	0.01	0.01	0.01	0.01	0.01
Hapmap33503-BTA-153060			HapMap	3	84310555	G		0.01	0.01	0.01	0.01	0.01	0.01	0.01	0.01	0.01	0.01	0.01	0.01	0.01	0.01		0.05	0.2		0.04	0.23		0.45	0.34	0.06		0.38	0.01	0.01	0.01	0.01	0.01
BTB-01543508	ss64485864	rs42661582	draft	3	86417391	C		0.1	0.39	0.04	0.33	0.4	0.48	0.48	0.24	0.1	0.38	0.16	0.01	0.48	0.31		0.05	0.02		0.04	0.48		0.01	0.04	0.01		0.38	0.01	0.01	0.01	0.01	0.01
BTB-00139691	ss65263618	rs43349476	draft	3	87858211	G		0.5	0.36	0.4	0.01	0.25	0.25	0.15	0.36	0.43	0.4	0.12	0.17	0.15	0.31		0.07	0.24		0.12	0.06		0.01	0.04	0.01		0.38	0.01	0.01	0.01	0.01	0.01
BTA-105192-no-rs	ss61514656		Interbreed	3	91183723	G		0.37	0.06	0.48	0.17	0.06	0.02	0.01	0.02	0.37	0.14	0.01	0.01	0.15	0.2		0.01	0.01		0.33	0.21		0.19	0.04	0.01		0.38	0.01	0.01	0.01	0.01	0.01
ARS-BFGL-NGS-44533	ss86331728		RRL	3	95822716	G		0.27	0.16	0.35	0.17	0.46	0.36	0.27	0.36	0.21	0.24	0.16	0.33	0.44	0.28		0.45	0.26		0.25	0.25		0.01	0.18	0.06		0.38	0.01	0.01	0.01	0.01	0.01
BTA-01438-rs29012403		rs29012403	Interbreed	3	117802648	G		0.03	0.05	0.01	0.17	0.02	0.08	0.01	0.01	0.01	0.05	0.01	0.01	0.04	0.06		0.01	0.01		0.31	0.02		0.01	0.01	0.01		0.38	0.01	0.01	0.01	0.01	0.01
Hapmap61127-rs29017418		rs29017418	HapMap	4	17270838	C		0.01	0.04	0.01	0.01	0.11	0.31	0.07	0.01	0.01	0.1	0.01	0.33	0.01	0.03		0.01	0.01		0.01	0.06		0.01	0.01	0.01		0.38	0.01	0.01	0	0	0.01
ARS-BFGL-NGS-70466	ss86301024		RRL	4	31954213	A		0.47	0.31	0.38	0.33	0.5	0.47	0.33	0.4	0.36	0.4	0.23	0.01	0.46	0.42		0.2	0.26		0.21	0.31		0.29	0.24	0.31		0.38	0.01	0.01	0.01	0.5	0.01
UA-IFASA-7669			Various	4	32921997	G		0.23	0.36	0.21	0.5	0.25	0.38	0.12	0.48	0.19	0.45	0.18	0.17	0.38	0.47		0.05	0.08		0.4	0.29		0.01	0.02	0.01		0.38	0.01	0.01	0.01	0.01	0.01
BTB-01592886	ss64584076	rs42712132	draft	4	54477142	G		0.2	0.42	0.19	0.33	0.35	0.5	0.29	0.01	0.13	0.12	0.09	0.5	0.27	0.28		0.47	0.32		0.19	0.31		0.23	0.48	0.48		0.38	0.01	0.01	0.01	0.01	0.01
BTB-00189889	ss65313736	rs43394779	draft	4	61239144	G		0.03	0.02	0.29	0.01	0.02	0.17	0.01	0.01	0.09	0.02	0.01	0.17	0.12	0.04		0.15	0.1		0.01	0.02		0.01	0.02	0.01		0.38	0.01	0.01	0.01	0.01	0.01
BTA-71511-no-rs	ss61490170		Interbreed	4	78567049	A		0.23	0.23	0.04	0.17	0.31	0.27	0.4	0.36	0.35	0.17	0.38	0.01	0.23	0.36		0.05	0.02		0.31	0.4		0.01	0.16	0.01		0.38	0.01	0.01	0	0.01	0.01
BTB-01816187	ss64833147	rs42925710	draft	4	87790298	G		0.3	0.17	0.29	0.17	0.15	0.42	0.44	0.48	0.31	0.17	0.02	0.01	0.17	0.16		0.32	0.02		0.4	0.31		0.25	0.14	0.17		0.38	0.01	0.01	0.01	0.01	0.01
BTA-65924-no-rs	ss61488595		Interbreed	4	89129909	G		0.47	0.35	0.5	0.5	0.4	0.37	0.46	0.05	0.12	0.45	0.34	0.5	0.31	0.44		0.38	0.18		0.23	0.44		0.01	0.12	0.21		0.38	0.01	0.01	0.5	0.01	0.01
ARS-BFGL-NGS-89108	ss86318833		RRL	4	95825044	C		0.1	0.08	0.01	0.01	0.04	0.41	0.01	0.01	0.19	0.36	0.02	0.17	0.13	0.26		0.01	0.01		0.1	0.04		0.01	0.01	0.01		0.38	0.01	0.01	0.5	0.01	0.01
ARS-BFGL-NGS-100194	ss86331483		RRL	4	118243168	G		0.37	0.25	0.4	0.5	0.31	0.45	0.34	0.07	0.38	0.26	0.16	0.33	0.27	0.34		0.38	0.04		0.16	0.38		0.15	0.43	0.31		0.38	0.01	0.01	0.01	0.01	0.01
Hapmap30010-BTA-147554			HapMap	4	120226256	G		0.01	0.01	0.01	0.01	0.01	0.01	0.17	0.01	0.01	0.17	0.01	0.01	0.01	0.01		0.4	0.22		0.19	0.19		0.32	0.48	0.42		0.38	0.01	0.01	0.5	0.01	0.01
BTB-01421244	ss64239852	rs42539872	draft	5	2400633	G		0.07	0.01	0.01	0.01	0.01	0.39	0.02	0.01	0.01	0.01	0.01	0.01	0.08	0.01		0.01	0.01		0.1	0.06		0.01	0.01	0.01		0.38	0.01	0.01	0.01	0.01	0.01
BTA-73200-no-rs	ss61490566		Interbreed	5	5857305	G		0.37	0.22	0.23	0.17	0.38	0.39	0.42	0.45	0.23	0.21	0.2	0.5	0.5	0.49		0.18	0.4		0.31	0.31		0.01	0.02	0.01		0.38	0.01	0.01	0.01	0.01	0.01
ARS-BFGL-NGS-28227	ss86305094		RRL	5	7030849	G		0.3	0.09	0.15	0.01	0.02	0.01	0.02	0.05	0.21	0.05	0.12	0.17	0.1	0.18		0.01	0.01		0.04	0.04		0.01	0.02	0.01		0.38	0.01	0.01	0.01	0.01	0.01
BTB-00223180	ss65346914	rs43434054	draft	5	13577959	G		0.01	0.02	0.06	0.01	0.04	0.17	0.1	0.01	0.01	0.01	0.02	0.17	0.06	0.01		0.05	0.01		0.08	0.23		0.24	0.36	0.33		0.38	0.01	0.01	0.01	0.01	0.01
BTA-27700-no-rs	ss61531120		Interbreed	5	37457335	A		0.01	0.06	0.01	0.01	0.01	0.17	0.19	0.01	0.01	0.01	0.01	0.17	0.02	0.01		0.01	0.38		0.02	0.21		0.04	0.02	0.02		0.38	0.01	0.01	0.01	0.01	0.01
ARS-BFGL-NGS-96600	ss86326368		RRL	5	55064958	G		0.43	0.19	0.01	0.5	0.15	0.09	0.33	0.01	0.42	0.43	0.01	0.33	0.12	0.27		0.12	0.42		0.12	0.21		0.35	0.04	0.1		0.38	0.38	0.01	0.01	0.01	0.01
ARS-BFGL-NGS-98279	ss86328140		RRL	5	67653431	G		0.03	0.31	0.28	0.17	0.31	0.22	0.15	0.05	0.1	0.19	0.26	0.17	0.08	0.32		0.2	0.14		0.04	0.06		0.01	0.01	0.01		0.38	0.01	0.01	0.01	0.01	0.01
BTB-01267042	ss63932382	rs42393904	draft	5	95595197	G		0.01	0.38	0.12	0.01	0.15	0.3	0.25	0.02	0.06	0.45	0.01	0.01	0.19	0.17		0.43	0.01		0.46	0.31		0.33	0.4	0.44		0.38	0.01	0.5	0.01	0.01	0.01
ARS-BFGL-NGS-56212	ss86286855		RRL	6	3994084	A		0.01	0.29	0.46	0.01	0.23	0.28	0.38	0.33	0.01	0.14	0.32	0.17	0.38	0.37		0.03	0.01		0.08	0.27		0.23	0.44	0.42		0.38	0.01	0.01	0.5	0.01	0.01
BTB-01447775	ss64292728	rs42566480	draft	6	11497520	C		0.07	0.23	0.44	0.5	0.48	0.48	0.48	0.14	0.15	0.21	0.27	0.5	0.33	0.27		0.18	0.28		0.46	0.31		0.01	0.08	0.02		0.38	0.01	0.01	0.01	0.01	0.01
ARS-BFGL-NGS-44683	ss86307748		RRL	6	14443073	G		0.27	0.17	0.5	0.01	0.12	0.01	0.08	0.02	0.33	0.13	0.01	0.17	0.25	0.04		0.05	0.01		0.04	0.01		0.01	0.01	0.01		0.38	0.01	0	0.5	0.01	0.01
BTB-01598793	ss64595726	rs42711763	draft	6	14921721	G		0.03	0.05	0.15	0.33	0.19	0.47	0.02	0.4	0.18	0.17	0.04	0.5	0.13	0.12		0.12	0.01		0.21	0.12		0.01	0.1	0.06		0.38	0.01	0.01	0.01	0.01	0.5
Hapmap24166-BTA-66360	ss61503525		HapMap	6	19571095	A		0.01	0.01	0.01	0.01	0.01	0.01	0.01	0.01	0.01	0.01	0.01	0.01	0.01	0.01		0.4	0.01		0.15	0.17		0.48	0.38	0.35		0.38	0.01	0.01	0.01	0.01	0.01
Hapmap32513-BTC-066089			HapMap	6	39139503	A		0.37	0.3	0.29	0.5	0.17	0.38	0.1	0.02	0.28	0.31	0.01	0.5	0.27	0.5		0.47	0.04		0.4	0.29		0.48	0.34	0.46		0.38	0.01	0.01	0.01	0.01	0.01
BTB-00256594	ss65380149	rs43462767	draft	6	50291769	G		0.47	0.48	0.01	0.01	0.23	0.34	0.21	0.12	0.41	0.4	0.01	0.01	0.21	0.1		0.1	0.1		0.4	0.29		0.17	0.01	0.01		0.38	0.01	0.01	0	0.01	0.01
BTB-00260196	ss65383745	rs43465747	draft	6	65978447	G		0.4	0.37	0.12	0.5	0.25	0.3	0.38	0.14	0.44	0.4	0.34	0.17	0.34	0.22		0.19	0.14		0.43	0.16		0.01	0.01	0.02		0.38	0.01	0.01	0.01	0.01	0.01
ARS-BFGL-NGS-76592	ss86307422		RRL	6	75484083	G		0.17	0.23	0.01	0.17	0.46	0.39	0.1	0.43	0.19	0.1	0.11	0.5	0.5	0.26		0.3	0.44		0.27	0.42		0.01	0.08	0.1		0.38	0.12	0.01	0.01	0.01	0.01
BTB-00274797	ss65398322	rs43482505	draft	6	103260996	G		0.01	0.02	0.01	0.01	0.19	0.16	0.06	0.1	0.01	0.07	0.01	0.01	0.04	0.08		0.01	0.01		0.04	0.01		0.01	0.01	0.01		0.38	0.01	0.01	0	0.01	0.01
ARS-BFGL-NGS-86941	ss86316564		RRL	7	3110604	G		0.13	0.05	0.01	0.01	0.04	0.2	0.01	0.48	0.21	0.05	0.3	0.01	0.1	0.15		0.24	0.3		0.31	0.27		0.01	0.01	0.01		0.38	0.01	0.01	0.01	0.01	0.01
Hapmap49757-BTA-78451	ss61491924		HapMap	7	15713798	G		0.2	0.43	0.15	0.33	0.42	0.31	0.27	0.5	0.24	0.29	0.25	0.5	0.48	0.34		0.2	0.1		0.25	0.46		0.39	0.42	0.06		0.38	0.01	0	0	0.01	0.01
BTB-01207331	ss63813315	rs42366653	draft	7	40858771	G		0.2	0.15	0.33	0.5	0.46	0.33	0.48	0.14	0.16	0.38	0.14	0.5	0.48	0.34		0.48	0.32		0.31	0.21		0.17	0.18	0.23		0.38	0.01	0.01	0.01	0.01	0.01
BTB-01401013	ss64199460	rs42520848	draft	7	43535300	G		0.27	0.09	0.44	0.5	0.5	0.17	0.29	0.29	0.16	0.1	0.04	0.5	0.46	0.3		0.1	0.46		0.04	0.1		0.28	0.06	0.06		0.38	0.01	0.01	0.01	0.01	0.01
BFGL-NGS-111004	ss86337073		RRL	7	71886017	G		0.23	0.31	0.23	0.17	0.5	0.19	0.29	0.4	0.39	0.4	0.14	0.33	0.38	0.39		0.28	0.38		0.4	0.31		0.23	0.34	0.19		0.38	0.01	0.01	0.01	0.01	0.01
Hapmap53869-rs29020071		rs29020071	HapMap	7	82669513	G		0.37	0.36	0.44	0.33	0.38	0.23	0.17	0.31	0.48	0.33	0.32	0.33	0.29	0.44		0.27	0.2		0.12	0.35		0.1	0.38	0.04		0.38	0.01	0.01	0.01	0.01	0.01
Hapmap33678-BTA-161179			HapMap	7	90958081	G		0.03	0.06	0.12	0.01	0.33	0.11	0.48	0.38	0.01	0.21	0.32	0.33	0.33	0.19		0.05	0.26		0.42	0.21		0.01	0.16	0.02		0.38	0.12	0.01	0.01	0.01	0.01
ARS-USMARC-670			Various	7	97524769	G		0.13	0.13	0.42	0.5	0.48	0.45	0.1	0.26	0.21	0.48	0.16	0.33	0.35	0.27		0.43	0.1		0.31	0.21		0.48	0.28	0.48		0.38	0.01	0.01	0.01	0.01	0.01
BTA-63470-no-rs	ss61550455		Interbreed	7	105325462	G		0.01	0.06	0.01	0.17	0.1	0.22	0.06	0.31	0.05	0.31	0.48	0.17	0.1	0.09		0.3	0.34		0.21	0.31		0.36	0.26	0.27		0.38	0.12	0.01	0.01	0.01	0.01
ARS-BFGL-NGS-92612	ss86322915		RRL	7	105972688	G		0.2	0.13	0.08	0.01	0.15	0.04	0.04	0.07	0.13	0.48	0.04	0.01	0.02	0.07		0.36	0.18		0.15	0.12		0.37	0.26	0.25		0.38	0.01	0.01	0	0.01	0.01
BTB-00115134	ss65239226	rs43324416	draft	7	107642456	A		0.47	0.26	0.25	0.17	0.15	0.19	0.12	0.21	0.4	0.24	0.46	0.01	0.06	0.11		0.02	0.01		0.01	0.01		0.01	0.01	0.01		0.38	0.12	0.01	0.01	0.01	0.01
BTA-80637-no-rs	ss61492463		Interbreed	7	111427541	G		0.17	0.03	0.12	0.01	0.1	0.2	0.23	0.01	0.24	0.17	0.14	0.01	0.12	0.16		0.05	0.01		0.01	0.02		0.02	0.02	0.04		0.38	0.12	0.01	0.01	0.01	0.01
ARS-BFGL-NGS-79659	ss86308959		RRL	8	534384	G		0.4	0.13	0.33	0.33	0.33	0.17	0.35	0.24	0.43	0.31	0.39	0.33	0.46	0.27		0.25	0.32		0.23	0.27		0.14	0.12	0.08		0.38	0.01	0.01	0.01	0.01	0.01
BFGL-NGS-119870	ss86338234		RRL	8	28515183	G		0.33	0.41	0.27	0.17	0.46	0.06	0.42	0.26	0.24	0.48	0.46	0.33	0.4	0.3		0.35	0.28		0.25	0.44		0.02	0.1	0.21		0.38	0.25	0.01	0.01	0.25	0.12
BTB-01978920	ss64994653	rs43085699	draft	8	33579164	G		0.17	0.34	0.42	0.01	0.01	0.19	0.15	0.21	0.29	0.1	0.36	0.33	0.29	0.3		0.15	0.08		0.21	0.08		0.35	0.38	0.25		0.38	0.01	0.01	0.01	0.01	0.25
Hapmap57880-rs29021271		rs29021271	HapMap	8	71547144	G		0.23	0.01	0.01	0.01	0.01	0.17	0.01	0.01	0.09	0.12	0.01	0.01	0.02	0.01		0.01	0.01		0.01	0.01		0.01	0.01	0.01		0.38	0.01	0.01	0.01	0.01	0.01
BTB-01164404	ss63709119	rs42320465	draft	8	71616663	G		0.01	0.01	0.01	0.01	0.08	0.05	0.01	0.14	0.01	0.01	0.02	0.01	0.06	0.01		0.01	0.01		0.01	0.01		0.01	0.01	0.01		0.38	0.01	0.01	0.01	0.01	0.01
BFGL-NGS-118809	ss86338548		RRL	8	79245047	G		0.13	0.43	0.31	0.33	0.46	0.39	0.48	0.12	0.28	0.29	0.09	0.17	0.35	0.42		0.02	0.02		0.48	0.48		0.01	0.08	0.01		0.38	0.01	0.01	0.01	0.01	0.01
ARS-BFGL-NGS-8384	ss86315210		RRL	8	79961572	G		0.5	0.15	0.1	0.17	0.17	0.3	0.02	0.01	0.48	0.26	0.02	0.5	0.19	0.11		0.01	0.01		0.23	0.08		0.01	0.02	0.01		0.38	0.01	0.01	0.01	0.01	0.01
ARS-BFGL-NGS-9052	ss86341616		RRL	8	80878832	G		0.1	0.14	0.48	0.33	0.17	0.12	0.04	0.19	0.1	0.21	0.04	0.33	0.04	0.18		0.15	0.16		0.17	0.06		0.2	0.08	0.02		0.38	0.01	0.01	0	0.01	0.01
Hapmap49424-BTA-105436	ss61570034		HapMap	8	91961227	A		0.4	0.02	0.27	0.17	0.19	0.33	0.15	0.31	0.38	0.17	0.43	0.33	0.25	0.18		0.23	0.16		0.46	0.38		0.12	0.24	0.1		0.38	0.01	0.01	0.01	0.01	0.01
ARS-BFGL-NGS-64799	ss86295493		RRL	8	96163350	A		0.17	0.45	0.1	0.5	0.35	0.05	0.15	0.12	0.08	0.02	0.45	0.01	0.1	0.22		0.12	0.08		0.33	0.12		0.32	0.24	0.42		0.38	0.25	0.01	0.01	0.01	0.01
ARS-BFGL-NGS-29109	ss86307454		RRL	8	115480193	G		0.27	0.02	0.04	0.17	0.42	0.44	0.44	0.17	0.05	0.05	0.38	0.17	0.21	0.1		0.05	0.22		0.04	0.3		0.25	0.12	0.12		0.38	0.01	0.01	0.01	0.01	0.01
ARS-BFGL-NGS-57285	ss86287945		RRL	9	9411796	G		0.1	0.31	0.19	0.17	0.1	0.02	0.5	0.19	0.01	0.01	0.2	0.01	0.19	0.04		0.25	0.28		0.12	0.1		0.02	0.06	0.01		0.38	0.01	0.01	0.01	0.01	0.01
ARS-BFGL-NGS-13711	ss86288636		RRL	9	24148125	G		0.37	0.25	0.06	0.5	0.27	0.25	0.04	0.33	0.44	0.36	0.12	0.33	0.35	0.31		0.02	0.04		0.21	0.08		0.06	0.02	0.08		0.38	0.01	0.01	0.01	0.01	0.01
ARS-BFGL-NGS-105440	ss86312043		RRL	9	27404409	C		0.3	0.45	0.27	0.01	0.06	0.45	0.02	0.05	0.29	0.29	0.04	0.17	0.25	0.08		0.3	0.01		0.33	0.35		0.25	0.2	0.35		0.38	0.01	0.01	0.01	0.01	0.01
BTB-01966120	ss64981926	rs43071975	draft	9	36816834	G		0.37	0.5	0.44	0.33	0.29	0.3	0.35	0.12	0.44	0.05	0.07	0.17	0.29	0.22		0.32	0.48		0.46	0.27		0.27	0.3	0.44		0.38	0.38	0.01	0.01	0.01	0.01
Hapmap23769-BTA-158201			HapMap	9	38467170	A		0.01	0.01	0.01	0.01	0.01	0.01	0.01	0.01	0.01	0.01	0.01	0.01	0.01	0.01		0.05	0.01		0.01	0.27		0.5	0.38	0.31		0.38	0.01	0.01	0.01	0.01	0
ARS-BFGL-NGS-26544	ss86298759		RRL	9	39116340	G		0.01	0.01	0.01	0.17	0.01	0.01	0.01	0.01	0.01	0.01	0.01	0.01	0.01	0.01		0.01	0.01		0.01	0.01		0.01	0.01	0.01		0.38	0.01	0.01	0.01	0.01	0.01
BFGL-NGS-113788	ss86341465		RRL	9	66262840	G		0.4	0.2	0.38	0.33	0.35	0.45	0.35	0.43	0.4	0.43	0.25	0.33	0.35	0.39		0.21	0.32		0.44	0.19		0.28	0.06	0.02		0.38	0.01	0.01	0.01	0.01	0.01
Hapmap49773-BTA-84060	ss61493298		HapMap	9	70270213	G		0.03	0.08	0.01	0.17	0.02	0.31	0.04	0.02	0.15	0.05	0.02	0.17	0.08	0.04		0.07	0.01		0.04	0.21		0.01	0.01	0.01		0.38	0.01	0.01	0.01	0.01	0.01
BTA-84353-no-rs	ss61561733		Interbreed	9	82609869	G		0.33	0.39	0.02	0.17	0.12	0.41	0.08	0.5	0.29	0.43	0.43	0.33	0.48	0.11		0.01	0.01		0.08	0.27		0.01	0.12	0.01		0.38	0.01	0.01	0.01	0.01	0.01
BFGL-NGS-113972	ss86337228		RRL	9	98497972	G		0.27	0.42	0.46	0.01	0.31	0.14	0.35	0.21	0.48	0.26	0.14	0.01	0.48	0.44		0.43	0.14		0.27	0.1		0.26	0.3	0.19		0.38	0.01	0.01	0.01	0.01	0.01
ARS-BFGL-NGS-82846	ss86313030		RRL	9	99472394	G		0.1	0.34	0.4	0.33	0.25	0.44	0.38	0.48	0.11	0.4	0.3	0.33	0.46	0.47		0.35	0.42		0.31	0.44		0.19	0.32	0.23		0.38	0.01	0.01	0.01	0.01	0.01
ARS-BFGL-NGS-70685	ss86300835		RRL	9	101393315	G		0.27	0.46	0.21	0.33	0.35	0.31	0.5	0.21	0.16	0.5	0.48	0.17	0.31	0.46		0.5	0.36		0.4	0.25		0.42	0.3	0.5		0.38	0.12	0.01	0.01	0.01	0.01
ARS-BFGL-NGS-10063	ss86299360		RRL	9	103225024	G		0.3	0.13	0.01	0.33	0.15	0.36	0.02	0.1	0.23	0.19	0.45	0.17	0.27	0.13		0.01	0.01		0.19	0.46		0.01	0.01	0.01		0.38	0.01	0.01	0	0.01	0.01
BTB-01229409	ss63857278	rs42386397	draft	10	2876404	G		0.2	0.01	0.12	0.01	0.23	0.42	0.1	0.19	0.25	0.01	0.48	0.33	0.15	0.38		0.32	0.12		0.27	0.33		0.48	0.16	0.04		0.38	0.01	0.01	0	0.01	0.01
ARS-BFGL-NGS-92069	ss86322117		RRL	10	15298901	G		0.27	0.37	0.46	0.33	0.4	0.41	0.12	0.36	0.38	0.31	0.16	0.5	0.37	0.47		0.48	0.4		0.33	0.21		0.02	0.04	0.29		0.38	0.01	0.01	0.01	0.01	0.01
BTB-00427715	ss65550923	rs43634467	draft	10	51718534	G		0.07	0.12	0.33	0.17	0.12	0.19	0.42	0.31	0.15	0.21	0.32	0.01	0.15	0.38		0.25	0.14		0.31	0.44		0.04	0.14	0.01		0.38	0.38	0.01	0.01	0.01	0.01
ARS-BFGL-NGS-14607	ss86299120		RRL	10	53307504	G		0.13	0.18	0.19	0.01	0.29	0.09	0.33	0.33	0.49	0.48	0.16	0.01	0.21	0.4		0.27	0.01		0.23	0.02		0.01	0.08	0.01		0.38	0.01	0.01	0.01	0.01	0.01
Hapmap26419-BTA-147498			HapMap	10	81373487	G		0.01	0.01	0.01	0.01	0.01	0.01	0.01	0.01	0.01	0.01	0.01	0.01	0.01	0.01		0.4	0.01		0.1	0.27		0.41	0.26	0.44		0.38	0.01	0.01	0.5	0.01	0.01
Hapmap30076-BTA-77284	ss61504230		HapMap	10	83151444	G		0.01	0.01	0.01	0.01	0.01	0.01	0.02	0.01	0.01	0.01	0.01	0.01	0.01	0.01		0.47	0.01		0.12	0.19		0.2	0.26	0.35		0.38	0.01	0.25	0.01	0.01	0.01
ARS-BFGL-NGS-22941	ss86329395		RRL	10	87600067	G		0.17	0.12	0.04	0.01	0.08	0.02	0.5	0.31	0.19	0.02	0.27	0.33	0.13	0.03		0.01	0.01		0.06	0.17		0.01	0.01	0.01		0.38	0.01	0.01	0.01	0.01	0.01
BFGL-NGS-116931	ss86338120		RRL	10	88157112	G		0.17	0.16	0.01	0.01	0.08	0.12	0.02	0.01	0.16	0.14	0.2	0.01	0.12	0.07		0.12	0.02		0.04	0.21		0.15	0.04	0.1		0.38	0.38	0.01	0.01	0.01	0.01
ARS-BFGL-NGS-43349	ss86328073		RRL	10	92772803	G		0.5	0.3	0.31	0.33	0.35	0.08	0.38	0.26	0.48	0.48	0.01	0.33	0.42	0.26		0.35	0.28		0.42	0.38		0.06	0.24	0.27		0.38	0.01	0.01	0.01	0.01	0.25
ARS-BFGL-NGS-69903	ss86299832		RRL	11	5025480	G		0.2	0.26	0.38	0.33	0.35	0.2	0.42	0.4	0.3	0.38	0.21	0.17	0.15	0.3		0.15	0.14		0.31	0.35		0.2	0.1	0.08		0.38	0.01	0.01	0	0.01	0.01
BFGL-NGS-118131	ss86341700		RRL	11	12013615	G		0.2	0.13	0.01	0.01	0.12	0.06	0.17	0.01	0.22	0.01	0.16	0.01	0.08	0.07		0.12	0.01		0.12	0.17		0.02	0.02	0.01		0.38	0.01	0.01	0.01	0.01	0.01
BTA-21064-no-rs	ss61500080		Interbreed	11	37257620	C		0.01	0.01	0.01	0.01	0.01	0.01	0.01	0.01	0.01	0.01	0.01	0.01	0.01	0.01		0.08	0.01		0.06	0.01		0.23	0.18	0.02		0.38	0.01	0	0.5	0	0.01
ARS-BFGL-BAC-14274	ss105240325		BAC	11	45805674	G		0.2	0.12	0.01	0.01	0.15	0.45	0.04	0.01	0.07	0.31	0.02	0.33	0.17	0.06		0.01	0.01		0.12	0.31		0.01	0.02	0.01		0.38	0.01	0.01	0.01	0.01	0.12
Hapmap52226-rs29018191		rs29018191	HapMap	11	62088126	A		0.29	0.43	0.27	0.5	0.15	0.26	0.48	0.38	0.37	0.42	0.2	0.17	0.13	0.43		0.11	0.44		0.17	0.19		0.06	0.06	0.01		0.38	0.01	0.01	0	0.01	0.01
BTA-05094-no-rs	ss38327146		Interbreed	11	73974302	G		0.07	0.26	0.21	0.25	0.35	0.12	0.15	0.38	0.06	0.01	0.05	0.33	0.42	0.46		0.47	0.06		0.09	0.4		0.27	0.02	0.12		0.38	0.01	0	0.01	0.01	0.33
Hapmap47819-BTA-105250	ss61514696		HapMap	11	78001509	G		0.01	0.39	0.01	0.01	0.01	0.01	0.04	0.01	0.02	0.12	0.01	0.01	0.01	0.01		0.01	0.01		0.08	0.01		0.01	0.02	0.01		0.38	0.01	0.01	0.5	0.01	0.01
ARS-BFGL-NGS-52709	ss86282485		RRL	11	83850463	G		0.37	0.41	0.38	0.5	0.42	0.42	0.21	0.26	0.41	0.24	0.16	0.33	0.33	0.34		0.2	0.01		0.4	0.21		0.07	0.06	0.02		0.38	0.01	0.01	0.01	0.01	0.01
ARS-BFGL-NGS-26123	ss86311232		RRL	11	84270758	G		0.43	0.06	0.27	0.01	0.15	0.05	0.01	0.14	0.42	0.19	0.39	0.33	0.06	0.16		0.23	0.42		0.17	0.25		0.01	0.01	0.01		0.38	0.01	0.01	0.01	0.01	0.01
BFGL-NGS-109727	ss86338970		RRL	11	86175257	G		0.47	0.14	0.12	0.01	0.1	0.25	0.23	0.4	0.32	0.21	0.01	0.33	0.27	0.19		0.23	0.01		0.27	0.27		0.11	0.12	0.23		0.38	0.01	0.01	0.01	0.01	0.01
BFGL-NGS-117250	ss86340452		RRL	11	100578778	C		0.3	0.48	0.08	0.5	0.5	0.48	0.31	0.33	0.27	0.1	0.41	0.17	0.27	0.36		0.5	0.18		0.46	0.38		0.4	0.28	0.14		0.38	0.01	0.01	0.01	0.01	0.01
BFGL-NGS-117898	ss86337338		RRL	12	54202076	G		0.03	0.46	0.1	0.17	0.48	0.03	0.33	0.4	0.09	0.29	0.12	0.33	0.12	0.21		0.2	0.18		0.01	0.17		0.1	0.01	0.01		0.38	0.01	0.01	0.01	0.01	0.01
ARS-BFGL-BAC-12483	ss105238340		BAC	13	1310816	G		0.1	0.2	0.27	0.5	0.17	0.39	0.29	0.02	0.08	0.05	0.29	0.01	0.17	0.1		0.05	0.24		0.25	0.33		0.01	0.01	0.01		0.38	0.01	0.01	0.01	0.01	0.25
BTA-16874-no-rs	ss61525412		Interbreed	13	1751928	G		0.01	0.01	0.17	0.17	0.04	0.2	0.15	0.01	0.01	0.01	0.2	0.33	0.17	0.48		0.32	0.01		0.23	0.15		0.27	0.48	0.42		0.38	0.01	0.01	0.01	0.01	0.01
Hapmap57657-rs29025501		rs29025501	HapMap	13	3148348	G		0.43	0.26	0.29	0.17	0.19	0.41	0.23	0.43	0.26	0.29	0.29	0.33	0.29	0.47		0.07	0.34		0.4	0.15		0.02	0.02	0.01		0.38	0.01	0.01	0.01	0.01	0.01
Hapmap40119-BTA-31847	ss61533332		HapMap	13	18759326	A		0.07	0.45	0.38	0.33	0.38	0.31	0.48	0.05	0.12	0.43	0.41	0.33	0.21	0.36		0.35	0.02		0.46	0.46		0.46	0.42	0.46		0.38	0.01	0.01	0.25	0.01	0.01
ARS-BFGL-NGS-57335	ss86288080		RRL	13	42702251	G		0.1	0.3	0.06	0.5	0.06	0.39	0.02	0.26	0.3	0.12	0.48	0.01	0.08	0.14		0.25	0.01		0.4	0.48		0.06	0.26	0.44		0.38	0.01	0.01	0.01	0	0.01
BTA-33443-no-rs	ss61480272		Interbreed	13	74867356	G		0.37	0.3	0.4	0.33	0.19	0.44	0.17	0.33	0.39	0.48	0.2	0.33	0.46	0.44		0.3	0.44		0.4	0.44		0.19	0.22	0.27		0.38	0.01	0.01	0.01	0.01	0.01
Hapmap31008-BTC-060802			HapMap	14	4132039	G		0.37	0.21	0.31	0.33	0.38	0.31	0.29	0.19	0.12	0.33	0.32	0.17	0.38	0.38		0.32	0.46		0.42	0.42		0.11	0.43	0.15		0.38	0.01	0.01	0.25	0.01	0.01
Hapmap31968-BTC-056754			HapMap	14	4399112	G		0.37	0.43	0.42	0.5	0.38	0.39	0.15	0.33	0.5	0.24	0.14	0.33	0.33	0.36		0.4	0.36		0.31	0.33		0.45	0.28	0.19		0.38	0.01	0.01	0.01	0.01	0.01
Hapmap30441-BTC-052405			HapMap	14	7004139	G		0.03	0.13	0.46	0.01	0.42	0.17	0.38	0.33	0.02	0.19	0.38	0.33	0.25	0.43		0.35	0.3		0.1	0.29		0.01	0.04	0.01		0.38	0.01	0.01	0.01	0.01	0.01
Hapmap31247-BTC-009373			HapMap	14	9332842	G		0.47	0.16	0.08	0.33	0.23	0.33	0.08	0.1	0.31	0.45	0.14	0.17	0.19	0.39		0.01	0.01		0.15	0.08		0.01	0.01	0.01		0.38	0.01	0.01	0.01	0.01	0.01
BTA-34264-no-rs	ss61480449		Interbreed	14	21049081	G		0.03	0.01	0.01	0.01	0.02	0.42	0.02	0.01	0.01	0.01	0.01	0.17	0.01	0.14		0.01	0.01		0.04	0.25		0.01	0.01	0.01		0.38	0.01	0.01	0.01	0.01	0.01
ARS-BFGL-NGS-529	ss86273983		RRL	14	23834200	G		0.17	0.03	0.12	0.17	0.07	0.45	0.02	0.48	0.13	0.24	0.2	0.01	0.1	0.08		0.07	0.01		0.19	0.35		0.06	0.46	0.01		0.38	0.01	0.01	0.01	0.01	0.01
BTA-111423-no-rs	ss61506508		Interbreed	14	47630604	G		0.07	0.08	0.01	0.01	0.01	0.05	0.01	0.05	0.06	0.01	0.14	0.01	0.15	0.01		0.01	0.01		0.06	0.06		0.01	0.08	0.01		0.38	0.01	0.01	0.01	0.01	0.01
ARS-BFGL-NGS-104221	ss86334332		RRL	14	68681877	G		0.13	0.38	0.19	0.01	0.29	0.28	0.29	0.12	0.22	0.48	0.27	0.17	0.35	0.34		0.07	0.1		0.06	0.33		0.01	0.2	0.02		0.38	0.01	0.01	0.01	0.01	0.01
ARS-BFGL-NGS-8596	ss86338036		RRL	14	76912291	G		0.07	0.3	0.06	0.01	0.1	0.03	0.15	0.12	0.08	0.01	0.12	0.01	0.02	0.04		0.27	0.42		0.01	0.01		0.01	0.01	0.01		0.38	0.01	0.01	0.01	0.01	0.01
BTB-00580106	ss62075881	rs41750419	draft	15	6748709	G		0.27	0.07	0.01	0.01	0.1	0.5	0.06	0.31	0.23	0.02	0.01	0.01	0.13	0.08		0.01	0.01		0.1	0.44		0.02	0.02	0.15		0.38	0.01	0.01	0.01	0.01	0.01
Hapmap49971-BTA-36297	ss61535717		HapMap	15	28808061	G		0.33	0.26	0.38	0.5	0.33	0.5	0.4	0.17	0.32	0.33	0.23	0.01	0.46	0.42		0.05	0.1		0.35	0.31		0.01	0.42	0.23		0.38	0.01	0.01	0.01	0.01	0.01
ARS-BFGL-NGS-1582	ss86275019		RRL	15	35950571	G		0.27	0.12	0.17	0.01	0.17	0.28	0.04	0.26	0.14	0.01	0.36	0.33	0.1	0.11		0.1	0.12		0.25	0.23		0.01	0.1	0.01		0.38	0.25	0.01	0.01	0.01	0
Hapmap49975-BTA-37023	ss61467467		HapMap	15	50056674	G		0.03	0.17	0.08	0.01	0.12	0.12	0.17	0.4	0.1	0.19	0.43	0.17	0.44	0.44		0.3	0.18		0.12	0.1		0.26	0.06	0.27		0.38	0.01	0.25	0.01	0.01	0.01
BTA-114838-no-rs	ss61519743		Interbreed	15	50502938	A		0.01	0.16	0.17	0.01	0.19	0.02	0.44	0.01	0.01	0.07	0.2	0.33	0.15	0.17		0.35	0.38		0.04	0.06		0.25	0.12	0.29		0.38	0.01	0.01	0.01	0.01	0.01
ARS-BFGL-BAC-2207	ss105248975		BAC	15	53245381	G		0.33	0.46	0.15	0.33	0.1	0.14	0.06	0.29	0.17	0.19	0.09	0.17	0.17	0.1		0.38	0.36		0.46	0.38		0.37	0.36	0.21		0.38	0.01	0.01	0.01	0.01	0.01
BTB-00608931	ss62161947	rs41771690	draft	15	60662972	G		0.01	0.05	0.06	0.01	0.25	0.36	0.15	0.17	0.01	0.14	0.43	0.17	0.08	0.07		0.3	0.06		0.27	0.17		0.02	0.01	0.15		0.38	0.01	0.01	0.01	0.01	0.01
DIAS-234			Various	15	80527785	C		0.01	0.01	0.01	0.01	0.01	0.01	0.01	0.01	0.01	0.01	0.01	0.01	0.01	0.01		0.01	0.01		0.01	0.01		0.01	0.01	0.01		0.38	0.01	0.01	0.01	0.01	0.01
Hapmap46736-BTA-94583	ss61496100		HapMap	16	8602585	G		0.47	0.3	0.21	0.5	0.44	0.41	0.21	0.19	0.28	0.38	0.2	0.17	0.44	0.32		0.25	0.34		0.27	0.44		0.15	0.1	0.08		0.38	0.01	0.01	0	0.5	0.01
BTB-01373273	ss64144075	rs42498937	draft	16	9415890	A		0.5	0.37	0.4	0.33	0.46	0.14	0.27	0.36	0.35	0.36	0.3	0.5	0.33	0.37		0.01	0.01		0.48	0.29		0.19	0.26	0.29		0.38	0.01	0.01	0.01	0.01	0.01
ARS-BFGL-NGS-3827	ss86315270		RRL	16	16143406	A		0.43	0.41	0.23	0.5	0.44	0.38	0.44	0.01	0.3	0.4	0.2	0.17	0.27	0.24		0.01	0.01		0.1	0.12		0.01	0.02	0.01		0.38	0.01	0.01	0.01	0.01	0.01
Hapmap49902-BTA-18923	ss61466562		HapMap	16	29974576	A		0.1	0.01	0.01	0.5	0.08	0.03	0.01	0.19	0.01	0.01	0.27	0.17	0.01	0.01		0.45	0.34		0.29	0.19		0.45	0.32	0.15		0.38	0.01	0.01	0.01	0.01	0.01
BTB-01234565	ss63867582	rs42390255	draft	16	33180808	C		0.37	0.46	0.06	0.17	0.17	0.38	0.06	0.24	0.36	0.29	0.23	0.17	0.33	0.27		0.4	0.08		0.46	0.31		0.33	0.12	0.33		0.38	0.01	0.01	0.5	0.01	0.01
ARS-BFGL-NGS-13513	ss86305632		RRL	16	40624953	G		0.01	0.33	0.44	0.01	0.19	0.01	0.02	0.07	0.03	0.19	0.45	0.17	0.19	0.17		0.3	0.26		0.12	0.08		0.45	0.36	0.38		0.38	0.01	0.01	0	0.01	0.01
BTB-00640662	ss62257823	rs41807038	draft	16	41447344	G		0.47	0.36	0.4	0.01	0.02	0.11	0.02	0.17	0.31	0.45	0.14	0.01	0.19	0.39		0.45	0.01		0.15	0.5		0.02	0.02	0.17		0.38	0.01	0.01	0.01	0.01	0.01
ARS-BFGL-NGS-64134	ss86294998		RRL	16	46536558	G		0.4	0.44	0.46	0.5	0.42	0.33	0.29	0.31	0.4	0.4	0.16	0.5	0.4	0.49		0.05	0.02		0.25	0.27		0.01	0.08	0.06		0.38	0.01	0.01	0.01	0.01	0.01
ARS-BFGL-NGS-24802	ss86287855		RRL	16	53584607	G		0.33	0.08	0.48	0.17	0.21	0.25	0.48	0.14	0.28	0.12	0.12	0.17	0.12	0.21		0.01	0.01		0.08	0.08		0.01	0.01	0.01		0.38	0.25	0.01	0.5	0.01	0.01
BFGL-NGS-116266	ss86337372		RRL	16	69015971	G		0.27	0.04	0.04	0.5	0.25	0.28	0.48	0.01	0.23	0.24	0.5	0.01	0.25	0.33		0.2	0.5		0.1	0.29		0.01	0.04	0.12		0.38	0.01	0.01	0.01	0.01	0.01
ARS-BFGL-NGS-4646	ss86319643		RRL	16	76771583	C		0.13	0.17	0.02	0.5	0.08	0.01	0.04	0.01	0.21	0.02	0.29	0.01	0.04	0.06		0.18	0.28		0.01	0.12		0.01	0.14	0.16		0.38	0.01	0.01	0	0.01	0.01
ARS-BFGL-NGS-11273	ss86294011		RRL	17	4893937	G		0.17	0.41	0.27	0.33	0.35	0.14	0.25	0.33	0.1	0.36	0.36	0.33	0.19	0.34		0.3	0.42		0.35	0.4		0.23	0.42	0.15		0.38	0.01	0.01	0.01	0.01	0.01
BTA-42041-no-rs	ss61482452		Interbreed	17	7263714	G		0.47	0.44	0.25	0.17	0.33	0.36	0.44	0.29	0.31	0.38	0.32	0.01	0.44	0.43		0.27	0.22		0.38	0.38		0.11	0.26	0.35		0.38	0.01	0.01	0.01	0.01	0.01
ARS-BFGL-NGS-40869	ss86303765		RRL	17	17728596	G		0.2	0.01	0.04	0.33	0.08	0.01	0.01	0.02	0.2	0.02	0.05	0.01	0.15	0.04		0.3	0.44		0.04	0.01		0.04	0.2	0.01		0.38	0.01	0.01	0.01	0.01	0.01
ARS-BFGL-BAC-34046	ss105262258		BAC	17	20350675	A		0.1	0.39	0.35	0.01	0.21	0.14	0.25	0.05	0.2	0.07	0.09	0.17	0.27	0.19		0.4	0.18		0.48	0.42		0.33	0.26	0.46		0.38	0.01	0.01	0.01	0.01	0.01
BTA-40629-no-rs	ss61482076		Interbreed	17	21100160	G		0.01	0.12	0.01	0.01	0.02	0.01	0.01	0.01	0.01	0.01	0.02	0.01	0.01	0.05		0.01	0.01		0.02	0.01		0.01	0.01	0.01		0.38	0.01	0.01	0.01	0.01	0.25
Hapmap49910-BTA-20754	ss61527489		HapMap	17	37646558	G		0.01	0.17	0.25	0.01	0.01	0.01	0.08	0.01	0.01	0.14	0.01	0.01	0.01	0.01		0.01	0.01		0.06	0.06		0.01	0.02	0.01		0.38	0.01	0.01	0.25	0.01	0.38
BFGL-NGS-115427	ss86338883		RRL	17	47597101	G		0.43	0.4	0.02	0.01	0.1	0.11	0.42	0.31	0.25	0.19	0.46	0.17	0.1	0.19		0.15	0.46		0.06	0.02		0.01	0.14	0.17		0.38	0.01	0.01	0.01	0.01	0.01
Hapmap42354-BTA-89491	ss61564417		HapMap	17	52737885	G		0.01	0.01	0.4	0.5	0.04	0.48	0.01	0.05	0.01	0.02	0.21	0.01	0.01	0.02		0.07	0.01		0.29	0.23		0.01	0.08	0.08		0.38	0.01	0.01	0.01	0.01	0.01
ARS-BFGL-NGS-32760	ss86274212		RRL	17	64328002	G		0.3	0.29	0.02	0.01	0.27	0.45	0.01	0.01	0.21	0.07	0.01	0.01	0.12	0.03		0.01	0.01		0.01	0.06		0.01	0.02	0.01		0.38	0.01	0.01	0.01	0.01	0.01
ARS-BFGL-NGS-102932	ss86331900		RRL	17	73092889	G		0.47	0.45	0.46	0.5	0.35	0.22	0.35	0.38	0.48	0.19	0.43	0.25	0.37	0.27		0.11	0.45		0.46	0.1		0.23	0.18	0.04		0.38	0.01	0.01	0.01	0.25	0.01
ARS-BFGL-NGS-40042	ss86292097		RRL	18	8894083	G		0.23	0.3	0.31	0.5	0.31	0.45	0.4	0.45	0.49	0.4	0.12	0.33	0.31	0.46		0.25	0.06		0.42	0.4		0.08	0.4	0.29		0.38	0.01	0.01	0.01	0.25	0.01
ARS-BFGL-NGS-288	ss86273708		RRL	18	9454783	C		0.23	0.26	0.1	0.33	0.06	0.41	0.01	0.17	0.29	0.1	0.39	0.01	0.06	0.12		0.01	0.01		0.1	0.21		0.01	0.01	0.01		0.38	0.01	0.01	0.01	0.01	0.01
ARS-BFGL-BAC-33114	ss105261226		BAC	18	11198530	C		0.07	0.36	0.42	0.5	0.19	0.03	0.01	0.02	0.01	0.1	0.12	0.33	0.25	0.11		0.01	0.01		0.27	0.08		0.01	0.02	0.01		0.38	0.01	0.01	0.01	0.01	0.01
ARS-BFGL-NGS-36501	ss86286886		RRL	18	42034119	C		0.47	0.08	0.01	0.17	0.1	0.02	0.06	0.07	0.33	0.4	0.12	0.01	0.35	0.32		0.02	0.4		0.17	0.02		0.04	0.02	0.23		0.38	0.01	0.01	0.5	0.01	0.01
ARS-BFGL-NGS-23169	ss86323480		RRL	18	57392818	C		0.2	0.28	0.44	0.33	0.25	0.42	0.46	0.45	0.35	0.43	0.36	0.01	0.37	0.47		0.43	0.06		0.48	0.48		0.14	0.34	0.19		0.38	0.01	0.01	0.01	0.01	0.01
ARS-BFGL-NGS-100207	ss86331751		RRL	18	65723199	A		0.07	0.31	0.38	0.33	0.48	0.39	0.3	0.38	0.31	0.48	0.27	0.5	0.19	0.43		0.05	0.3		0.25	0.35		0.01	0.03	0.07		0.38	0.01	0.01	0.01	0.01	0.01
ARS-BFGL-NGS-34893	ss86338816		RRL	19	5873139	G		0.1	0.01	0.02	0.17	0.12	0.01	0.02	0.48	0.23	0.02	0.14	0.5	0.15	0.06		0.3	0.08		0.17	0.08		0.02	0.06	0.02		0.38	0.01	0.01	0.01	0.01	0.01
BTA-45409-no-rs	ss61483324		Interbreed	19	40221295	G		0.01	0.01	0.02	0.01	0.04	0.33	0.17	0.07	0.01	0.01	0.01	0.01	0.01	0.1		0.01	0.01		0.01	0.01		0.01	0.01	0.01		0.38	0.01	0.01	0.5	0.01	0.5
BTB-00754892	ss62567625	rs41922753	draft	19	44928849	A		0.2	0.4	0.23	0.33	0.44	0.42	0.44	0.45	0.19	0.5	0.39	0.33	0.38	0.49		0.3	0.42		0.31	0.35		0.01	0.12	0.02		0.38	0.01	0.01	0.01	0.01	0.01
ARS-BFGL-NGS-42872	ss86289554		RRL	19	45294361	G		0.1	0.02	0.23	0.01	0.17	0.01	0.06	0.1	0.16	0.14	0.5	0.01	0.01	0.02		0.01	0.01		0.01	0.06		0.01	0.01	0.01		0.38	0.01	0.01	0.01	0.01	0.01
Hapmap29819-BTA-133320			HapMap	19	56397989	G		0.33	0.23	0.23	0.5	0.31	0.39	0.35	0.4	0.22	0.48	0.25	0.5	0.33	0.31		0.15	0.06		0.42	0.38		0.02	0.06	0.01		0.38	0.01	0.01	0.5	0.01	0.01
ARS-BFGL-NGS-13885	ss86341415		RRL	19	56858653	G		0.01	0.01	0.17	0.01	0.04	0.01	0.01	0.01	0.11	0.02	0.04	0.01	0.06	0.07		0.05	0.01		0.01	0.02		0.01	0.01	0.01		0.38	0.01	0.01	0.01	0.01	0.01
ARS-BFGL-NGS-103965	ss86331718		RRL	20	10854544	G		0.03	0.01	0.31	0.17	0.06	0.01	0.25	0.12	0.06	0.01	0.01	0.01	0.01	0.03		0.01	0.01		0.02	0.01		0.01	0.01	0.01		0.38	0.01	0.01	0.01	0.01	0.01
BTB-00774398	ss62625954	rs41934509	draft	20	15272119	G		0.01	0.07	0.02	0.01	0.07	0.34	0.29	0.02	0.01	0.17	0.05	0.01	0.15	0.01		0.01	0.01		0.01	0.06		0.01	0.01	0.01		0.38	0.12	0.01	0.01	0.01	0.01
ARS-BFGL-NGS-24658	ss86295087		RRL	20	19664378	A		0.03	0.4	0.02	0.01	0.08	0.5	0.02	0.24	0.13	0.12	0.14	0.17	0.13	0.07		0.29	0.26		0.08	0.25		0.25	0.27	0.19		0.38	0.01	0.01	0.01	0	0.01
Hapmap50989-BTA-50241	ss61484562		HapMap	20	36417409	G		0.29	0.12	0.18	0.17	0.43	0.45	0.4	0.27	0.12	0.33	0.04	0.01	0.17	0.22		0.2	0.08		0.17	0.15		0.08	0.08	0.01		0.38	0.01	0.01	0.01	0.01	0.01
ARS-BFGL-NGS-4490	ss86273838		RRL	20	41285087	G		0.13	0.01	0.01	0.01	0.01	0.01	0.01	0.01	0.11	0.01	0.01	0.01	0.01	0.01		0.01	0.01		0.02	0.01		0.01	0.01	0.01		0.38	0.01	0.01	0	0.01	0.01
BFGL-NGS-113078	ss86338447		RRL	20	53803975	G		0.47	0.32	0.19	0.17	0.19	0.28	0.15	0.01	0.38	0.14	0.01	0.01	0.23	0.29		0.18	0.3		0.19	0.1		0.17	0.24	0.01		0.38	0.01	0.01	0.5	0.01	0.01
BTA-91632-no-rs	ss61565571		Interbreed	20	58708553	A		0.07	0.25	0.06	0.17	0.35	0.19	0.15	0.21	0.02	0.07	0.02	0.01	0.23	0.22		0.1	0.26		0.19	0.15		0.06	0.06	0.08		0.38	0.01	0.01	0.01	0.01	0.01
BTB-00790654	ss62659421	rs41951389	draft	20	63163124	A		0.07	0.35	0.04	0.01	0.04	0.2	0.04	0.19	0.24	0.14	0.21	0.17	0.1	0.09		0.07	0.2		0.17	0.33		0.01	0.01	0.01		0.38	0.01	0.01	0.01	0.01	0
Hapmap40754-BTA-50982	ss61543570		HapMap	20	65439075	G		0.27	0.06	0.02	0.01	0.12	0.19	0.06	0.31	0.05	0.38	0.02	0.5	0.12	0.13		0.01	0.01		0.31	0.02		0.01	0.01	0.1		0.38	0.01	0.01	0.01	0.01	0.01
BFGL-NGS-116765	ss86335700		RRL	21	4068720	C		0.3	0.27	0.06	0.17	0.35	0.41	0.33	0.02	0.32	0.31	0.32	0.17	0.15	0.16		0.32	0.1		0.25	0.12		0.1	0.2	0.17		0.38	0.01	0.01	0.01	0.01	0.01
BTB-00803276	ss62690445	rs41968436	draft	21	9141174	C		0.3	0.18	0.01	0.17	0.08	0.25	0.19	0.33	0.23	0.26	0.21	0.01	0.38	0.36		0.48	0.42		0.35	0.42		0.1	0.2	0.06		0.38	0.01	0.01	0.01	0.01	0.01
BTA-51656-no-rs	ss61543976		Interbreed	21	16662609	G		0.01	0.01	0.01	0.01	0.01	0.19	0.01	0.01	0.01	0.01	0.01	0.01	0.06	0.01		0.4	0.01		0.27	0.15		0.23	0.38	0.46		0.38	0.01	0.01	0.01	0.01	0.01
ARS-BFGL-NGS-99140	ss86328576		RRL	21	27630989	G		0.33	0.39	0.46	0.17	0.4	0.48	0.12	0.5	0.3	0.26	0.34	0.33	0.33	0.44		0.4	0.36		0.02	0.23		0.1	0.08	0.02		0.38	0.01	0.01	0.25	0.01	0.01
ARS-BFGL-NGS-53412	ss86284225		RRL	21	27935223	G		0.01	0.25	0.01	0.01	0.01	0.01	0.01	0.01	0.01	0.01	0.01	0.01	0.01	0.01		0.01	0.01		0.01	0.01		0.01	0.01	0.01		0.38	0.01	0.01	0.01	0.01	0.01
BTB-00819017	ss62737458	rs41982742	draft	21	40612194	A		0.03	0.23	0.08	0.33	0.23	0.12	0.21	0.31	0.1	0.01	0.36	0.5	0.29	0.17		0.01	0.02		0.08	0.04		0.02	0.02	0.06		0.38	0.01	0.01	0.01	0.01	0.01
ARS-BFGL-NGS-35582	ss86326745		RRL	21	68754384	G		0.37	0.33	0.21	0.33	0.5	0.25	0.38	0.33	0.14	0.5	0.41	0.17	0.25	0.38		0.05	0.2		0.44	0.27		0.28	0.34	0.48		0.38	0.01	0.01	0.01	0.01	0.01
BTB-01184624	ss63768009	rs42339091	draft	22	10812725	G		0.03	0.24	0.25	0.33	0.46	0.42	0.46	0.36	0.04	0.4	0.5	0.17	0.35	0.2		0.18	0.04		0.23	0.23		0.37	0.12	0.19		0.38	0.01	0.01	0.01	0.01	0.01
Hapmap60104-rs29016060		rs29016060	HapMap	22	11409011	G		0.3	0.13	0.01	0.01	0.12	0.27	0.1	0.19	0.22	0.17	0.01	0.01	0.48	0.26		0.5	0.32		0.44	0.42		0.02	0.19	0.06		0.38	0.01	0.25	0.01	0.01	0.01
BTA-100621-no-rs	ss61512369		Interbreed	22	26139335	G		0.13	0.35	0.5	0.5	0.46	0.45	0.33	0.48	0.39	0.4	0.43	0.33	0.44	0.41		0.47	0.4		0.29	0.33		0.3	0.46	0.46		0.38	0.01	0.01	0.01	0.01	0.01
BTA-79164-no-rs	ss61558850		Interbreed	22	33947186	G		0.37	0.12	0.01	0.01	0.23	0.01	0.06	0.19	0.15	0.19	0.01	0.01	0.21	0.04		0.07	0.01		0.25	0.08		0.16	0.18	0.29		0.38	0.01	0.01	0.01	0.01	0.01
ARS-BFGL-NGS-4194	ss86294506		RRL	22	41379935	A		0.37	0.47	0.35	0.17	0.27	0.28	0.25	0.21	0.28	0.38	0.43	0.17	0.35	0.33		0.43	0.38		0.42	0.33		0.09	0.36	0.17		0.38	0.01	0.5	0.01	0.01	0.01
ARS-BFGL-NGS-18917	ss86311843		RRL	22	41590936	G		0.23	0.02	0.21	0.17	0.15	0.13	0.27	0.29	0.1	0.19	0.5	0.5	0.33	0.29		0.13	0.01		0.31	0.1		0.17	0.06	0.2		0.38	0.01	0.01	0.01	0.01	0.01
ARS-BFGL-NGS-12851	ss86284488		RRL	22	41825661	G		0.23	0.09	0.01	0.01	0.19	0.17	0.17	0.01	0.22	0.05	0.21	0.01	0.1	0.01		0.22	0.28		0.1	0.21		0.48	0.3	0.42		0.38	0.01	0.5	0.01	0.01	0.01
BFGL-NGS-113689	ss86341153		RRL	23	34985257	A		0.07	0.29	0.04	0.17	0.33	0.14	0.35	0.5	0.23	0.17	0.3	0.17	0.21	0.43		0.25	0.1		0.23	0.48		0.02	0.18	0.08		0.38	0.12	0.01	0	0.25	0.01
UA-IFASA-2485			Various	23	50100736	G		0.33	0.21	0.44	0.17	0.25	0.41	0.08	0.05	0.42	0.29	0.43	0.33	0.27	0.39		0.12	0.32		0.29	0.5		0.39	0.3	0.48		0.38	0.38	0.01	0.01	0.01	0.01
ARS-BFGL-NGS-28289	ss86325968		RRL	23	50282271	G		0.3	0.44	0.35	0.17	0.12	0.25	0.1	0.17	0.22	0.4	0.48	0.33	0.38	0.14		0.28	0.32		0.46	0.4		0.02	0.26	0.04		0.38	0.01	0.01	0.5	0.01	0.01
BTB-01998747	ss65014085	rs43103930	draft	24	11227455	A		0.01	0.15	0.12	0.5	0.04	0.38	0.01	0.07	0.01	0.24	0.01	0.01	0.04	0.09		0.12	0.01		0.27	0.48		0.17	0.42	0.29		0.38	0.01	0.01	0.5	0.01	0.01
ARS-BFGL-NGS-17745	ss86298449		RRL	24	11686678	G		0.43	0.28	0.21	0.5	0.46	0.09	0.4	0.31	0.27	0.38	0.27	0.17	0.48	0.28		0.12	0.08		0.35	0.25		0.13	0.26	0.17		0.38	0.25	0.01	0.01	0.01	0.01
ARS-BFGL-NGS-85970	ss86315984		RRL	24	16542500	G		0.01	0.36	0.44	0.17	0.33	0.33	0.21	0.29	0.04	0.31	0.5	0.01	0.23	0.24		0.32	0.36		0.46	0.4		0.05	0.18	0.27		0.38	0.01	0.01	0.01	0.01	0.01
ARS-BFGL-NGS-14677	ss86328935		RRL	24	48889645	G		0.07	0.01	0.01	0.01	0.01	0.01	0.02	0.01	0.07	0.19	0.01	0.01	0.04	0.01		0.23	0.01		0.35	0.27		0.28	0.44	0.44		0.38	0.01	0.01	0.01	0.01	0.01
Hapmap40844-BTA-97019			HapMap	24	50125407	G		0.17	0.14	0.06	0.33	0.25	0.47	0.23	0.48	0.22	0.1	0.02	0.5	0.38	0.19		0.01	0.01		0.08	0.12		0.04	0.06	0.01		0.38	0.01	0.01	0.01	0.01	0.01
ARS-BFGL-NGS-13255	ss86321867		RRL	24	51557822	G		0.07	0.46	0.38	0.17	0.4	0.39	0.27	0.45	0.14	0.07	0.41	0.01	0.44	0.22		0.23	0.28		0.42	0.25		0.28	0.4	0.17		0.38	0.01	0.01	0.01	0.01	0.01
ARS-BFGL-NGS-16206	ss86305523		RRL	25	11533160	G		0.5	0.01	0.19	0.01	0.06	0.36	0.01	0.02	0.25	0.02	0.07	0.01	0.23	0.21		0.01	0.01		0.02	0.17		0.01	0.01	0.01		0.38	0.01	0.01	0.01	0.01	0.01
BFGL-NGS-110934	ss86337931		RRL	25	12019321	G		0.03	0.48	0.06	0.01	0.33	0.38	0.44	0.45	0.05	0.17	0.31	0.33	0.4	0.18		0.31	0.16		0.12	0.21		0.09	0.1	0.07		0.38	0.01	0.01	0.01	0.01	0.01
Hapmap31589-BTC-024512			HapMap	25	12429930	A		0.33	0.29	0.01	0.01	0.08	0.36	0.4	0.12	0.49	0.12	0.16	0.01	0.13	0.07		0.25	0.01		0.29	0.48		0.46	0.5	0.4		0.38	0.01	0.01	0.5	0.01	0.01
Hapmap41305-BTA-59569	ss61486944		HapMap	25	13829880	G		0.46	0.48	0.33	0.33	0.17	0.14	0.5	0.07	0.45	0.17	0.09	0.5	0.25	0.16		0.16	0.35		0.06	0.01		0.01	0.01	0.01		0.38	0	0.5	0.5	0	0.01
ARS-BFGL-NGS-101882	ss86332627		RRL	25	15880769	G		0.1	0.16	0.48	0.5	0.31	0.12	0.25	0.19	0.29	0.43	0.38	0.33	0.25	0.13		0.15	0.2		0.38	0.15		0.4	0.16	0.29		0.38	0.01	0.01	0.01	0.01	0.01
ARS-BFGL-NGS-34801	ss86292137		RRL	25	16923012	A		0.07	0.19	0.02	0.33	0.35	0.08	0.29	0.02	0.26	0.17	0.34	0.5	0.44	0.32		0.27	0.22		0.08	0.23		0.32	0.44	0.33		0.38	0.01	0.01	0.01	0	0.01
ARS-BFGL-NGS-106428	ss86314491		RRL	25	36127671	G		0.37	0.37	0.33	0.17	0.23	0.14	0.06	0.31	0.21	0.48	0.07	0.33	0.25	0.17		0.01	0.01		0.44	0.1		0.04	0.02	0.01		0.38	0.01	0.01	0.01	0.01	0.01
ARS-BFGL-NGS-3041	ss86321162		RRL	25	40632957	G		0.27	0.33	0.46	0.33	0.17	0.45	0.5	0.26	0.34	0.1	0.34	0.33	0.42	0.21		0.01	0.01		0.44	0.29		0.01	0.04	0.01		0.38	0.01	0.01	0	0.01	0.01
Hapmap48830-BTA-61718	ss61549493		HapMap	26	3802893	A		0.1	0.34	0.29	0.17	0.29	0.48	0.5	0.33	0.1	0.4	0.29	0.17	0.25	0.28		0.23	0.26		0.5	0.15		0.12	0.24	0.12		0.38	0.01	0.01	0.01	0.01	0.01
ARS-BFGL-NGS-18194	ss86336566		RRL	26	24880752	G		0.03	0.21	0.08	0.01	0.31	0.14	0.02	0.17	0.03	0.45	0.01	0.5	0.08	0.12		0.2	0.5		0.35	0.29		0.15	0.36	0.25		0.38	0.01	0.01	0.01	0.01	0.01
BTB-00939142	ss63072653	rs42095961	draft	26	33411750	A		0.17	0.01	0.01	0.01	0.02	0.25	0.06	0.14	0.01	0.05	0.01	0.01	0.25	0.07		0.05	0.14		0.06	0.1		0.01	0.06	0.12		0.38	0.01	0.01	0.01	0.01	0.01
ARS-BFGL-NGS-1051	ss86274471		RRL	26	39114405	G		0.2	0.34	0.35	0.33	0.33	0.2	0.35	0.36	0.15	0.21	0.45	0.5	0.38	0.18		0.4	0.44		0.46	0.19		0.19	0.34	0.33		0.38	0.01	0.01	0.01	0.01	0.01
ARS-BFGL-NGS-46579	ss86277239		RRL	26	39777202	A		0.01	0.2	0.01	0.01	0.01	0.33	0.01	0.02	0.02	0.02	0.04	0.01	0.08	0.04		0.01	0.01		0.04	0.02		0.01	0.01	0.01		0.38	0.01	0.01	0.25	0.01	0
ARS-BFGL-NGS-106897	ss86310653		RRL	26	42196592	G		0.01	0.12	0.27	0.01	0.04	0.12	0.06	0.1	0.01	0.02	0.36	0.01	0.25	0.37		0.01	0.01		0.01	0.08		0.01	0.01	0.01		0.38	0.01	0.01	0.01	0.01	0.01
ARS-BFGL-NGS-68177	ss86298327		RRL	27	966135	G		0.37	0.15	0.31	0.33	0.25	0.31	0.5	0.07	0.47	0.4	0.25	0.33	0.25	0.34		0.38	0.3		0.25	0.21		0.01	0.08	0.02		0.38	0.01	0.01	0.5	0.01	0.01
Hapmap60810-rs29012623		rs29012623	HapMap	27	12355412	A		0.17	0.23	0.33	0.01	0.25	0.12	0.5	0.45	0.1	0.05	0.05	0.17	0.21	0.08		0.38	0.1		0.23	0.21		0.43	0.4	0.23		0.38	0.01	0.01	0.01	0.01	0.25
BTB-00964171	ss63123879	rs42125418	draft	27	27814831	G		0.43	0.15	0.27	0.01	0.44	0.44	0.38	0.31	0.35	0.38	0.12	0.01	0.25	0.14		0.02	0.44		0.44	0.44		0.09	0.24	0.01		0.38	0.01	0.01	0.01	0.01	0.01
BTB-00964657	ss63125330	rs42119904	draft	27	29977294	C		0.01	0.04	0.01	0.01	0.17	0.09	0.01	0.07	0.01	0.38	0.01	0.01	0.04	0.03		0.01	0.04		0.01	0.04		0.01	0.02	0.01		0.38	0.01	0.01	0.01	0.01	0.01
ARS-BFGL-NGS-29650	ss86307008		RRL	27	36946858	G		0.47	0.2	0.15	0.33	0.19	0.36	0.23	0.02	0.36	0.38	0.46	0.17	0.5	0.4		0.38	0.04		0.29	0.44		0.2	0.26	0.42		0.38	0.25	0.01	0.01	0.25	0.01
ARS-BFGL-NGS-20223	ss86309480		RRL	27	38442589	G		0.03	0.25	0.46	0.01	0.17	0.06	0.38	0.36	0.03	0.12	0.02	0.01	0.44	0.17		0.2	0.35		0.19	0.21		0.43	0.19	0.21		0.38	0.01	0.01	0.01	0.01	0.01
BFGL-NGS-114198	ss86338084		RRL	28	3487764	G		0.23	0.24	0.31	0.33	0.48	0.33	0.33	0.24	0.37	0.36	0.34	0.17	0.35	0.31		0.4	0.44		0.46	0.48		0.14	0.18	0.02		0.38	0.01	0.01	0.01	0.01	0.01
ARS-BFGL-NGS-36770	ss86340351		RRL	28	6700075	G		0.27	0.19	0.4	0.5	0.23	0.16	0.02	0.21	0.25	0.29	0.14	0.33	0.38	0.18		0.15	0.44		0.1	0.01		0.33	0.02	0.04		0.38	0.01	0.01	0.01	0.01	0.01
ARS-BFGL-NGS-120	ss86273625		RRL	28	8124631	G		0.33	0.29	0.46	0.33	0.42	0.44	0.25	0.45	0.48	0.48	0.36	0.5	0.29	0.46		0.5	0.01		0.46	0.25		0.46	0.25	0.33		0.38	0.01	0.01	0.01	0.5	0.01
ARS-BFGL-NGS-81391	ss86311541		RRL	28	15549518	C		0.07	0.08	0.01	0.17	0.1	0.06	0.02	0.12	0.23	0.24	0.3	0.01	0.21	0.06		0.08	0.01		0.33	0.25		0.2	0.4	0.46		0.38	0.01	0.01	0.01	0.01	0.01
ARS-BFGL-NGS-3009	ss86320058		RRL	28	18589020	G		0.07	0.01	0.01	0.01	0.01	0.01	0.01	0.01	0.07	0.01	0.01	0.01	0.01	0.01		0.01	0.01		0.01	0.01		0.01	0.01	0.01		0.38	0.01	0.01	0.01	0.01	0.01
ARS-BFGL-NGS-36357	ss86320494		RRL	28	25608124	G		0.27	0.45	0.33	0.33	0.29	0.42	0.23	0.24	0.45	0.38	0.3	0.33	0.35	0.42		0.35	0.36		0.21	0.33		0.01	0.04	0.02		0.38	0.01	0.01	0.01	0.01	0.01
BTB-01443963	ss64285148	rs42564218	draft	28	45366022	G		0.47	0.37	0.48	0.17	0.4	0.39	0.42	0.05	0.47	0.33	0.5	0.33	0.25	0.32		0.32	0.3		0.38	0.1		0.04	0.26	0.06		0.38	0.01	0.01	0.01	0.01	0.01
UA-IFASA-7147			Various	29	11254662	A		0.17	0.16	0.02	0.33	0.04	0.45	0.06	0.45	0.07	0.12	0.04	0.17	0.15	0.11		0.02	0.01		0.08	0.06		0.01	0.06	0.01		0.38	0.01	0.01	0.01	0.01	0.01
Hapmap35496-SCAFFOLD155290_7520			HapMap	29	15793755	G		0.43	0.47	0.48	0.17	0.48	0.3	0.21	0.36	0.49	0.38	0.32	0.5	0.21	0.37		0.12	0.04		0.25	0.35		0.11	0.14	0.25		0.38	0.01	0.01	0.01	0.25	0.01
BTB-01646287	ss64664291	rs42759168	draft	29	22521691	G		0.3	0.01	0.01	0.01	0.08	0.31	0.01	0.01	0.1	0.01	0.01	0.01	0.02	0.08		0.01	0.01		0.04	0.04		0.01	0.01	0.01		0.38	0.01	0.01	0.01	0.01	0.01
ARS-BFGL-NGS-12073	ss86312668		RRL	29	31665927	G		0.1	0.01	0.02	0.17	0.06	0.01	0.01	0.29	0.17	0.01	0.01	0.01	0.02	0.04		0.01	0.01		0.04	0.04		0.01	0.01	0.01		0.38	0.01	0.01	0	0.01	0.01
UA-IFASA-7219			Various	29	33910753	G		0.27	0.44	0.29	0.17	0.4	0.45	0.21	0.43	0.4	0.48	0.38	0.5	0.44	0.46		0.43	0.06		0.46	0.31		0.01	0.04	0.08		0.38	0.01	0.01	0.01	0.01	0.01
BFGL-NGS-115193	ss86336201		RRL	29	34602471	G		0.47	0.28	0.23	0.5	0.44	0.27	0.27	0.31	0.32	0.33	0.02	0.17	0.25	0.38		0.18	0.3		0.33	0.31		0.01	0.02	0.01		0.38	0.01	0.01	0.5	0.01	0.01
BFGL-NGS-118477	ss86339964		RRL	29	44080788	G		0.3	0.35	0.25	0.17	0.25	0.09	0.02	0.24	0.17	0.1	0.16	0.33	0.35	0.27		0.15	0.01		0.04	0.1		0.14	0.1	0.21		0.38	0.01	0.01	0.01	0.01	0.01
BTB-01330924	ss64059617	rs42453151	draft	Un.004.11	397071	G		0.03	0.01	0.19	0.33	0.17	0.12	0.12	0.14	0.09	0.05	0.21	0.01	0.29	0.23		0.01	0.01		0.01	0.1		0.01	0.01	0.01		0.38	0.01	0.01	0.01	0.01	0.01
ARS-BFGL-NGS-4090	ss86328791		RRL	Un.004.114	293628	A		0.01	0.01	0.01	0.01	0.01	0.01	0.01	0.01	0.01	0.01	0.01	0.01	0.01	0.01		0.01	0.01		0.01	0.01		0.01	0.01	0.01		0.38	0.01	0.01	0.01	0.01	0.01
ARS-BFGL-NGS-18858	ss86336357		RRL	Un.004.115	297712	G		0.47	0.35	0.1	0.01	0.23	0.02	0.29	0.21	0.32	0.19	0.23	0.17	0.08	0.05		0.38	0.06		0.27	0.25		0.26	0.48	0.46		0.38	0.01	0.01	0.01	0.01	0.01
ARS-BFGL-NGS-18119	ss86300532		RRL	Un.004.302	130106	G		0.03	0.26	0.38	0.33	0.27	0.36	0.44	0.12	0.13	0.14	0.41	0.17	0.29	0.19		0.15	0.36		0.48	0.48		0.41	0.34	0.29		0.38	0.01	0.25	0.01	0.01	0.01
ARS-BFGL-NGS-19027	ss86301407		RRL	Un.004.447	26381	G		0.23	0.25	0.31	0.17	0.27	0.2	0.42	0.14	0.3	0.02	0.05	0.33	0.33	0.27		0.48	0.48		0.17	0.27		0.31	0.38	0.38		0.38	0.01	0.01	0.01	0.01	0.01
ARS-BFGL-NGS-77836	ss86308020		RRL	Un.004.856	27034	G		0.13	0.15	0.01	0.17	0.02	0.09	0.19	0.01	0.18	0.07	0.16	0.01	0.12	0.03		0.15	0.08		0.12	0.04		0.08	0.16	0.25		0.38	0.01	0.01	0.01	0.01	0.01
ARS-BFGL-BAC-6557	ss105297265		BAC	1	1043153	C		0.01	0.06	0.01	0.01	0.17	0.02	0.08	0.12	0.01	0.05	0.29	0.01	0.01	0.17		0.15	0.3		0.1	0.06		0.01	0.02	0.01		0.33	0.01	0.01	0.5	0.01	0.01
Hapmap42827-BTA-116887	ss61506851		HapMap	1	8064722	G		0.1	0.32	0.04	0.01	0.12	0.14	0.27	0.02	0.03	0.07	0.02	0.17	0.46	0.11		0.2	0.06		0.27	0.29		0.23	0.28	0.08		0.33	0.01	0.01	0.01	0.01	0.01
ARS-BFGL-BAC-13724	ss105239714		BAC	1	26674647	A		0.07	0.05	0.25	0.33	0.19	0.38	0.01	0.1	0.02	0.12	0.18	0.17	0.1	0.29		0.45	0.22		0.33	0.29		0.33	0.34	0.38		0.33	0.01	0.01	0.01	0.01	0.01
Hapmap29626-BTA-155192			HapMap	1	27732833	A		0.43	0.4	0.42	0.5	0.48	0.5	0.19	0.5	0.29	0.48	0.09	0.5	0.27	0.47		0.38	0.1		0.44	0.31		0.23	0.34	0.31		0.33	0.01	0.01	0.01	0.01	0.01
BTA-20952-no-rs	ss61527574		Interbreed	1	44667570	A		0.36	0.49	0.37	0.33	0.17	0.14	0.15	0.07	0.42	0.31	0.01	0.33	0.18	0.16		0.39	0.12		0.43	0.4		0.04	0.06	0.01		0.33	0.01	0.01	0.01	0.01	0.01
BFGL-NGS-119382	ss86338958		RRL	1	46434313	A		0.47	0.27	0.35	0.5	0.27	0.3	0.38	0.45	0.44	0.5	0.46	0.33	0.25	0.28		0.18	0.32		0.27	0.29		0.04	0.04	0.02		0.33	0.01	0.01	0.01	0.01	0.01
ARS-BFGL-NGS-104306	ss86334949		RRL	1	74873701	C		0.01	0.01	0.01	0.01	0.01	0.01	0.01	0.01	0.01	0.01	0.01	0.01	0.01	0.01		0.01	0.01		0.01	0.01		0.01	0.01	0.01		0.33	0.01	0.01	0.01	0.01	0.01
ARS-BFGL-BAC-31487	ss105259423		BAC	1	77469637	G		0.33	0.42	0.4	0.33	0.19	0.22	0.48	0.45	0.28	0.1	0.3	0.01	0.27	0.38		0.48	0.24		0.48	0.33		0.33	0.5	0.25		0.33	0.01	0.25	0.01	0.01	0.01
ARS-BFGL-NGS-25172	ss86337554		RRL	1	84905599	G		0.01	0.01	0.01	0.01	0.01	0.01	0.01	0.01	0.01	0.01	0.01	0.01	0.01	0.01		0.5	0.01		0.27	0.17		0.01	0.16	0.01		0.33	0.01	0.5	0.5	0.01	0.01
BTB-01762784	ss64780281	rs42871708	draft	1	93621040	G		0.01	0.01	0.01	0.01	0.01	0.05	0.01	0.01	0.01	0.12	0.01	0.01	0.06	0.12		0.01	0.01		0.04	0.01		0.01	0.01	0.01		0.33	0.01	0.01	0.01	0.01	0.01
BTB-01794776	ss64811921	rs42904582	draft	1	125386480	G		0.01	0.17	0.01	0.01	0.02	0.33	0.08	0.12	0.01	0.05	0.43	0.01	0.08	0.11		0.42	0.2		0.23	0.3		0.12	0.44	0.38		0.33	0.01	0.01	0.01	0.01	0.01
ARS-BFGL-NGS-109062	ss86289615		RRL	1	137331935	G		0.27	0.01	0.06	0.33	0.08	0.02	0.01	0.01	0.23	0.01	0.01	0.17	0.21	0.18		0.15	0.42		0.31	0.27		0.46	0.32	0.48		0.33	0.01	0.01	0.01	0.01	0.01
ARS-BFGL-NGS-31767	ss86339063		RRL	1	156966214	G		0.03	0.03	0.35	0.33	0.23	0.29	0.1	0.36	0.02	0.19	0.07	0.33	0.19	0.08		0.43	0.28		0.33	0.23		0.33	0.36	0.21		0.33	0.01	0.01	0.01	0.01	0.01
BTB-01578175	ss64554790	rs42691781	draft	2	1480031	G		0.2	0.01	0.04	0.17	0.07	0.45	0.01	0.21	0.01	0.07	0.17	0.01	0.13	0.07		0.01	0.01		0.2	0.27		0.01	0.01	0.01		0.33	0.01	0.5	0	0.01	0.01
ARS-BFGL-NGS-103110	ss86330302		RRL	2	24465562	A		0.4	0.47	0.21	0.5	0.4	0.23	0.25	0.24	0.31	0.38	0.48	0.33	0.17	0.37		0.5	0.4		0.35	0.35		0.43	0.42	0.15		0.33	0.01	0.01	0.01	0.01	0.01
ARS-BFGL-NGS-101553	ss86331567		RRL	2	26258342	A		0.1	0.14	0.04	0.5	0.25	0.36	0.1	0.12	0.19	0.29	0.01	0.33	0.33	0.1		0.01	0.01		0.29	0.33		0.01	0.04	0.01		0.33	0.01	0.01	0.01	0.01	0.01
Hapmap61063-rs29026680		rs29026680	HapMap	2	29692101	C		0.47	0.25	0.25	0.5	0.25	0.45	0.21	0.14	0.43	0.17	0.5	0.33	0.15	0.43		0.05	0.14		0.19	0.33		0.11	0.14	0.23		0.33	0.01	0.01	0.01	0.25	0.01
BTA-30375-no-rs	ss61532599		Interbreed	2	30223011	A		0.43	0.44	0.42	0.33	0.42	0.2	0.35	0.24	0.42	0.19	0.36	0.5	0.5	0.33		0.47	0.08		0.1	0.48		0.1	0.1	0.08		0.33	0.01	0.01	0.01	0.01	0.01
BTB-01242184	ss63882794	rs41760904	draft	2	43875346	G		0.13	0.2	0.4	0.17	0.4	0.42	0.23	0.19	0.34	0.48	0.23	0.33	0.42	0.39		0.2	0.01		0.48	0.35		0.26	0.32	0.31		0.33	0.01	0.01	0.5	0.01	0.01
ARS-BFGL-NGS-108620	ss86293048		RRL	2	48034402	A		0.01	0.01	0.01	0.01	0.01	0.01	0.01	0.01	0.01	0.01	0.01	0.01	0.01	0.01		0.01	0.01		0.01	0.01		0.01	0.01	0.01		0.33	0.01	0.01	0.5	0.01	0.01
BTB-01892981	ss64909453	rs42999674	draft	2	57761347	G		0.17	0.02	0.01	0.01	0.01	0.33	0.08	0.02	0.1	0.02	0.09	0.01	0.02	0.02		0.27	0.15		0.17	0.42		0.24	0.18	0.19		0.33	0.01	0.01	0.01	0.01	0.12
ARS-BFGL-NGS-32625	ss86320759		RRL	2	90915444	G		0.4	0.11	0.12	0.33	0.44	0.12	0.38	0.12	0.26	0.26	0.23	0.33	0.38	0.23		0.34	0.34		0.27	0.44		0.06	0.24	0.19		0.33	0.01	0.01	0.01	0.01	0.01
ARS-BFGL-NGS-55602	ss86285497		RRL	2	98134048	G		0.4	0.12	0.25	0.17	0.31	0.17	0.42	0.33	0.39	0.26	0.41	0.33	0.42	0.34		0.38	0.48		0.46	0.29		0.01	0.04	0.01		0.33	0.01	0.01	0.01	0.01	0.01
ARS-BFGL-NGS-107381	ss86274646		RRL	2	103004093	A		0.27	0.25	0.17	0.17	0.12	0.01	0.06	0.26	0.39	0.17	0.45	0.33	0.12	0.41		0.01	0.16		0.01	0.06		0.04	0.04	0.02		0.33	0.01	0.01	0.01	0.01	0.01
ARS-BFGL-NGS-29467	ss86283028		RRL	2	105201052	G		0.03	0.38	0.08	0.5	0.06	0.02	0.1	0.29	0.01	0.02	0.05	0.01	0.46	0.19		0.47	0.46		0.17	0.31		0.3	0.5	0.48		0.33	0.01	0.01	0.01	0.01	0.5
Hapmap32080-BTA-146977			HapMap	2	105699919	G		0.01	0.01	0.01	0.01	0.02	0.01	0.04	0.01	0.01	0.01	0.01	0.01	0.02	0.01		0.45	0.01		0.19	0.42		0.11	0.12	0.25		0.33	0.01	0.01	0.5	0.01	0.01
BTA-48822-no-rs	ss61484185		Interbreed	2	110375135	G		0.1	0.49	0.46	0.17	0.4	0.08	0.42	0.26	0.06	0.31	0.41	0.17	0.48	0.47		0.12	0.48		0.04	0.19		0.01	0.01	0.01		0.33	0.01	0.01	0.01	0.01	0.01
Hapmap56897-rs29010055		rs29010055	HapMap	2	113632778	G		0.5	0.37	0.48	0.33	0.33	0.3	0.44	0.43	0.48	0.31	0.23	0.17	0.38	0.35		0.15	0.16		0.12	0.12		0.06	0.18	0.02		0.33	0.01	0.01	0.01	0.01	0.01
BTA-20306-no-rs	ss61476833		Interbreed	2	121321453	A		0.23	0.31	0.08	0.33	0.1	0.31	0.04	0.19	0.31	0.19	0.29	0.5	0.27	0.24		0.24	0.31		0.12	0.25		0.01	0.06	0.02		0.33	0.01	0.01	0.01	0.01	0.01
ARS-BFGL-NGS-101306	ss86332059		RRL	2	123425250	A		0.01	0.02	0.01	0.33	0.15	0.02	0.22	0.29	0.04	0.07	0.01	0.17	0.25	0.1		0.24	0.04		0.44	0.21		0.2	0.24	0.1		0.33	0.01	0.01	0.01	0.01	0.01
BFGL-NGS-118497	ss86339807		RRL	2	136424421	A		0.4	0.15	0.1	0.01	0.25	0.3	0.1	0.31	0.41	0.4	0.43	0.33	0.33	0.36		0.07	0.32		0.46	0.38		0.04	0.06	0.01		0.33	0.01	0.01	0	0.01	0.01
ARS-BFGL-NGS-101492	ss86330741		RRL	2	140051255	C		0.01	0.01	0.01	0.01	0.01	0.01	0.01	0.01	0.01	0.01	0.01	0.01	0.01	0.01		0.01	0.01		0.01	0.01		0.01	0.01	0.01		0.33	0.01	0.01	0.01	0.01	0.01
ARS-BFGL-NGS-104320	ss86334835		RRL	3	12634100	G		0.47	0.38	0.27	0.01	0.01	0.17	0.01	0.01	0.31	0.12	0.01	0.17	0.13	0.19		0.1	0.02		0.29	0.17		0.01	0.01	0.01		0.33	0.01	0.01	0.01	0.01	0.01
ARS-BFGL-NGS-10423	ss86300263		RRL	3	16073321	G		0.23	0.28	0.31	0.33	0.33	0.09	0.17	0.1	0.2	0.4	0.23	0.33	0.27	0.4		0.01	0.01		0.44	0.23		0.01	0.01	0.01		0.33	0.01	0.01	0.01	0.01	0.01
Hapmap41052-BTA-67164	ss61552453		HapMap	3	18576297	G		0.01	0.3	0.02	0.17	0.29	0.02	0.35	0.36	0.12	0.17	0.32	0.33	0.12	0.36		0.43	0.08		0.33	0.38		0.39	0.44	0.46		0.33	0.01	0.01	0.01	0.01	0.38
BTA-85212-no-rs	ss61562154		Interbreed	3	28416733	G		0.1	0.38	0.4	0.5	0.48	0.11	0.44	0.48	0.16	0.4	0.02	0.33	0.35	0.41		0.27	0.46		0.1	0.1		0.26	0.12	0.06		0.33	0.01	0.01	0.01	0.01	0.01
ARS-BFGL-NGS-37826	ss86300277		RRL	3	32498386	G		0.47	0.31	0.46	0.17	0.46	0.03	0.08	0.12	0.4	0.38	0.5	0.01	0.27	0.37		0.03	0.01		0.21	0.19		0.35	0.48	0.35		0.33	0.12	0.01	0.01	0.01	0.01
UA-IFASA-7751			Various	3	66737585	A		0.47	0.42	0.25	0.01	0.35	0.47	0.48	0.19	0.45	0.45	0.48	0.01	0.21	0.17		0.4	0.28		0.35	0.31		0.43	0.42	0.25		0.33	0.01	0.01	0	0.01	0.01
BTB-00722506	ss62471068	rs41883544	draft	3	78709111	A		0.33	0.45	0.42	0.5	0.27	0.45	0.42	0.21	0.27	0.45	0.14	0.17	0.48	0.33		0.23	0.01		0.25	0.48		0.02	0.04	0.14		0.33	0.01	0.01	0.01	0.01	0.01
BTB-00144052	ss65267972	rs43355825	draft	3	98897924	G		0.03	0.33	0.11	0.17	0.29	0.25	0.17	0.4	0.08	0.1	0.34	0.01	0.19	0.31		0.38	0.32		0.17	0.19		0.07	0.02	0.01		0.33	0.01	0.01	0	0.01	0.01
ARS-BFGL-NGS-16026	ss86289131		RRL	3	115956141	G		0.01	0.12	0.01	0.01	0.01	0.01	0.01	0.01	0.01	0.02	0.01	0.01	0.01	0.01		0.01	0.01		0.01	0.01		0.01	0.01	0.01		0.33	0.01	0.01	0.01	0.01	0.01
ARS-BFGL-NGS-38564	ss86290542		RRL	3	121635187	G		0.43	0.12	0.42	0.33	0.38	0.33	0.12	0.01	0.48	0.29	0.34	0.33	0.5	0.48		0.25	0.08		0.12	0.28		0.12	0.12	0.06		0.33	0.01	0.01	0.01	0	0
ARS-BFGL-NGS-85459	ss86316017		RRL	3	123025476	G		0.13	0.01	0.4	0.01	0.17	0.11	0.01	0.14	0.17	0.12	0.01	0.01	0.08	0.13		0.01	0.01		0.01	0.04		0.01	0.01	0.01		0.33	0.01	0.01	0.01	0.01	0.01
ARS-BFGL-NGS-109106	ss86288344		RRL	3	126904366	A		0.01	0.01	0.01	0.01	0.01	0.01	0.01	0.01	0.02	0.01	0.01	0.01	0.01	0.01		0.01	0.01		0.01	0.01		0.01	0.01	0.01		0.33	0.01	0.01	0.01	0.01	0.01
ARS-BFGL-NGS-66869	ss86297359		RRL	4	6441010	A		0.1	0.45	0.12	0.01	0.21	0.03	0.38	0.05	0.15	0.07	0.3	0.17	0.27	0.12		0.12	0.01		0.12	0.06		0.14	0.08	0.38		0.33	0.01	0.01	0.01	0.25	0
BTB-01200056	ss63798816	rs42358349	draft	4	11010700	G		0.1	0.15	0.01	0.01	0.12	0.2	0.01	0.05	0.4	0.1	0.01	0.01	0.21	0.16		0.01	0.01		0.25	0.12		0.01	0.01	0.01		0.33	0.01	0.01	0.01	0.01	0.01
ARS-BFGL-NGS-4793	ss86339730		RRL	4	20361118	G		0.23	0.05	0.01	0.33	0.17	0.47	0.15	0.43	0.23	0.12	0.14	0.17	0.15	0.33		0.11	0.14		0.32	0.29		0.23	0.06	0.26		0.33	0.01	0.01	0.01	0.01	0.01
ARS-BFGL-NGS-101164	ss86334156		RRL	4	32162131	A		0.1	0.39	0.17	0.33	0.19	0.14	0.04	0.12	0.1	0.17	0.27	0.5	0.42	0.32		0.17	0.04		0.46	0.4		0.2	0.04	0.1		0.33	0.01	0.01	0.01	0.01	0.01
ARS-BFGL-NGS-35523	ss86311492		RRL	4	42310703	G		0.23	0.27	0.39	0.33	0.46	0.27	0.25	0.38	0.17	0.45	0.27	0.17	0.39	0.38		0.3	0.25		0.4	0.44		0.37	0.48	0.25		0.33	0.01	0.01	0.01	0.25	0.01
Hapmap47168-BTA-107289	ss61515707		HapMap	4	47794576	G		0.3	0.09	0.29	0.01	0.15	0.31	0.4	0.48	0.19	0.24	0.18	0.5	0.31	0.22		0.07	0.12		0.21	0.23		0.01	0.04	0.01		0.33	0.01	0.01	0	0.01	0.01
Hapmap51560-BTA-120262	ss61475197		HapMap	4	60578223	G		0.07	0.41	0.21	0.01	0.1	0.02	0.4	0.02	0.06	0.1	0.11	0.17	0.19	0.36		0.05	0.01		0.08	0.1		0.29	0.22	0.29		0.33	0.01	0.01	0.01	0.01	0.01
ARS-BFGL-NGS-36762	ss86286700		RRL	4	68292929	G		0.4	0.29	0.38	0.01	0.48	0.22	0.46	0.36	0.3	0.43	0.48	0.33	0.23	0.44		0.32	0.04		0.46	0.25		0.31	0.32	0.46		0.33	0.01	0.01	0.01	0.01	0.01
BTA-71353-no-rs	ss61554630		Interbreed	4	75559739	G		0.4	0.21	0.12	0.33	0.38	0.48	0.44	0.4	0.27	0.26	0.5	0.5	0.4	0.27		0.3	0.42		0.48	0.25		0.11	0.12	0.44		0.33	0.01	0.01	0.5	0.01	0.01
BTB-01857387	ss64874042	rs42968957	draft	4	86213244	G		0.23	0.49	0.44	0.33	0.35	0.34	0.44	0.31	0.4	0.5	0.21	0.17	0.4	0.34		0.15	0.34		0.42	0.29		0.42	0.5	0.4		0.33	0.01	0.01	0.01	0.5	0
Hapmap50910-BTA-18270	ss61476341		HapMap	4	92617122	G		0.23	0.38	0.48	0.5	0.23	0.25	0.25	0.36	0.31	0.17	0.21	0.17	0.46	0.27		0.45	0.01		0.21	0.35		0.43	0.3	0.35		0.33	0.38	0.01	0.01	0.01	0.38
BTB-01295280	ss63988615	rs42418699	draft	4	95240634	A		0.43	0.38	0.44	0.17	0.5	0.27	0.42	0.26	0.4	0.45	0.2	0.33	0.3	0.5		0.42	0.12		0.1	0.06		0.06	0.12	0.01		0.33	0.01	0.01	0	0.01	0.01
ARS-BFGL-NGS-93211	ss86323365		RRL	4	98507550	G		0.5	0.48	0.21	0.17	0.5	0.27	0.21	0.17	0.44	0.43	0.04	0.33	0.44	0.31		0.12	0.04		0.12	0.44		0.23	0.13	0.12		0.33	0.01	0.01	0.01	0.01	0.01
ARS-BFGL-NGS-15767	ss86321412		RRL	4	119372350	A		0.3	0.48	0.35	0.33	0.4	0.41	0.17	0.31	0.19	0.5	0.29	0.33	0.42	0.36		0.12	0.36		0.27	0.35		0.02	0.02	0.01		0.33	0.01	0.01	0.01	0.01	0.01
ARS-BFGL-NGS-12243	ss86290218		RRL	4	123482857	G		0.03	0.16	0.5	0.17	0.06	0.34	0.41	0.01	0.23	0.26	0.05	0.33	0.17	0.23		0.01	0.12		0.09	0.25		0.01	0.01	0.01		0.33	0.01	0.01	0.01	0.01	0.01
ARS-BFGL-NGS-57915	ss86288320		RRL	5	8400673	G		0.03	0.13	0.01	0.01	0.06	0.22	0.42	0.05	0.01	0.14	0.46	0.17	0.15	0.07		0.15	0.2		0.17	0.42		0.38	0.32	0.42		0.33	0.01	0.01	0	0.01	0.01
ARS-USMARC-646			Various	5	28528518	G		0.03	0.07	0.04	0.17	0.42	0.03	0.23	0.24	0.04	0.45	0.41	0.01	0.4	0.41		0.32	0.22		0.04	0.04		0.01	0.01	0.02		0.33	0.01	0.01	0.01	0.01	0.01
ARS-BFGL-NGS-34254	ss86319114		RRL	5	30072106	G		0.03	0.36	0.04	0.17	0.48	0.44	0.42	0.43	0.06	0.45	0.39	0.17	0.31	0.21		0.43	0.14		0.47	0.33		0.48	0.3	0.27		0.33	0.01	0.01	0	0.01	0.01
Hapmap50179-BTA-02418	ss38324470		HapMap	5	70361670	G		0.1	0.35	0.04	0.01	0.17	0.12	0.01	0.14	0.01	0.21	0.14	0.01	0.02	0.24		0.07	0.04		0.02	0.01		0.01	0.01	0.01		0.33	0.01	0.01	0	0.01	0.01
BFGL-NGS-111053	ss86339707		RRL	5	77167630	A		0.2	0.47	0.44	0.33	0.5	0.33	0.15	0.26	0.33	0.31	0.48	0.33	0.25	0.5		0.45	0.42		0.27	0.48		0.12	0.42	0.12		0.33	0.01	0.01	0.01	0.01	0.38
BTA-74078-no-rs	ss61556052		Interbreed	5	84539963	A		0.01	0.02	0.01	0.33	0.19	0.02	0.08	0.38	0.06	0.05	0.2	0.01	0.06	0.07		0.01	0.12		0.01	0.02		0.01	0.01	0.01		0.33	0.01	0.01	0.01	0.01	0.01
Hapmap42839-BTA-120583	ss61475289		HapMap	5	98351611	G		0.47	0.1	0.01	0.17	0.17	0.23	0.01	0.29	0.23	0.24	0.39	0.01	0.48	0.22		0.01	0.01		0.27	0.19		0.01	0.01	0.01		0.33	0.01	0.01	0.01	0.01	0.01
ARS-BFGL-NGS-6829	ss86340938		RRL	5	116803280	G		0.27	0.24	0.1	0.17	0.27	0.34	0.17	0.14	0.35	0.26	0.05	0.33	0.35	0.31		0.2	0.36		0.06	0.02		0.01	0.01	0.01		0.33	0.01	0.01	0.01	0.01	0.01
ARS-BFGL-NGS-109145	ss86322573		RRL	5	121788861	G		0.23	0.01	0.1	0.01	0.06	0.01	0.01	0.05	0.31	0.01	0.14	0.01	0.04	0.13		0.01	0.02		0.01	0.01		0.01	0.04	0.01		0.33	0.01	0.01	0.5	0.01	0.01
ARS-BFGL-NGS-39268	ss86325606		RRL	5	121873278	G		0.03	0.02	0.01	0.01	0.01	0.05	0.01	0.01	0.01	0.1	0.01	0.01	0.01	0.01		0.01	0.01		0.04	0.06		0.01	0.01	0.01		0.33	0.01	0.01	0	0.01	0.01
BTB-01977298	ss64993040	rs43089406	draft	6	19185421	G		0.01	0.38	0.01	0.01	0.21	0.17	0.01	0.1	0.01	0.26	0.16	0.17	0.15	0.2		0.38	0.01		0.21	0.5		0.3	0.4	0.4		0.33	0.01	0.01	0.01	0.01	0.01
BTA-114709-no-rs	ss61519692		Interbreed	6	19841029	G		0.17	0.12	0.02	0.01	0.24	0.11	0.06	0.01	0.05	0.19	0.01	0.01	0.15	0.26		0.03	0.01		0.19	0.29		0.26	0.26	0.04		0.33	0.01	0.01	0.5	0.01	0.01
BTA-64031-no-rs	ss61550746		Interbreed	6	91553826	G		0.1	0.38	0.21	0.33	0.4	0.02	0.46	0.12	0.23	0.31	0.09	0.17	0.1	0.04		0.38	0.01		0.33	0.29		0.26	0.3	0.31		0.33	0.01	0.01	0	0.01	0.01
BTA-75053-no-rs	ss61491031		Interbreed	6	106309285	G		0.01	0.07	0.01	0.01	0.01	0.01	0.01	0.01	0.01	0.01	0.01	0.01	0.01	0.01		0.01	0.01		0.01	0.01		0.01	0.01	0.01		0.33	0.01	0.01	0.01	0.01	0.01
BTB-00278972	ss65402458	rs43485773	draft	6	109775174	A		0.01	0.01	0.31	0.01	0.1	0.48	0.01	0.01	0.01	0.01	0.18	0.01	0.1	0.1		0.12	0.12		0.02	0.23		0.05	0.12	0.06		0.33	0.01	0.01	0	0.01	0.01
BTB-00283580	ss65407061	rs43488774	draft	6	115885782	G		0.01	0.27	0.12	0.01	0.44	0.17	0.04	0.14	0.09	0.29	0.16	0.17	0.17	0.18		0.12	0.01		0.06	0.08		0.01	0.06	0.01		0.33	0.01	0.01	0.01	0	0.01
ARS-BFGL-NGS-103840	ss86333259		RRL	7	12667146	G		0.12	0.12	0.33	0.33	0.2	0.23	0.22	0.03	0.02	0.25	0.21	0.01	0.15	0.17		0.45	0.02		0.38	0.43		0.01	0.05	0.01		0.33	0.33	0.01	0.01	0.01	0.01
BTA-78357-no-rs	ss61558434		Interbreed	7	13510711	A		0.07	0.05	0.01	0.01	0.01	0.17	0.06	0.01	0.01	0.03	0.01	0.17	0.01	0.01		0.01	0.01		0.01	0.2		0.01	0.01	0.01		0.33	0.01	0.01	0.01	0.01	0.01
UA-IFASA-1699			Various	7	19781598	G		0.2	0.3	0.42	0.17	0.4	0.31	0.12	0.43	0.08	0.4	0.09	0.17	0.31	0.41		0.15	0.5		0.38	0.25		0.01	0.04	0.01		0.33	0.01	0.01	0.5	0.01	0.01
ARS-BFGL-NGS-29250	ss86320732		RRL	7	26868802	A		0.43	0.19	0.4	0.33	0.48	0.36	0.29	0.4	0.46	0.48	0.14	0.33	0.25	0.44		0.4	0.14		0.23	0.42		0.39	0.3	0.33		0.33	0.01	0.01	0.01	0.01	0.01
ARS-BFGL-NGS-86542	ss86317134		RRL	7	27250872	A		0.33	0.09	0.25	0.33	0.46	0.16	0.08	0.02	0.48	0.38	0.14	0.17	0.37	0.39		0.15	0.2		0.38	0.48		0.26	0.14	0.17		0.33	0.01	0.01	0.01	0.01	0.01
ARS-BFGL-NGS-40181	ss86329542		RRL	7	37235877	G		0.43	0.12	0.02	0.33	0.15	0.19	0.17	0.24	0.37	0.31	0.46	0.33	0.44	0.46		0.32	0.02		0.27	0.4		0.25	0.19	0.27		0.33	0.01	0.01	0.01	0.01	0.01
ARS-BFGL-NGS-12532	ss86316981		RRL	7	40117112	G		0.36	0.11	0.01	0.5	0.07	0.06	0.01	0.01	0.36	0.17	0.02	0.33	0.04	0.02		0.04	0.39		0.38	0.43		0.03	0.02	0.01		0.33	0.01	0.5	0	0.01	0.5
ARS-BFGL-NGS-81508	ss86312015		RRL	7	62273994	G		0.2	0.34	0.17	0.5	0.24	0.31	0.02	0.4	0.14	0.45	0.19	0.5	0.29	0.27		0.17	0.01		0.06	0.21		0.01	0.02	0.01		0.33	0.12	0.01	0.01	0.01	0.01
BTB-01105737	ss63533280	rs42260933	draft	7	64392688	G		0.37	0.06	0.38	0.33	0.21	0.48	0.4	0.38	0.2	0.48	0.21	0.33	0.37	0.31		0.12	0.08		0.4	0.48		0.01	0.04	0.01		0.33	0.01	0.01	0.01	0.01	0.01
BTB-01222854	ss63844214	rs42375807	draft	7	74587278	A		0.07	0.26	0.23	0.33	0.15	0.2	0.4	0.45	0.12	0.12	0.12	0.17	0.35	0.33		0.35	0.44		0.31	0.21		0.48	0.36	0.44		0.33	0.01	0.01	0.01	0.01	0.01
BTB-01140584	ss63637600	rs42300630	draft	7	85393039	A		0.3	0.49	0.42	0.33	0.4	0.19	0.42	0.31	0.19	0.29	0.23	0.17	0.38	0.31		0.07	0.14		0.12	0.17		0.08	0.12	0.1		0.33	0.01	0.01	0	0.01	0.01
ARS-BFGL-NGS-43916	ss86296398		RRL	7	94535753	G		0.37	0.37	0.17	0.5	0.28	0.2	0.21	0.33	0.23	0.4	0.04	0.17	0.32	0.38		0.05	0.01		0.16	0.27		0.01	0.08	0.02		0.33	0.01	0.01	0.01	0.01	0.25
BTA-118266-no-rs	ss61521526		Interbreed	7	107808267	A		0.5	0.27	0.38	0.33	0.27	0.25	0.27	0.43	0.35	0.21	0.45	0.5	0.23	0.46		0.12	0.01		0.21	0.15		0.01	0.02	0.06		0.33	0.25	0.01	0.01	0.01	0.01
BTB-00863195	ss62869713	rs42026418	draft	8	25147659	A		0.3	0.45	0.29	0.17	0.1	0.22	0.48	0.31	0.48	0.43	0.12	0.01	0.25	0.41		0.07	0.28		0.23	0.21		0.01	0.01	0.01		0.33	0.01	0.01	0.01	0.01	0.01
BTA-120647-no-rs	ss61475309		Interbreed	8	26395198	A		0.01	0.39	0.01	0.17	0.19	0.16	0.12	0.33	0.17	0.01	0.2	0.17	0.23	0.04		0.01	0.01		0.01	0.02		0.01	0.01	0.01		0.33	0.01	0.01	0	0.01	0
BTA-88347-no-rs	ss61563868		Interbreed	8	52481766	A		0.4	0.23	0.12	0.33	0.19	0.44	0.46	0.26	0.42	0.36	0.11	0.5	0.29	0.22		0.35	0.1		0.31	0.21		0.02	0.04	0.01		0.33	0.01	0.01	0.01	0.01	0.01
ARS-BFGL-NGS-83067	ss86313931		RRL	8	56266689	G		0.1	0.01	0.01	0.01	0.01	0.17	0.06	0.01	0.23	0.05	0.01	0.01	0.01	0.01		0.01	0.01		0.04	0.1		0.01	0.01	0.01		0.33	0.01	0.01	0.01	0.01	0.01
Hapmap38025-BTA-81476	ss61560130		HapMap	8	64296858	C		0.23	0.05	0.06	0.17	0.17	0.08	0.02	0.1	0.19	0.17	0.01	0.5	0.01	0.04		0.07	0.01		0.01	0.02		0.01	0.01	0.01		0.33	0.01	0.01	0.01	0.01	0.01
ARS-BFGL-NGS-104204	ss86288595		RRL	8	88842974	G		0.01	0.3	0.01	0.25	0.07	0.01	0.07	0.01	0.01	0.01	0.01	0.5	0.08	0.07		0.01	0.01		0.01	0.03		0.01	0.14	0.07		0.33	0.01	0.01	0.01	0.01	0.01
Hapmap29836-BTA-146056			HapMap	8	90609371	G		0.33	0.42	0.12	0.17	0.33	0.09	0.46	0.36	0.17	0.24	0.04	0.17	0.46	0.5		0.45	0.08		0.08	0.19		0.08	0.4	0.12		0.33	0.38	0.01	0.01	0.01	0.01
ARS-BFGL-NGS-106522	ss86304831		RRL	8	90765200	A		0.03	0.13	0.08	0.17	0.01	0.01	0.01	0.01	0.01	0.01	0.01	0.01	0.01	0.09		0.01	0.01		0.01	0.01		0.01	0.01	0.01		0.33	0.01	0.01	0.01	0.01	0.01
BTA-52455-no-rs	ss61485142		Interbreed	8	94083838	G		0.33	0.47	0.23	0.33	0.44	0.38	0.35	0.05	0.25	0.4	0.38	0.17	0.29	0.41		0.18	0.24		0.29	0.4		0.17	0.08	0.02		0.33	0.01	0.01	0.01	0.01	0.01
BTB-00375838	ss65499158	rs43584582	draft	8	114575716	A		0.47	0.44	0.38	0.5	0.35	0.31	0.42	0.26	0.35	0.43	0.36	0.33	0.33	0.37		0.05	0.08		0.35	0.44		0.39	0.28	0.17		0.33	0.01	0.01	0.01	0.01	0.01
ARS-BFGL-NGS-102553	ss86330272		RRL	8	116510281	G		0.13	0.32	0.04	0.01	0.17	0.39	0.02	0.36	0.01	0.21	0.01	0.01	0.12	0.01		0.08	0.02		0.01	0.04		0.01	0.04	0.01		0.33	0.01	0.01	0.01	0.01	0.01
BFGL-NGS-117135	ss86339990		RRL	8	116588716	A		0.27	0.31	0.01	0.33	0.25	0.09	0.41	0.48	0.35	0.29	0.11	0.17	0.08	0.17		0.18	0.34		0.25	0.29		0.5	0.44	0.33		0.33	0.01	0.01	0.01	0.01	0.01
Hapmap50121-BTA-83146	ss61493106		HapMap	9	33984278	G		0.01	0.03	0.01	0.01	0.01	0.16	0.01	0.01	0.01	0.01	0.01	0.01	0.01	0.01		0.01	0.01		0.01	0.19		0.01	0.01	0.01		0.33	0.01	0.01	0.5	0.01	0.01
ARS-BFGL-NGS-31921	ss86316334		RRL	9	45887171	G		0.2	0.49	0.27	0.33	0.42	0.28	0.35	0.26	0.3	0.33	0.18	0.33	0.46	0.3		0.02	0.01		0.38	0.23		0.01	0.01	0.02		0.33	0.01	0.01	0.01	0.01	0.01
ARS-BFGL-NGS-78250	ss86308587		RRL	9	62910337	C		0.37	0.16	0.06	0.33	0.35	0.28	0.1	0.33	0.16	0.26	0.09	0.5	0.44	0.32		0.38	0.12		0.46	0.44		0.02	0.12	0.35		0.33	0.01	0.01	0.01	0.01	0.01
Hapmap25870-BTA-152557			HapMap	9	93055849	G		0.01	0.01	0.01	0.01	0.01	0.01	0.04	0.01	0.01	0.01	0.01	0.01	0.04	0.01		0.35	0.01		0.01	0.08		0.43	0.42	0.44		0.33	0.01	0.01	0.01	0.01	0.01
BFGL-NGS-110364	ss86341029		RRL	10	5925159	G		0.37	0.28	0.08	0.33	0.48	0.11	0.4	0.07	0.4	0.43	0.21	0.33	0.48	0.35		0.12	0.42		0.23	0.12		0.2	0.14	0.19		0.33	0.01	0.01	0.01	0.01	0.01
ARS-BFGL-NGS-55511	ss86286222		RRL	10	7231931	G		0.33	0.14	0.25	0.33	0.35	0.09	0.4	0.4	0.22	0.19	0.3	0.17	0.42	0.28		0.45	0.32		0.27	0.21		0.24	0.14	0.12		0.33	0.01	0.01	0.01	0.01	0.01
ARS-BFGL-NGS-6411	ss86328401		RRL	10	12695255	G		0.3	0.26	0.08	0.33	0.42	0.09	0.35	0.21	0.3	0.5	0.46	0.33	0.33	0.24		0.25	0.12		0.38	0.44		0.41	0.48	0.42		0.33	0.01	0.01	0.01	0.01	0.01
ARS-BFGL-NGS-71414	ss86301598		RRL	10	13072923	C		0.47	0.22	0.33	0.01	0.38	0.38	0.4	0.29	0.39	0.38	0.21	0.33	0.48	0.44		0.07	0.2		0.42	0.35		0.4	0.12	0.12		0.33	0.12	0.01	0.01	0.01	0.01
BTA-93819-no-rs	ss61566752		Interbreed	10	25737100	G		0.1	0.08	0.02	0.17	0.35	0.06	0.17	0.4	0.18	0.43	0.27	0.33	0.31	0.11		0.08	0.1		0.06	0.06		0.01	0.1	0.01		0.33	0.01	0	0.5	0.01	0.01
BTB-00416290	ss65539514	rs43620440	draft	10	32186448	G		0.01	0.12	0.02	0.01	0.06	0.38	0.01	0.26	0.01	0.01	0.01	0.01	0.17	0.02		0.07	0.01		0.44	0.1		0.43	0.26	0.31		0.33	0.01	0.25	0.01	0.01	0.01
BFGL-NGS-118414	ss86339033		RRL	10	44316527	G		0.01	0.18	0.04	0.17	0.02	0.01	0.01	0.07	0.01	0.01	0.2	0.01	0.01	0.02		0.15	0.34		0.01	0.01		0.01	0.01	0.01		0.33	0.01	0.01	0.01	0.01	0.01
ARS-BFGL-NGS-100387	ss86330401		RRL	10	51739671	G		0.07	0.12	0.33	0.17	0.15	0.28	0.42	0.31	0.28	0.21	0.32	0.01	0.17	0.39		0.28	0.14		0.48	0.48		0.04	0.12	0.01		0.33	0.01	0.01	0.01	0.01	0.01
BTA-81354-no-rs	ss61492639		Interbreed	10	97115277	C		0.13	0.27	0.19	0.01	0.4	0.08	0.19	0.14	0.43	0.36	0.07	0.17	0.26	0.11		0.02	0.01		0.17	0.13		0.02	0.04	0.01		0.33	0.01	0.01	0.5	0.5	0.01
ARS-BFGL-NGS-56388	ss86286470		RRL	10	98360284	G		0.13	0.21	0.27	0.17	0.19	0.19	0.02	0.01	0.3	0.12	0.3	0.33	0.25	0.23		0.25	0.32		0.3	0.38		0.41	0.2	0.48		0.33	0.01	0.25	0.01	0.01	0.01
ARS-BFGL-NGS-15071	ss86293639		RRL	11	4592330	G		0.17	0.39	0.02	0.5	0.42	0.45	0.15	0.38	0.3	0.19	0.05	0.33	0.35	0.44		0.02	0.14		0.46	0.27		0.07	0.06	0.01		0.33	0.25	0.01	0.01	0.01	0.01
BTB-01444756	ss64286732	rs42562109	draft	11	24970857	G		0.4	0.13	0.23	0.33	0.17	0.25	0.23	0.48	0.43	0.24	0.36	0.01	0.04	0.23		0.32	0.12		0.27	0.1		0.36	0.42	0.35		0.33	0.25	0.01	0.5	0.01	0.01
BTB-01431728	ss64260756	rs42551362	draft	11	35513097	A		0.13	0.08	0.04	0.17	0.01	0.45	0.21	0.17	0.25	0.01	0.25	0.01	0.21	0.07		0.01	0.12		0.02	0.17		0.01	0.04	0.06		0.33	0.01	0.01	0.01	0.01	0.01
ARS-BFGL-NGS-12433	ss86301341		RRL	11	51613090	G		0.27	0.28	0.11	0.5	0.41	0.39	0.46	0.36	0.25	0.29	0.05	0.5	0.33	0.28		0.17	0.04		0.44	0.5		0.02	0.12	0.01		0.33	0.01	0.01	0.01	0.01	0.01
BFGL-NGS-110885	ss86336577		RRL	11	71544477	G		0.37	0.48	0.12	0.5	0.46	0.22	0.5	0.24	0.24	0.43	0.36	0.33	0.44	0.34		0.43	0.42		0.38	0.42		0.48	0.22	0.21		0.33	0.01	0.01	0.01	0.01	0.01
ARS-BFGL-NGS-12720	ss86291171		RRL	11	77926119	C		0.01	0.14	0.25	0.33	0.12	0.02	0.42	0.17	0.01	0.01	0.01	0.01	0.04	0.2		0.4	0.23		0.23	0.23		0.27	0.48	0.48		0.33	0.01	0.01	0.01	0.01	0.01
ARS-BFGL-NGS-100743	ss86331777		RRL	12	627754	G		0.4	0.17	0.01	0.33	0.1	0.33	0.08	0.07	0.3	0.33	0.05	0.17	0.19	0.13		0.25	0.46		0.25	0.12		0.11	0.48	0.17		0.33	0.01	0.01	0.01	0.01	0.01
ARS-BFGL-NGS-4221	ss86341633		RRL	12	30562181	T		0.27	0.02	0.02	0.5	0.04	0.03	0.17	0.38	0.19	0.02	0.2	0.33	0.21	0.18		0.01	0.01		0.08	0.01		0.06	0.08	0.08		0.33	0.01	0.01	0.01	0.01	0.01
BTB-00494575	ss65617654	rs43697239	draft	12	50449244	A		0.33	0.2	0.12	0.01	0.12	0.47	0.15	0.07	0.34	0.14	0.39	0.5	0.17	0.3		0.2	0.2		0.31	0.44		0.08	0.04	0.08		0.33	0.01	0.01	0.01	0.01	0.01
BTB-01834845	ss64851659	rs42945850	draft	12	56704809	A		0.23	0.49	0.23	0.17	0.31	0.2	0.4	0.29	0.47	0.43	0.45	0.5	0.08	0.26		0.2	0.48		0.08	0.08		0.08	0.16	0.02		0.33	0.01	0.01	0	0.01	0.01
Hapmap50874-BTA-113205	ss61518830		HapMap	12	64886036	G		0.1	0.1	0.44	0.01	0.12	0.01	0.06	0.01	0.08	0.14	0.01	0.01	0.06	0.06		0.43	0.24		0.15	0.17		0.38	0.4	0.29		0.33	0.01	0.01	0.01	0.01	0.01
ARS-BFGL-BAC-14990	ss105241120		BAC	12	67513734	G		0.13	0.42	0.29	0.01	0.12	0.31	0.23	0.14	0.17	0.07	0.45	0.01	0.19	0.2		0.01	0.01		0.04	0.25		0.01	0.1	0.01		0.33	0.01	0.01	0	0.01	0.01
BTB-01761781	ss64779285	rs42872116	draft	12	69967431	G		0.01	0.01	0.02	0.01	0.05	0.09	0.25	0.01	0.02	0.01	0.01	0.01	0.02	0.08		0.01	0.02		0.01	0.01		0.01	0.01	0.07		0.33	0.01	0.01	0.5	0	0.01
BTA-29998-no-rs	ss61479317		Interbreed	12	71243371	C		0.5	0.38	0.1	0.17	0.35	0.2	0.4	0.17	0.16	0.45	0.34	0.33	0.46	0.49		0.47	0.22		0.33	0.4		0.37	0.34	0.17		0.33	0.01	0.01	0.01	0.25	0.01
ARS-BFGL-NGS-12368	ss86307381		RRL	12	76240335	G		0.3	0.39	0.5	0.01	0.2	0.33	0.19	0.43	0.15	0.34	0.29	0.5	0.31	0.44		0.47	0.42		0.33	0.46		0.02	0.08	0.07		0.33	0.33	0.01	0.01	0.01	0.01
BTA-31284-no-rs	ss61533045		Interbreed	12	76814242	G		0.3	0.48	0.29	0.5	0.4	0.16	0.46	0.14	0.23	0.48	0.25	0.17	0.19	0.41		0.25	0.1		0.19	0.08		0.3	0.32	0.38		0.33	0.01	0.01	0.01	0.01	0.01
BTA-31376-no-rs	ss61508025		Interbreed	12	79936783	A		0.37	0.34	0.06	0.01	0.1	0.28	0.44	0.24	0.27	0.48	0.01	0.33	0.17	0.31		0.18	0.34		0.25	0.1		0.01	0.01	0.01		0.33	0.01	0.01	0.5	0.01	0.01
Hapmap52285-rs29018888		rs29018888	HapMap	13	880845	C		0.37	0.35	0.1	0.17	0.43	0.28	0.38	0.33	0.45	0.43	0.5	0.5	0.23	0.22		0.15	0.48		0.41	0.33		0.04	0.08	0.01		0.33	0.01	0.01	0.01	0.01	0.01
ARS-BFGL-NGS-31806	ss86301280		RRL	13	7017903	G		0.37	0.02	0.48	0.01	0.17	0.2	0.08	0.1	0.39	0.26	0.16	0.17	0.23	0.27		0.3	0.42		0.38	0.35		0.17	0.3	0.31		0.33	0.01	0.01	0.01	0.01	0.25
BTA-31857-no-rs	ss61533338		Interbreed	13	19079463	G		0.03	0.49	0.04	0.01	0.35	0.27	0.1	0.02	0.19	0.48	0.01	0.17	0.02	0.19		0.01	0.24		0.08	0.19		0.05	0.01	0.02		0.33	0.01	0.01	0.01	0.01	0.01
BTA-32325-no-rs	ss61500946		Interbreed	13	34570660	G		0.01	0.01	0.01	0.01	0.01	0.01	0.15	0.01	0.01	0.01	0.01	0.01	0.01	0.01		0.4	0.01		0.12	0.35		0.08	0.26	0.01		0.33	0.01	0.01	0	0.01	0.01
ARS-BFGL-NGS-57596	ss86288103		RRL	13	42178899	C		0.47	0.42	0.45	0.33	0.29	0.44	0.39	0.26	0.42	0.43	0.22	0.33	0.24	0.44		0.43	0.06		0.48	0.31		0.42	0.48	0.33		0.33	0.01	0.01	0.01	0.01	0.01
BTB-01997512	ss65012939	rs43102389	draft	13	47231586	A		0.23	0.18	0.02	0.01	0.23	0.27	0.12	0.02	0.35	0.45	0.3	0.17	0.1	0.12		0.15	0.38		0.08	0.01		0.01	0.04	0.02		0.33	0.01	0.01	0.01	0.01	0.01
ARS-BFGL-NGS-90718	ss86321004		RRL	13	63184085	G		0.43	0.02	0.33	0.17	0.17	0.32	0.44	0.43	0.42	0.33	0.2	0.33	0.34	0.27		0.07	0.1		0.38	0.27		0.01	0.21	0.29		0.33	0.01	0	0	0	0
ARS-BFGL-NGS-14974	ss86285370		RRL	13	83452901	C		0.17	0.1	0.01	0.17	0.06	0.01	0.02	0.01	0.02	0.07	0.01	0.01	0.02	0.03		0.1	0.01		0.1	0.17		0.23	0.32	0.4		0.33	0.01	0.01	0.01	0.01	0.01
BFGL-NGS-113575	ss86339371		RRL	14	2484498	G		0.13	0.47	0.46	0.33	0.35	0.2	0.22	0.12	0.2	0.03	0.48	0.5	0.43	0.24		0.38	0.1		0.29	0.29		0.36	0.3	0.06		0.33	0.01	0.01	0	0.01	0.01
ARS-BFGL-NGS-12631	ss86288627		RRL	14	7685716	G		0.43	0.16	0.42	0.5	0.27	0.47	0.4	0.17	0.49	0.43	0.27	0.33	0.4	0.17		0.01	0.01		0.38	0.25		0.01	0.08	0.01		0.33	0.01	0.01	0	0.01	0.01
ARS-BFGL-NGS-82479	ss86312663		RRL	14	11871194	G		0.5	0.05	0.1	0.5	0.08	0.05	0.42	0.19	0.25	0.4	0.14	0.01	0.01	0.28		0.27	0.46		0.15	0.12		0.3	0.36	0.33		0.33	0.01	0.01	0.01	0.01	0.01
Hapmap32434-BTC-011497			HapMap	14	24607054	G		0.33	0.27	0.04	0.01	0.04	0.34	0.02	0.21	0.41	0.48	0.32	0.01	0.44	0.33		0.01	0.01		0.46	0.38		0.06	0.48	0.01		0.33	0.01	0.01	0.01	0.01	0.01
ARS-BFGL-NGS-12464	ss86298199		RRL	14	27368543	C		0.37	0.41	0.44	0.01	0.5	0.17	0.48	0.36	0.49	0.12	0.3	0.17	0.48	0.23		0.32	0.01		0.15	0.12		0.1	0.08	0.02		0.33	0.5	0.01	0.5	0.5	0.01
UA-IFASA-8129			Various	14	28733251	A		0.01	0.17	0.01	0	0.01	0.25	0.01	0.01	0.26	0.05	0	0	0.25	0.12		0	0		0.01	0.22		0.01	0	0.01		0.33	0.01	0.01	0.01	0.5	0.01
Hapmap51590-BTA-40163	ss61537743		HapMap	14	32251101	G		0.01	0.02	0.06	0.01	0.04	0.22	0.01	0.01	0.02	0.43	0.09	0.01	0.04	0.01		0.12	0.4		0.06	0.08		0.01	0.01	0.01		0.33	0.01	0.01	0.01	0.5	0.01
ARS-BFGL-NGS-1112	ss86274617		RRL	14	50461678	A		0.43	0.42	0.48	0.5	0.46	0.45	0.33	0.38	0.25	0.24	0.2	0.17	0.46	0.42		0.36	0.01		0.15	0.4		0.35	0.24	0.21		0.33	0.01	0.01	0	0.01	0.5
ARS-BFGL-NGS-35469	ss86337451		RRL	14	78191842	C		0.07	0.11	0.17	0.17	0.01	0.01	0.01	0.01	0.09	0.05	0.02	0.01	0.01	0.02		0.38	0.06		0.04	0.17		0.48	0.2	0.35		0.33	0.01	0.01	0.01	0.01	0
ARS-BFGL-NGS-54874	ss86284701		RRL	15	11926883	G		0.2	0.08	0.1	0.17	0.15	0.09	0.04	0.1	0.13	0.1	0.02	0.17	0.19	0.1		0.12	0.01		0.15	0.01		0.14	0.06	0.01		0.33	0.01	0.01	0.01	0.01	0.01
BFGL-NGS-119538	ss86339631		RRL	15	26541933	G		0.03	0.29	0.29	0.17	0.06	0.01	0.17	0.07	0.01	0.31	0.01	0.01	0.1	0.04		0.01	0.01		0.02	0.01		0.01	0.01	0.01		0.33	0.12	0.01	0.25	0.01	0.01
BTA-09703-rs29025860		rs29025860	Interbreed	15	31000290	G		0.43	0.31	0.31	0.5	0.4	0.22	0.42	0.4	0.42	0.33	0.11	0.33	0.44	0.26		0.23	0.44		0.5	0.48		0.04	0.18	0.25		0.33	0.01	0.01	0	0.01	0.01
ARS-BFGL-NGS-19258	ss86287306		RRL	15	36061831	G		0.27	0.27	0.47	0.33	0.23	0.08	0.48	0.13	0.3	0.26	0.07	0.01	0.12	0.12		0.47	0.04		0.4	0.23		0.48	0.24	0.2		0.33	0.01	0.01	0.01	0.01	0
BFGL-NGS-117777	ss86337117		RRL	15	41158426	A		0.33	0.45	0.38	0.01	0.38	0.39	0.38	0.07	0.47	0.36	0.43	0.33	0.38	0.2		0.1	0.24		0.46	0.21		0.43	0.5	0.31		0.33	0.01	0.01	0.01	0.01	0.01
BTB-01465034	ss64326948	rs42583181	draft	15	48408186	A		0.23	0.36	0.44	0.33	0.33	0.5	0.27	0.36	0.28	0.48	0.16	0.5	0.42	0.33		0.35	0.28		0.33	0.46		0.15	0.42	0.25		0.33	0.01	0.01	0.01	0.01	0.01
BTB-01506184	ss64411482	rs42622918	draft	15	54874899	A		0.23	0.03	0.04	0.17	0.25	0.39	0.25	0.01	0.23	0.17	0.38	0.17	0.25	0.44		0.38	0.04		0.44	0.38		0.27	0.38	0.27		0.33	0.01	0.01	0.01	0.25	0.01
BTB-02028015	ss65043033	rs43133053	draft	15	78382414	G		0.01	0.2	0.01	0.01	0.08	0.19	0.08	0.05	0.01	0.07	0.01	0.01	0.13	0.04		0.35	0.26		0.19	0.25		0.3	0.26	0.23		0.33	0.01	0.01	0.01	0.01	0.01
BTB-01749101	ss64766671	rs42864006	draft	15	78764623	G		0.13	0.23	0.08	0.17	0.31	0.27	0.02	0.17	0.24	0.02	0.5	0.17	0.25	0.18		0.43	0.46		0.04	0.1		0.41	0.4	0.17		0.33	0.01	0.01	0.5	0.01	0.5
Hapmap38721-BTA-107281	ss61515704		HapMap	15	82735758	C		0.46	0.47	0.27	0.17	0.5	0.42	0.2	0.38	0.49	0.47	0.43	0.5	0.31	0.42		0.24	0.04		0.17	0.33		0.31	0.46	0.38		0.33	0.01	0.01	0.01	0.01	0.01
ARS-BFGL-NGS-3398	ss86312045		RRL	16	246311	G		0.27	0.01	0.15	0.01	0.21	0.08	0.04	0.01	0.23	0.01	0.01	0.17	0.02	0.11		0.05	0.01		0.06	0.01		0.01	0.01	0.02		0.33	0.01	0.01	0	0.01	0.01
ARS-BFGL-NGS-28769	ss86300737		RRL	16	43333038	G		0.23	0.49	0.29	0.01	0.44	0.36	0.42	0.14	0.1	0.31	0.39	0.33	0.48	0.28		0.15	0.38		0.35	0.31		0.01	0.01	0.01		0.33	0.01	0.01	0.01	0.01	0.01
ARS-BFGL-NGS-45607	ss86316874		RRL	16	63495618	G		0.01	0.06	0.17	0.01	0.23	0.08	0.06	0.05	0.14	0.21	0.46	0.17	0.06	0.38		0.05	0.32		0.02	0.06		0.01	0.01	0.01		0.33	0.01	0.01	0.01	0	0.01
ARS-BFGL-NGS-30006	ss86295824		RRL	16	65723862	G		0.17	0.3	0.4	0.33	0.42	0.42	0.33	0.38	0.14	0.29	0.14	0.5	0.37	0.42		0.47	0.34		0.38	0.5		0.11	0.18	0.29		0.33	0.12	0.01	0.01	0.01	0.01
BTB-01586834	ss64571998	rs42705847	draft	16	71003946	G		0.4	0.11	0.01	0.01	0.01	0.16	0.02	0.01	0.31	0.17	0.01	0.01	0.1	0.2		0.01	0.01		0.06	0.04		0.01	0.01	0.01		0.33	0.01	0.01	0	0.01	0.01
BTA-95565-no-rs	ss61567672		Interbreed	16	76023456	A		0.07	0.02	0.04	0.01	0.17	0.17	0.06	0.01	0.15	0.1	0.09	0.17	0.27	0.24		0.38	0.4		0.08	0.08		0.02	0.08	0.06		0.33	0.01	0.01	0.01	0.01	0.01
BTA-40656-no-rs	ss61537968		Interbreed	17	4047907	G		0.03	0.03	0.01	0.01	0.1	0.11	0.21	0.07	0.07	0.12	0.18	0.01	0.19	0.04		0.07	0.12		0.17	0.17		0.01	0.04	0.01		0.33	0.01	0.01	0.5	0.01	0.01
Hapmap47945-BTA-41852	ss61538585		HapMap	17	6811415	G		0.01	0.42	0.21	0.17	0.08	0.09	0.02	0.1	0.03	0.05	0.05	0.01	0.01	0.06		0.2	0.22		0.01	0.02		0.06	0.02	0.02		0.33	0.01	0.01	0.01	0.01	0.01
ARS-BFGL-NGS-40665	ss86297211		RRL	17	11186787	G		0.17	0.01	0.06	0.17	0.15	0.03	0.33	0.14	0.14	0.14	0.01	0.17	0.04	0.01		0.38	0.02		0.25	0.27		0.23	0.36	0.25		0.33	0.01	0.01	0.01	0.01	0.01
ARS-BFGL-NGS-11296	ss86282483		RRL	17	19277234	A		0.33	0.03	0.48	0.33	0.44	0.44	0.12	0.29	0.19	0.31	0.34	0.33	0.23	0.21		0.34	0.44		0.35	0.35		0.27	0.24	0.48		0.33	0.5	0.01	0.5	0.01	0.01
ARS-BFGL-NGS-36206	ss86292034		RRL	17	68032514	G		0.13	0.2	0.04	0.01	0.08	0.01	0.46	0.33	0.01	0.02	0.01	0.17	0.27	0.02		0.07	0.02		0.1	0.02		0.01	0.02	0.01		0.33	0.01	0.01	0.01	0.01	0.01
Hapmap38313-BTA-41796	ss61508626		HapMap	17	68881239	A		0.43	0.4	0.29	0.33	0.46	0.22	0.17	0.14	0.48	0.36	0.2	0.5	0.15	0.44		0.27	0.16		0.42	0.42		0.41	0.3	0.48		0.33	0.01	0.01	0	0.01	0.01
ARS-BFGL-NGS-74649	ss86304901		RRL	17	74809501	G		0.27	0.18	0.04	0.01	0.12	0.12	0.01	0.01	0.26	0.05	0.05	0.01	0.23	0.26		0.47	0.12		0.21	0.15		0.3	0.48	0.2		0.33	0.01	0.01	0.01	0.01	0.01
ARS-BFGL-NGS-107806	ss86334615		RRL	18	8265199	C		0.37	0.28	0.11	0.17	0.46	0.11	0.27	0.25	0.26	0.45	0.12	0.33	0.44	0.3		0.12	0.01		0.42	0.42		0.44	0.36	0.5		0.33	0.01	0.01	0.5	0.5	0
ARS-BFGL-NGS-62316	ss86292075		RRL	18	10873081	G		0.2	0.08	0.01	0.17	0.02	0.16	0.33	0.24	0.48	0.14	0.01	0.01	0.06	0.24		0.2	0.28		0.5	0.42		0.02	0.12	0.04		0.33	0.01	0.01	0.01	0.01	0.01
ARS-BFGL-BAC-2323	ss105250263		BAC	18	25660066	C		0.37	0.26	0.1	0.17	0.31	0.03	0.25	0.31	0.28	0.07	0.3	0.33	0.23	0.2		0.45	0.04		0.27	0.17		0.18	0.3	0.35		0.33	0.01	0.01	0.01	0.01	0.01
Hapmap41865-BTA-42966	ss61539230		HapMap	18	31776935	G		0.33	0.41	0.21	0.33	0.25	0.34	0.23	0.29	0.22	0.29	0.32	0.17	0.29	0.47		0.48	0.48		0.33	0.5		0.25	0.36	0.27		0.33	0.01	0.01	0	0.01	0.01
BFGL-NGS-116652	ss86339855		RRL	18	40315019	G		0.33	0.47	0.42	0.17	0.33	0.02	0.44	0.26	0.38	0.26	0.2	0.17	0.48	0.36		0.25	0.21		0.44	0.38		0.04	0.42	0.04		0.33	0.01	0.01	0.01	0.25	0.01
ARS-BFGL-NGS-103499	ss86332195		RRL	18	41127813	C		0.29	0.45	0.39	0.33	0.48	0.42	0.41	0.36	0.48	0.21	0.44	0.17	0.27	0.36		0.25	0.19		0.44	0.42		0.01	0.1	0.01		0.33	0.01	0.01	0.01	0.01	0.01
ARS-BFGL-NGS-54290	ss86284525		RRL	18	50971022	G		0.23	0.25	0.46	0.5	0.29	0.31	0.29	0.05	0.27	0.02	0.25	0.5	0.21	0.28		0.35	0.1		0.5	0.44		0.02	0.1	0.01		0.33	0.01	0.01	0.01	0.01	0.01
BFGL-NGS-114778	ss86338622		RRL	19	4884064	G		0.37	0.27	0.44	0.33	0.33	0.28	0.18	0.17	0.41	0.26	0.45	0.33	0.46	0.2		0.03	0.2		0.2	0.1		0.01	0.02	0.01		0.33	0.01	0.01	0.01	0.01	0.01
ARS-BFGL-NGS-101716	ss86334198		RRL	19	15913942	G		0.33	0.48	0.46	0.17	0.44	0.5	0.29	0.17	0.39	0.38	0.43	0.17	0.17	0.24		0.22	0.4		0.27	0.06		0.11	0.2	0.02		0.33	0.01	0.01	0.01	0.01	0.01
ARS-BFGL-NGS-64718	ss86295157		RRL	19	30314646	G		0.4	0.38	0.17	0.17	0.42	0.17	0.38	0.01	0.37	0.29	0.04	0.5	0.27	0.19		0.3	0.24		0.33	0.35		0.06	0.18	0.23		0.33	0.01	0.01	0.01	0.01	0.01
ARS-BFGL-NGS-85516	ss86316278		RRL	19	33119484	G		0.43	0.45	0.04	0.5	0.23	0.2	0.44	0.1	0.24	0.4	0.16	0.5	0.29	0.23		0.32	0.4		0.04	0.08		0.02	0.12	0.17		0.33	0.01	0.01	0.01	0.01	0.01
ARS-BFGL-NGS-67567	ss86298006		RRL	19	44854502	G		0.4	0.23	0.35	0.33	0.31	0.45	0.08	0.07	0.38	0.19	0.12	0.5	0.33	0.14		0.01	0.01		0.27	0.23		0.01	0.01	0.01		0.33	0.01	0.01	0.01	0.25	0.01
ARS-BFGL-NGS-86346	ss86317397		RRL	19	54802536	A		0.13	0.05	0.02	0.01	0.01	0.3	0.01	0.01	0.14	0.24	0.01	0.01	0.25	0.02		0.17	0.01		0.5	0.5		0.39	0.36	0.46		0.33	0.25	0.01	0.01	0.01	0.01
ARS-BFGL-NGS-25164	ss86303787		RRL	20	494469	G		0.1	0.45	0.19	0.17	0.35	0.25	0.21	0.45	0.22	0.38	0.11	0.33	0.1	0.28		0.25	0.01		0.42	0.42		0.24	0.4	0.25		0.33	0.01	0.01	0.5	0.01	0.01
BFGL-NGS-119721	ss86335899		RRL	20	22886824	A		0.13	0.34	0.12	0.17	0.12	0.12	0.42	0.21	0.01	0.14	0.09	0.17	0.04	0.2		0.45	0.3		0.29	0.1		0.28	0.4	0.31		0.33	0.01	0.01	0.01	0.01	0.01
BFGL-NGS-111823	ss86341228		RRL	20	29543392	G		0.07	0.14	0.35	0.33	0.5	0.48	0.17	0.31	0.44	0.19	0.07	0.33	0.48	0.41		0.32	0.06		0.25	0.5		0.08	0.24	0.17		0.33	0.01	0.5	0.5	0.01	0.01
ARS-BFGL-NGS-32425	ss86339644		RRL	20	36495758	A		0.37	0.12	0.27	0.01	0.29	0.27	0.02	0.12	0.3	0.05	0.01	0.01	0.37	0.17		0.4	0.1		0.46	0.4		0.4	0.18	0.21		0.33	0.01	0.01	0.01	0.01	0.01
ARS-BFGL-NGS-98332	ss86328703		RRL	20	46463229	C		0.33	0.09	0.15	0.17	0.38	0.11	0.19	0.29	0.17	0.5	0.18	0.01	0.31	0.32		0.25	0.12		0.21	0.17		0.01	0.08	0.12		0.33	0.01	0.01	0.01	0.01	0.01
BTB-00790472	ss62659057	rs41950408	draft	20	60732964	G		0.43	0.27	0.33	0.5	0.27	0.48	0.38	0.26	0.43	0.26	0.29	0.33	0.35	0.24		0.12	0.4		0.33	0.38		0.04	0.14	0.01		0.33	0.01	0.01	0.01	0.01	0.01
ARS-BFGL-NGS-96125	ss86326564		RRL	20	61945909	G		0.4	0.49	0.27	0.33	0.4	0.33	0.42	0.31	0.5	0.4	0.43	0.5	0.23	0.28		0.3	0.46		0.42	0.4		0.04	0.2	0.12		0.33	0.01	0.01	0.01	0.01	0.01
BFGL-NGS-119072	ss86338593		RRL	20	62918234	A		0.5	0.35	0.33	0.17	0.35	0.41	0.23	0.26	0.39	0.36	0.16	0.17	0.31	0.27		0.03	0.01		0.4	0.46		0.25	0.06	0.46		0.33	0.01	0.01	0.01	0.01	0.01
BFGL-NGS-111615	ss86340108		RRL	20	65645983	G		0.47	0.21	0.44	0.33	0.48	0.34	0.46	0.1	0.49	0.24	0.11	0.17	0.4	0.48		0.35	0.44		0.44	0.42		0.02	0.1	0.27		0.33	0.01	0.01	0.01	0.01	0.01
ARS-BFGL-NGS-100648	ss86330152		RRL	20	65991120	G		0.43	0.37	0.15	0.01	0.13	0.06	0.03	0.07	0.34	0.33	0.23	0.33	0.19	0.09		0.22	0.43		0.21	0.12		0.04	0.38	0.33		0.33	0.01	0.01	0.01	0.01	0.01
Hapmap57690-rs29017322		rs29017322	HapMap	20	67147948	G		0.3	0.34	0.21	0.01	0.35	0.23	0.08	0.5	0.27	0.4	0.27	0.33	0.48	0.33		0.43	0.3		0.4	0.5		0.02	0.18	0.08		0.33	0.01	0.01	0.01	0.01	0.01
ARS-BFGL-NGS-76333	ss86306262		RRL	20	71651134	A		0.01	0.09	0.17	0.01	0.15	0.23	0.42	0.12	0.01	0.02	0.18	0.01	0.06	0.12		0.35	0.1		0.21	0.25		0.43	0.32	0.5		0.33	0.12	0.01	0.01	0.01	0.01
ARS-BFGL-NGS-23160	ss86339296		RRL	21	6833158	G		0.33	0.35	0.44	0.17	0.5	0.44	0.44	0.29	0.29	0.45	0.23	0.33	0.46	0.21		0.01	0.01		0.15	0.17		0.04	0.1	0.01		0.33	0.01	0.01	0.01	0.01	0.01
BFGL-NGS-109972	ss86338749		RRL	21	24330010	C		0.33	0.16	0.25	0.33	0.29	0.31	0.38	0.17	0.29	0.5	0.3	0.5	0.33	0.23		0.2	0.34		0.48	0.5		0.42	0.2	0.1		0.33	0.01	0.01	0.01	0.01	0.01
ARS-BFGL-NGS-2540	ss86277134		RRL	21	31507289	G		0.03	0.05	0.01	0.01	0.01	0.02	0.21	0.01	0.17	0.01	0.01	0.01	0.04	0.01		0.18	0.44		0.25	0.38		0.01	0.06	0.1		0.33	0.01	0.01	0.5	0	0.5
Hapmap24402-BTA-131035			HapMap	21	53683353	A		0.01	0.09	0.06	0.01	0.24	0.13	0.35	0.02	0.06	0.01	0.01	0.17	0.15	0.09		0.38	0.16		0.21	0.31		0.31	0.42	0.23		0.33	0.01	0.01	0.01	0.01	0.01
ARS-BFGL-NGS-98134	ss86329202		RRL	21	61004967	G		0.27	0.22	0.44	0.33	0.35	0.23	0.29	0.38	0.36	0.17	0.01	0.17	0.23	0.16		0.07	0.01		0.15	0.42		0.23	0.04	0.04		0.33	0.01	0.25	0.25	0.01	0.01
ARS-BFGL-NGS-23697	ss86328064		RRL	21	62170509	A		0.03	0.01	0.35	0.01	0.08	0.01	0.08	0.1	0.07	0.05	0.46	0.17	0.04	0.17		0.4	0.4		0.19	0.15		0.28	0.48	0.46		0.33	0.01	0.01	0.01	0.01	0
BFGL-NGS-114799	ss86339308		RRL	21	65061310	G		0.2	0.48	0.4	0.01	0.38	0.19	0.5	0.24	0.19	0.26	0.21	0.33	0.25	0.49		0.3	0.06		0.15	0.21		0.17	0.24	0.35		0.33	0.5	0.01	0.01	0.01	0.01
ARS-BFGL-NGS-67767	ss86297696		RRL	21	68918117	G		0.1	0.32	0.04	0.33	0.12	0.09	0.35	0.14	0.12	0.24	0.09	0.33	0.27	0.17		0.3	0.1		0.46	0.44		0.33	0.44	0.37		0.33	0.01	0.01	0.01	0.01	0.01
BTA-55263-no-rs	ss61485873		Interbreed	22	2913722	A		0.43	0.38	0.23	0.5	0.46	0.4	0.5	0.29	0.35	0.33	0.3	0.33	0.37	0.31		0.05	0.08		0.4	0.31		0.01	0.04	0.01		0.33	0.01	0.01	0.5	0.01	0.01
ARS-BFGL-BAC-28593	ss105256213		BAC	22	6727636	A		0.01	0.24	0.01	0.17	0.08	0.01	0.06	0.05	0.01	0.07	0.01	0.17	0.02	0.04		0.5	0.08		0.33	0.29		0.17	0.14	0.29		0.33	0.01	0.01	0.01	0.01	0.01
Hapmap49219-BTA-55225	ss61545900		HapMap	22	10601734	G		0.47	0.44	0.29	0.17	0.46	0.28	0.48	0.19	0.36	0.4	0.02	0.33	0.37	0.39		0.4	0.16		0.27	0.4		0.35	0.12	0.02		0.33	0.01	0.01	0.01	0.01	0.01
ARS-BFGL-NGS-41778	ss86302845		RRL	22	16068031	G		0.3	0.23	0.17	0.17	0.42	0.38	0.21	0.33	0.22	0.48	0.43	0.33	0.46	0.43		0.2	0.06		0.35	0.33		0.02	0.32	0.42		0.33	0.01	0.01	0	0.01	0.01
BFGL-NGS-116754	ss86336338		RRL	22	18972928	C		0.4	0.5	0.42	0.33	0.38	0.12	0.29	0.17	0.48	0.31	0.29	0.5	0.33	0.34		0.35	0.36		0.5	0.31		0.29	0.4	0.15		0.33	0.01	0.01	0.25	0.01	0.25
BTA-53769-no-rs	ss61545131		Interbreed	22	21828771	A		0.43	0.48	0.38	0.33	0.42	0.47	0.42	0.5	0.48	0.17	0.2	0.33	0.33	0.12		0.47	0.26		0.44	0.48		0.01	0.06	0.12		0.33	0.01	0.01	0.01	0.01	0.01
BFGL-NGS-109967	ss86341731		RRL	22	40620569	G		0.13	0.27	0.27	0.33	0.15	0.28	0.02	0.05	0.23	0.36	0.39	0.5	0.38	0.11		0.01	0.01		0.06	0.17		0.07	0.24	0.25		0.33	0.01	0.01	0.01	0.01	0
Hapmap49425-BTA-106482	ss61471876		HapMap	22	42560439	G		0.37	0.26	0.25	0.17	0.48	0.44	0.29	0.45	0.25	0.36	0.39	0.17	0.35	0.48		0.12	0.01		0.4	0.21		0.4	0.5	0.46		0.33	0.01	0.01	0.01	0.01	0.01
BFGL-NGS-110066	ss86337781		RRL	23	5842921	A		0.3	0.45	0.44	0.17	0.48	0.45	0.44	0.05	0.39	0.36	0.28	0.5	0.28	0.3		0.02	0.01		0.48	0.5		0.05	0.26	0.06		0.33	0.01	0.01	0.5	0.01	0.01
ARS-BFGL-NGS-81933	ss86312627		RRL	23	7006120	A		0.4	0.38	0.5	0.33	0.38	0.19	0.12	0.43	0.49	0.48	0.16	0.5	0.23	0.39		0.3	0.1		0.25	0.33		0.35	0.3	0.19		0.33	0.01	0.01	0.01	0.01	0.01
BFGL-NGS-119180	ss86338252		RRL	23	16453515	C		0.01	0.01	0.01	0.01	0.01	0.01	0.01	0.01	0.01	0.01	0.01	0.01	0.01	0.01		0.01	0.01		0.01	0.01		0.01	0.01	0.01		0.33	0.01	0.01	0.01	0.01	0.01
Hapmap58661-rs29014446		rs29014446	HapMap	23	18929652	A		0.03	0.25	0.04	0.5	0.46	0.47	0.21	0.31	0.06	0.21	0.38	0.01	0.13	0.3		0.23	0.04		0.35	0.4		0.01	0.1	0.01		0.33	0.01	0.01	0	0.01	0.01
UA-IFASA-8890			Various	23	24748418	C		0.23	0.34	0.44	0.33	0.38	0.12	0.27	0.36	0.25	0.29	0.34	0.17	0.37	0.42		0.43	0.38		0.21	0.48		0.05	0.2	0.27		0.33	0.01	0.25	0.01	0.01	0.01
ARS-BFGL-NGS-26195	ss86273974		RRL	23	30213364	G		0.2	0.38	0.08	0.33	0.19	0.08	0.1	0.19	0.25	0.19	0.11	0.17	0.15	0.16		0.27	0.06		0.23	0.06		0.4	0.36	0.44		0.33	0.01	0.01	0.01	0.01	0.01
Hapmap33612-BTA-56564	ss61502779		HapMap	23	39106285	G		0.01	0.01	0.01	0.01	0.01	0.01	0.01	0.01	0.01	0.01	0.01	0.01	0.01	0.01		0.1	0.01		0.01	0.12		0.37	0.28	0.48		0.33	0.01	0.01	0	0.01	0.01
BTA-56844-no-rs	ss61546823		Interbreed	23	42764402	A		0.33	0.44	0.35	0.17	0.38	0.14	0.25	0.38	0.49	0.36	0.45	0.5	0.4	0.42		0.3	0.38		0.33	0.33		0.29	0.34	0.27		0.33	0.12	0.01	0	0.01	0.01
ARS-BFGL-NGS-36409	ss86291196		RRL	23	50065787	G		0.37	0.09	0.04	0.01	0.31	0.08	0.15	0.38	0.49	0.12	0.11	0.17	0.19	0.26		0.25	0.42		0.08	0.21		0.29	0.28	0.19		0.33	0.25	0.01	0.01	0.01	0.01
ARS-BFGL-NGS-103469	ss86331681		RRL	24	104478	G		0.37	0.42	0.33	0.01	0.25	0.28	0.19	0.48	0.28	0.29	0.3	0.33	0.35	0.41		0.4	0.24		0.25	0.46		0.01	0.08	0.01		0.33	0.01	0.01	0.01	0	0.01
BTA-57516-no-rs	ss61547163		Interbreed	24	21787609	G		0.33	0.42	0.1	0.33	0.42	0.41	0.5	0.33	0.17	0.5	0.21	0.5	0.36	0.4		0.16	0.3		0.44	0.25		0.08	0.06	0.01		0.33	0.12	0.01	0.01	0.01	0.12
BFGL-NGS-113760	ss86340134		RRL	24	28197686	G		0.47	0.33	0.15	0.33	0.4	0.37	0.19	0.29	0.43	0.36	0.44	0.01	0.48	0.44		0.16	0.04		0.48	0.32		0.08	0.23	0.14		0.33	0.01	0.01	0.01	0.01	0.01
Hapmap47331-BTA-57855	ss61547392		HapMap	24	33607086	A		0.01	0.11	0.01	0.01	0.01	0.41	0.01	0.01	0.02	0.01	0.01	0.01	0.06	0.01		0.08	0.01		0.1	0.33		0.45	0.34	0.23		0.33	0.25	0.01	0	0.01	0.01
ARS-BFGL-NGS-31967	ss86286419		RRL	24	37368531	G		0.01	0.3	0.01	0.01	0.01	0.01	0.01	0.01	0.01	0.01	0.01	0.01	0.01	0.01		0.01	0.01		0.01	0.01		0.01	0.01	0.01		0.33	0.01	0.01	0.01	0.01	0.01
Hapmap47135-BTA-94127	ss61566921		HapMap	24	41330779	G		0.33	0.26	0.44	0.5	0.44	0.47	0.5	0.4	0.44	0.33	0.43	0.01	0.27	0.48		0.27	0.06		0.31	0.38		0.29	0.36	0.06		0.33	0.01	0.01	0.01	0.01	0.01
ARS-BFGL-NGS-102130	ss86332118		RRL	24	42986134	G		0.33	0.11	0.33	0.17	0.33	0.06	0.35	0.17	0.19	0.31	0.39	0.17	0.5	0.36		0.12	0.3		0.42	0.17		0.01	0.22	0.08		0.33	0.01	0.01	0.01	0.01	0.01
ARS-BFGL-NGS-95379	ss86325923		RRL	24	43821915	G		0.2	0.21	0.15	0.33	0.27	0.01	0.02	0.07	0.49	0.17	0.04	0.33	0.15	0.23		0.01	0.01		0.02	0.01		0.01	0.02	0.01		0.33	0.01	0.01	0.01	0.01	0.01
BTA-58422-no-rs	ss61547688		Interbreed	24	56942822	T		0.03	0.09	0.01	0.01	0.08	0.01	0.01	0.03	0.05	0.21	0.12	0.01	0.04	0.1		0.01	0.01		0.02	0.01		0.01	0.01	0.01		0.33	0.38	0.01	0.5	0	0.01
ARS-BFGL-NGS-73260	ss86303648		RRL	24	61043676	G		0.23	0.3	0.35	0.5	0.33	0.27	0.48	0.45	0.43	0.21	0.29	0.17	0.42	0.28		0.12	0.26		0.44	0.31		0.16	0.26	0.25		0.33	0.01	0.01	0.01	0.01	0.01
ARS-BFGL-NGS-69173	ss86300190		RRL	24	63046174	G		0.01	0.01	0.01	0.01	0.01	0.01	0.01	0.01	0.01	0.01	0.01	0.01	0.01	0.01		0.01	0.01		0.01	0.01		0.01	0.01	0.01		0.33	0.01	0.01	0.01	0.01	0.01
Hapmap32730-BTC-047457			HapMap	25	5571508	G		0.33	0.49	0.31	0.33	0.31	0.47	0.48	0.43	0.29	0.21	0.29	0.5	0.46	0.47		0.35	0.02		0.17	0.12		0.44	0.16	0.08		0.33	0.01	0.01	0.01	0.01	0.01
ARS-BFGL-NGS-23477	ss86312132		RRL	25	9258211	G		0.3	0.16	0.48	0.5	0.4	0.36	0.46	0.33	0.15	0.33	0.14	0.33	0.48	0.49		0.45	0.22		0.46	0.48		0.43	0.28	0.44		0.33	0.01	0.01	0.01	0.01	0.01
ARS-BFGL-NGS-24871	ss86299700		RRL	25	9864994	G		0.01	0.01	0.01	0.01	0.01	0.03	0.01	0.01	0.01	0.01	0.01	0.01	0.01	0.01		0.01	0.01		0.02	0.06		0.01	0.01	0.01		0.33	0.01	0	0.5	0.01	0.01
ARS-BFGL-NGS-88403	ss86319131		RRL	25	36159443	G		0.04	0.28	0.33	0.01	0.17	0.12	0.1	0.17	0.06	0.17	0.05	0.01	0.1	0.07		0.01	0.01		0.06	0.1		0.01	0.1	0.01		0.33	0.01	0.01	0	0	0.01
ARS-BFGL-NGS-18088	ss86293841		RRL	25	36810819	A		0.3	0.26	0.31	0.33	0.27	0.09	0.4	0.31	0.41	0.45	0.3	0.5	0.46	0.48		0.22	0.18		0.42	0.4		0.02	0.36	0.1		0.33	0.01	0.01	0.01	0.01	0.01
ARS-BFGL-NGS-81763	ss86312032		RRL	25	41403046	G		0.43	0.17	0.15	0.01	0.06	0.12	0.1	0.01	0.25	0.02	0.05	0.01	0.06	0.02		0.07	0.01		0.25	0.33		0.12	0.22	0.08		0.33	0.01	0.01	0.01	0.5	0.01
ARS-USMARC-Parent-AY942198-rs29003010	rs29003010		Parentage	25	42135389	G		0.27	0.39	0.33	0.33	0.5	0.44	0.15	0.29	0.26	0.26	0.46	0.5	0.38	0.45		0.15	0.08		0.38	0.46		0.01	0.2	0.01		0.33	0.01	0.01	0.01	0.01	0.01
BTA-61958-no-rs	ss61487526		Interbreed	26	7739038	C		0.43	0.47	0.12	0.17	0.31	0.45	0.19	0.38	0.19	0.33	0.23	0.01	0.46	0.33		0.25	0.48		0.33	0.23		0.17	0.18	0.02		0.33	0.01	0.01	0	0.01	0.01
Hapmap35475-SCAFFOLD373916_456			HapMap	26	16080542	A		0.03	0.21	0.1	0.33	0.08	0.23	0.08	0.01	0.06	0.07	0.14	0.33	0.15	0.14		0.38	0.28		0.44	0.35		0.07	0.2	0.02		0.33	0	0.01	0.01	0.25	0.01
BTB-01389311	ss64176061	rs42512823	draft	26	19467080	G		0.36	0.14	0.21	0.5	0.17	0.47	0.44	0.17	0.31	0.14	0.02	0.33	0.35	0.45		0.2	0.01		0.35	0.46		0.12	0.21	0.01		0.33	0.01	0.01	0.01	0.5	0.01
ARS-BFGL-NGS-56898	ss86287439		RRL	26	20876123	A		0.43	0.15	0.44	0.33	0.48	0.27	0.1	0.19	0.19	0.19	0.29	0.17	0.37	0.36		0.32	0.2		0.25	0.25		0.35	0.2	0.42		0.33	0.25	0.01	0.01	0.01	0.01
ARS-BFGL-NGS-3804	ss86277214		RRL	26	22040663	T		0.03	0.04	0.21	0.5	0.19	0.28	0.17	0.05	0.02	0.24	0.05	0.33	0.21	0.28		0.38	0.46		0.04	0.04		0.01	0.22	0.01		0.33	0	0	0.01	0	0
Hapmap29749-BTA-61115	ss61503127		HapMap	26	31001103	G		0.47	0.49	0.19	0.01	0.42	0.42	0.08	0.33	0.42	0.26	0.23	0.33	0.15	0.13		0.01	0.01		0.17	0.27		0.01	0.01	0.01		0.33	0.01	0.01	0.01	0.01	0.01
ARS-BFGL-NGS-92813	ss86323331		RRL	26	32638721	A		0.01	0.2	0.01	0.01	0.06	0.01	0.01	0.01	0.01	0.07	0.01	0.01	0.15	0.19		0.01	0.01		0.02	0.02		0.01	0.01	0.01		0.33	0.01	0.01	0.25	0.01	0.01
Hapmap32535-BTA-123313	ss61499465		HapMap	26	33237302	A		0.01	0.01	0.01	0.01	0.01	0.01	0.06	0.01	0.01	0.01	0.01	0.01	0.01	0.01		0.28	0.01		0.4	0.04		0.23	0.24	0.12		0.33	0.01	0.01	0.5	0.01	0.01
BFGL-NGS-115945	ss86336546		RRL	26	47140944	A		0.01	0.02	0.01	0.01	0.01	0.01	0.02	0.01	0.12	0.01	0.01	0.01	0.02	0.01		0.28	0.01		0.31	0.1		0.3	0.46	0.31		0.33	0.01	0.01	0.01	0.01	0.01
ARS-BFGL-NGS-21685	ss86340121		RRL	26	49492269	G		0.43	0.38	0.19	0.01	0.31	0.28	0.35	0.21	0.2	0.36	0.25	0.01	0.17	0.22		0.2	0.36		0.19	0.23		0.07	0.04	0.1		0.33	0.01	0.01	0.01	0.01	0.01
ARS-BFGL-NGS-14603	ss86327877		RRL	26	49904717	A		0.17	0.38	0.29	0.17	0.15	0.25	0.25	0.14	0.16	0.33	0.09	0.17	0.19	0.12		0.18	0.01		0.42	0.48		0.04	0.14	0.08		0.33	0.01	0.01	0	0.01	0.01
Hapmap55258-rs29019421		rs29019421	HapMap	27	14856066	G		0.47	0.25	0.46	0.17	0.29	0.38	0.46	0.31	0.46	0.17	0.24	0.33	0.33	0.21		0.15	0.2		0.46	0.48		0.24	0.28	0.33		0.33	0.12	0.01	0.01	0.01	0.25
BFGL-NGS-110610	ss86339181		RRL	27	21187912	G		0.17	0.19	0.25	0.17	0.33	0.27	0.08	0.01	0.02	0.12	0.04	0.01	0.04	0.2		0.01	0.01		0.1	0.02		0.01	0.02	0.01		0.33	0.01	0.01	0.5	0.5	0.01
BTB-00966237	ss63130025	rs42128574	draft	27	33141352	G		0.03	0.28	0.33	0.17	0.17	0.45	0.29	0.38	0.03	0.26	0.16	0.33	0.38	0.5		0.43	0.32		0.27	0.35		0.01	0.08	0.01		0.33	0.01	0.01	0.01	0.01	0.25
ARS-BFGL-NGS-18675	ss86285519		RRL	27	43716965	G		0.3	0.01	0.01	0.01	0.01	0.03	0.01	0.01	0.06	0.01	0.01	0.01	0.01	0.01		0.01	0.01		0.01	0.01		0.01	0.01	0.01		0.33	0.01	0.01	0.01	0.01	0.01
ARS-BFGL-NGS-15201	ss86324737		RRL	28	23442097	A		0.43	0.4	0.35	0.5	0.46	0.11	0.19	0.1	0.47	0.26	0.39	0.33	0.25	0.27		0.11	0.38		0.31	0.46		0.01	0.01	0.01		0.33	0.01	0.01	0.01	0.01	0.01
ARS-BFGL-NGS-6748	ss86327844		RRL	28	27617858	G		0.33	0.42	0.46	0.5	0.42	0.44	0.38	0.05	0.47	0.4	0.25	0.17	0.48	0.44		0.12	0.04		0.24	0.48		0.04	0.01	0.02		0.33	0.01	0.01	0	0.01	0.01
Hapmap35495-SCAFFOLD265551_632			HapMap	28	40252273	G		0.2	0.3	0.29	0.01	0.1	0.44	0.46	0.29	0.19	0.33	0.09	0.33	0.37	0.18		0.4	0.5		0.44	0.38		0.25	0.36	0.35		0.33	0.01	0.5	0.01	0.01	0.01
BFGL-NGS-110675	ss86339891		RRL	28	42992413	G		0.5	0.44	0.42	0.33	0.45	0.33	0.48	0.43	0.1	0.5	0.46	0.17	0.48	0.42		0.24	0.34		0.43	0.46		0.26	0.42	0.31		0.33	0.01	0.01	0.01	0.01	0.12
ARS-BFGL-NGS-102618	ss86331357		RRL	28	43109004	A		0.2	0.07	0.01	0.01	0.02	0.01	0.01	0.07	0.46	0.14	0.07	0.01	0.04	0.06		0.01	0.01		0.02	0.01		0.01	0.01	0.01		0.33	0.01	0.01	0.5	0.25	0.01
Hapmap30243-BTA-140315			HapMap	29	2962930	G		0.01	0.01	0.01	0.01	0.01	0.01	0.01	0.01	0.01	0.01	0.01	0.01	0.06	0.01		0.4	0.01		0.4	0.21		0.39	0.44	0.19		0.33	0.01	0.01	0.01	0.01	0.01
BTA-66429-no-rs	ss61552048		Interbreed	29	9687328	A		0.07	0.16	0.42	0.01	0.15	0.01	0.21	0.01	0.03	0.4	0.16	0.01	0.06	0.11		0.05	0.01		0.15	0.08		0.01	0.01	0.1		0.33	0.25	0.01	0.01	0.01	0.01
ARS-BFGL-NGS-34173	ss86318490		RRL	29	23813054	G		0.33	0.08	0.02	0.5	0.25	0.17	0.15	0.24	0.4	0.21	0.46	0.17	0.21	0.08		0.35	0.04		0.27	0.31		0.48	0.26	0.23		0.33	0.17	0.01	0.01	0.5	0.01
BTB-01014103	ss63278254	rs42169597	draft	29	26160978	A		0.13	0.34	0.48	0.33	0.27	0.19	0.1	0.01	0.01	0.29	0.04	0.5	0.08	0.13		0.01	0.01		0.08	0.04		0.01	0.01	0.01		0.33	0.12	0.01	0.01	0.01	0.01
ARS-BFGL-NGS-17769	ss86302479		RRL	29	31556420	C		0.3	0.38	0.17	0.17	0.46	0.11	0.31	0.5	0.31	0.4	0.41	0.33	0.4	0.32		0.5	0.38		0.31	0.15		0.2	0.44	0.46		0.33	0.01	0.01	0.01	0.01	0
ARS-BFGL-NGS-31714	ss86319163		RRL	29	35306658	C		0.13	0.01	0.02	0.01	0.19	0.06	0.01	0.01	0.09	0.01	0.01	0.01	0.02	0.02		0.02	0.12		0.35	0.27		0.23	0.15	0.33		0.33	0.01	0.01	0	0.5	0.01
ARS-BFGL-NGS-4826	ss86318162		RRL	Un.004.101	54379	G		0.13	0.02	0.15	0.01	0.06	0.06	0.19	0.24	0.19	0.02	0.12	0.01	0.04	0.03		0.01	0.44		0.01	0.02		0.01	0.04	0.02		0.33	0.01	0.01	0.01	0.01	0.01
Hapmap47097-BTA-75439	ss61556783		HapMap	Un.004.101	87018	A		0.01	0.06	0.01	0.01	0.01	0.39	0.01	0.01	0.01	0.02	0.01	0.01	0.02	0.01		0.01	0.01		0.01	0.1		0.01	0.01	0.01		0.33	0.01	0.01	0.01	0.01	0.01
BTB-01686920	ss64704736	rs42804166	draft	Un.004.1070	26034	A		0.3	0.18	0.46	0.01	0.19	0.47	0.4	0.29	0.09	0.33	0.04	0.17	0.27	0.43		0.38	0.46		0.42	0.35		0.04	0.24	0.08		0.33	0.01	0.01	0.01	0.01	0.01
ARS-BFGL-NGS-15933	ss86306989		RRL	Un.004.145	228690	G		0.17	0.09	0.17	0.01	0.1	0.06	0.1	0.07	0.44	0.12	0.2	0.01	0.06	0.03		0.05	0.5		0.06	0.06		0.12	0.06	0.12		0.33	0.01	0.01	0	0.01	0.01
BFGL-NGS-114464	ss86341310		RRL	Un.004.2	1189552	G		0.37	0.26	0.01	0.33	0.31	0.16	0.44	0.43	0.45	0.26	0.29	0.17	0.25	0.38		0.18	0.2		0.46	0.4		0.13	0.1	0.1		0.33	0	0.5	0.01	0.01	0.01
BTB-01568825	ss64536220	rs42688057	draft	Un.004.208	189023	G		0.3	0.07	0.46	0.01	0.37	0.44	0.31	0.07	0.41	0.45	0.27	0.33	0.29	0.13		0.35	0.08		0.19	0.48		0.32	0.42	0.33		0.33	0.01	0.01	0	0.01	0.25
Hapmap23282-BTA-161458			HapMap	Un.004.248	181629	A		0.01	0.01	0.01	0.01	0.01	0.01	0.01	0.01	0.01	0.01	0.01	0.01	0.01	0.01		0.2	0.01		0.15	0.01		0.31	0.46	0.35		0.33	0.01	0.01	0.01	0.01	0.01
ARS-BFGL-NGS-16161	ss86275356		RRL	Un.004.253	121823	T		0.1	0.41	0.46	0.33	0.46	0.47	0.46	0.38	0.03	0.19	0.07	0.33	0.15	0.2		0.43	0.2		0.1	0.35		0.27	0.36	0.38		0.33	0.01	0.01	0	0.01	0.01
ARS-BFGL-NGS-72108	ss86302241		RRL	Un.004.289	81674	G		0.37	0.38	0.48	0.17	0.35	0.5	0.33	0.02	0.3	0.31	0.09	0.5	0.42	0.34		0.47	0.24		0.46	0.48		0.38	0.42	0.44		0.33	0.12	0.01	0	0.25	0
BTB-01476087	ss64348979	rs42595098	draft	Un.004.386	104207	G		0.47	0.45	0.33	0.5	0.27	0.44	0.33	0.45	0.38	0.17	0.11	0.17	0.46	0.38		0.01	0.04		0.29	0.33		0.01	0.08	0.01		0.33	0.01	0.01	0.01	0.01	0.01
ARS-BFGL-NGS-22190	ss86328888		RRL	Un.004.40	497481	G		0.33	0.41	0.02	0.17	0.06	0.45	0.29	0.02	0.47	0.4	0.07	0.33	0.19	0.14		0.43	0.24		0.17	0.31		0.5	0.2	0.35		0.33	0.01	0.01	0.01	0.01	0.01
BFGL-NGS-112613	ss86340480		RRL	Un.004.530	20396	G		0.4	0.34	0.5	0.33	0.5	0.19	0.46	0.1	0.31	0.4	0.05	0.33	0.46	0.37		0.45	0.16		0.17	0.46		0.17	0.02	0.15		0.33	0.01	0.01	0	0.01	0.01
BTB-01734254	ss64751856	rs42844790	draft	Un.004.534	45462	G		0.03	0.27	0.21	0.5	0.42	0.47	0.4	0.26	0.12	0.38	0.41	0.33	0.42	0.34		0.02	0.38		0.4	0.48		0.02	0.04	0.02		0.33	0.01	0.01	0.25	0.01	0.01
ARS-BFGL-NGS-96848	ss86327168		RRL	Un.004.6	1332147	G		0.43	0.41	0.25	0.33	0.35	0.42	0.29	0.17	0.37	0.5	0.16	0.33	0.31	0.33		0.17	0.46		0.5	0.48		0.15	0.26	0.44		0.33	0.01	0.01	0.01	0.01	0.01
BTB-01486861	ss64370457	rs42605859	draft	Un.004.72	342455	A		0.13	0.23	0.23	0.33	0.48	0.45	0.08	0.45	0.15	0.4	0.25	0.33	0.5	0.38		0.1	0.01		0.23	0.02		0.38	0.26	0.21		0.33	0	0	0.01	0.01	0.01
ARS-BFGL-NGS-36733	ss86341498		RRL	Un.004.9	273676	G		0.46	0.27	0.35	0.5	0.31	0.27	0.35	0.38	0.43	0.24	0.3	0.5	0.25	0.45		0.29	0.18		0.46	0.44		0.38	0.36	0.33		0.33	0.01	0.01	0.01	0.01	0.01
Hapmap59785-rs29011997		rs29011997	HapMap	X	8175218	G		0.2	0.4	0.04	0.01	0.23	0.09	0.17	0.12	0.32	0.19	0.07	0.33	0.15	0.23		0.01	0.01		0.21	0.12		0.01	0.01	0.01		0.33	0.01	0.01	0.01	0.01	0.01
ARS-BFGL-NGS-101135	ss86333630		RRL	X	32607411	G		0.2	0.42	0.33	0.33	0.4	0.48	0.33	0.26	0.44	0.21	0.25	0.01	0.08	0.31		0.01	0.3		0.44	0.21		0.01	0.14	0.01		0.33	0.01	0.01	0.01	0.01	0.01
BFGL-NGS-114208	ss86336721		RRL	1	562285	A		0.4	0.38	0.12	0.17	0.25	0.11	0.17	0.48	0.35	0.33	0.27	0.01	0.31	0.23		0.01	0.36		0.1	0.17		0.1	0.07	0.12		0.25	0.01	0.01	0.01	0.01	0
ARS-BFGL-BAC-32770	ss105260844		BAC	1	643559	A		0.01	0.26	0.1	0.01	0.12	0.25	0.06	0.26	0.01	0.02	0.07	0.01	0.13	0.18		0.4	0.06		0.17	0.35		0.45	0.46	0.42		0.25	0.01	0.01	0.01	0.01	0.01
ARS-BFGL-NGS-59105	ss86288779		RRL	1	838468	C		0.3	0.11	0.15	0.17	0.06	0.03	0.01	0.21	0.25	0.02	0.01	0.33	0.04	0.09		0.01	0.01		0.04	0.02		0.01	0.01	0.01		0.25	0.01	0.01	0.01	0.01	0.01
ARS-BFGL-BAC-14982	ss105241111		BAC	1	1897418	G		0.01	0.01	0.27	0.01	0.15	0.08	0.01	0.43	0.01	0.17	0.14	0.17	0.27	0.28		0.01	0.01		0.01	0.1		0.01	0.01	0.01		0.25	0.01	0.01	0.01	0.01	0.01
BFGL-NGS-115671	ss86338703		RRL	1	2121462	G		0.17	0.41	0.44	0.5	0.35	0.22	0.23	0.48	0.29	0.36	0.09	0.33	0.27	0.31		0.35	0.48		0.48	0.12		0.15	0.42	0.17		0.25	0.01	0.01	0.01	0.01	0.01
BTB-01159966	ss63695820	rs42318869	draft	1	4903465	G		0.01	0.09	0.12	0.01	0.23	0.22	0.12	0.4	0.01	0.05	0.38	0.01	0.01	0.11		0.01	0.01		0.04	0.25		0.01	0.01	0.01		0.25	0.12	0.01	0.01	0.01	0.01
BTB-01728863	ss64746472	rs42845302	draft	1	5098840	G		0.3	0.42	0.25	0.17	0.48	0.47	0.31	0.48	0.2	0.31	0.32	0.5	0.31	0.48		0.43	0.4		0.42	0.35		0.01	0.16	0.04		0.25	0.01	0.01	0.01	0.01	0.01
BTB-00003770	ss65128067	rs43211556	draft	1	5273271	C		0.27	0.45	0.42	0.01	0.48	0.17	0.21	0.48	0.17	0.45	0.29	0.17	0.4	0.48		0.32	0.5		0.25	0.4		0.01	0.14	0.04		0.25	0.01	0.01	0.01	0.01	0.01
BTB-00003652	ss65127950	rs43210840	draft	1	5395582	A		0.5	0.16	0.33	0.33	0.31	0.2	0.4	0.21	0.3	0.17	0.09	0.33	0.35	0.42		0.18	0.34		0.5	0.21		0.3	0.4	0.31		0.25	0.01	0.01	0.01	0.01	0.01
BTB-01560502	ss64519712	rs42677546	draft	1	5773944	G		0.2	0.01	0.35	0.01	0.06	0.12	0.08	0.05	0.39	0.02	0.38	0.17	0.15	0.04		0.01	0.01		0.01	0.17		0.01	0.15	0.01		0.25	0.01	0.01	0.01	0.01	0.01
ARS-BFGL-NGS-40533	ss86308932		RRL	1	9056808	G		0.01	0.15	0.01	0.01	0.1	0.01	0.01	0.02	0.01	0.24	0.01	0.5	0.06	0.02		0.05	0.01		0.02	0.01		0.01	0.01	0.01		0.25	0.01	0.01	0.01	0.01	0.01
Hapmap38737-BTA-22640	ss61528341		HapMap	1	11131950	C		0.01	0.1	0.01	0.01	0.01	0.39	0.01	0.01	0.02	0.01	0.01	0.01	0.06	0.08		0.01	0.01		0.1	0.12		0.01	0.01	0.01		0.25	0.01	0	0.01	0.01	0.01
BTA-54331-no-rs	ss61485622		Interbreed	1	11914097	A		0.23	0.09	0.46	0.17	0.42	0.5	0.48	0.26	0.1	0.14	0.32	0.01	0.13	0.41		0.47	0.04		0.15	0.21		0.01	0.01	0.01		0.25	0.01	0.01	0.01	0.01	0.01
ARS-BFGL-NGS-104754	ss86334397		RRL	1	14548400	A		0.5	0.41	0.31	0.33	0.17	0.03	0.01	0.36	0.49	0.12	0.41	0.33	0.42	0.08		0.47	0.06		0.1	0.42		0.42	0.24	0.23		0.25	0.38	0.01	0.01	0.01	0.01
BTA-97382-no-rs	ss61568596		Interbreed	1	14989866	A		0.17	0.41	0.31	0.17	0.35	0.12	0.1	0.5	0.19	0.21	0.12	0.01	0.08	0.17		0.03	0.01		0.15	0.01		0.38	0.08	0.02		0.25	0.01	0.01	0	0.25	0.01
BTB-00569345	ss62043931	rs41735645	draft	1	16068792	A		0.47	0.27	0.29	0.33	0.4	0.47	0.42	0.38	0.47	0.17	0.3	0.33	0.21	0.46		0.48	0.12		0.23	0.31		0.17	0.48	0.27		0.25	0.38	0.01	0.01	0.01	0.01
BTA-118719-no-rs	ss61474821		Interbreed	1	16887709	C		0.01	0.34	0.25	0.01	0.19	0.11	0.1	0.14	0.05	0.1	0.09	0.17	0.1	0.18		0.38	0.26		0.25	0.27		0.41	0.26	0.17		0.25	0.38	0.01	0.01	0.01	0.01
ARS-BFGL-NGS-51809	ss86281109		RRL	1	17145974	G		0.43	0.3	0.27	0.33	0.46	0.31	0.17	0.14	0.35	0.38	0.45	0.33	0.46	0.48		0.07	0.16		0.48	0.17		0.06	0.14	0.1		0.25	0.01	0	0.01	0.01	0.01
BTB-01931918	ss64948173	rs43045260	draft	1	18362369	G		0.17	0.45	0.31	0.17	0.33	0.36	0.42	0.29	0.27	0.31	0.25	0.5	0.19	0.31		0.45	0.1		0.38	0.48		0.1	0.38	0.25		0.25	0.12	0.01	0.01	0.5	0.12
Hapmap50395-BTA-57301	ss61547049		HapMap	1	18426961	G		0.33	0.19	0.31	0.33	0.38	0.28	0.47	0.48	0.42	0.24	0.33	0.17	0.42	0.29		0.01	0.01		0.08	0.21		0.01	0.02	0.01		0.25	0.01	0.01	0.01	0.01	0.01
BTA-39438-no-rs	ss61537383		Interbreed	1	20513154	A		0.1	0.13	0.31	0.33	0.23	0.19	0.08	0.31	0.02	0.12	0.16	0.33	0.19	0.17		0.35	0.24		0.29	0.38		0.04	0.28	0.04		0.25	0.01	0.01	0.25	0	0.01
ARS-BFGL-NGS-41203	ss86320919		RRL	1	21224196	A		0.27	0.38	0.25	0.5	0.46	0.19	0.5	0.02	0.44	0.36	0.39	0.33	0.33	0.5		0.38	0.02		0.31	0.4		0.41	0.48	0.4		0.25	0.01	0.01	0.01	0.01	0.01
BTB-01821892	ss64838795	rs42936587	draft	1	23845699	G		0.01	0.38	0.48	0.33	0.38	0.47	0.19	0.43	0.01	0.14	0.32	0.01	0.37	0.12		0.48	0.44		0.44	0.4		0.24	0.42	0.46		0.25	0.25	0.01	0.01	0.01	0.01
BTA-49236-no-rs	ss61509073		Interbreed	1	24657857	G		0.37	0.02	0.31	0.33	0.38	0.36	0.1	0.45	0.27	0.36	0.48	0.33	0.23	0.21		0.23	0.5		0.23	0.38		0.2	0.26	0.25		0.25	0.01	0.01	0.01	0.01	0.01
BTB-01976950	ss64992692	rs43086367	draft	1	24996033	G		0.17	0.09	0.5	0.17	0.08	0.3	0.42	0.45	0.37	0.17	0.38	0.33	0.42	0.31		0.27	0.46		0.08	0.12		0.27	0.06	0.27		0.25	0.01	0.01	0.01	0.01	0.01
BTA-49255-no-rs	ss61542592		Interbreed	1	25151075	A		0.01	0.01	0.04	0.17	0.08	0.19	0.1	0.02	0.02	0.01	0.02	0.01	0.1	0.02		0.01	0.1		0.12	0.21		0.02	0.14	0.21		0.25	0.38	0.01	0.01	0.01	0.01
BTB-00009762	ss65134052	rs43219083	draft	1	25366412	A		0.37	0.19	0.17	0.33	0.48	0.41	0.02	0.45	0.19	0.5	0.43	0.17	0.35	0.29		0.5	0.2		0.4	0.48		0.48	0.3	0.42		0.25	0.01	0.01	0.01	0.01	0.01
ARS-BFGL-NGS-16145	ss86322592		RRL	1	25865178	G		0.25	0.05	0.12	0.33	0.21	0.13	0.01	0.36	0.37	0.01	0.27	0.17	0.04	0.13		0.03	0.2		0.1	0.18		0.01	0.01	0.09		0.25	0.01	0.01	0	0.01	0.01
BTB-00009271	ss65133561	rs43223792	draft	1	25945613	A		0.07	0.02	0.01	0.01	0.14	0.25	0.12	0.01	0.02	0.01	0.01	0.17	0.15	0.19		0.25	0.02		0.12	0.46		0.26	0.38	0.4		0.25	0.01	0.01	0.5	0.25	0.01
Hapmap50927-BTA-28806	ss61467028		HapMap	1	26758615	G		0.23	0.19	0.17	0.33	0.42	0.33	0.19	0.21	0.03	0.24	0.01	0.5	0.15	0.42		0.35	0.06		0.4	0.46		0.33	0.36	0.1		0.25	0.01	0.01	0.01	0.01	0.5
Hapmap59621-rs29013246		rs29013246	HapMap	1	26844053	A		0.17	0.1	0.21	0.5	0.17	0.28	0.02	0.17	0.23	0.21	0.41	0.01	0.29	0.19		0.3	0.01		0.19	0.21		0.28	0.12	0.12		0.25	0.01	0.01	0.01	0.01	0.01
BTB-00012627	ss65136908	rs43219334	draft	1	30006608	G		0.1	0.38	0.06	0.01	0.15	0.33	0.25	0.29	0.32	0.32	0.33	0.01	0.04	0.14		0.01	0.02		0.04	0.15		0.01	0.01	0.01		0.25	0.12	0.01	0.5	0.01	0.01
BTA-59299-no-rs	ss61502983		Interbreed	1	30619466	G		0.3	0.33	0.33	0.33	0.44	0.23	0.31	0.5	0.48	0.17	0.39	0.17	0.48	0.37		0.02	0.01		0.21	0.17		0.04	0.06	0.15		0.25	0.01	0.01	0.01	0.01	0.01
BTB-01755357	ss64772905	rs42868678	draft	1	32364123	A		0.2	0.25	0.42	0.33	0.29	0.39	0.4	0.12	0.48	0.24	0.25	0.33	0.5	0.37		0.43	0.22		0.17	0.42		0.26	0.3	0.5		0.25	0.01	0.01	0.01	0.01	0.38
Hapmap40138-BTA-69192	ss61553534		HapMap	1	33296052	C		0.01	0.01	0.01	0.01	0.02	0.01	0.02	0.01	0.01	0.1	0.01	0.01	0.12	0.02		0.3	0.01		0.27	0.29		0.43	0.32	0.5		0.25	0.01	0.01	0.01	0.5	0.12
Hapmap34824-BES10_Contig592_452			HapMap	1	34347535	C		0.43	0.34	0.44	0.33	0.38	0.42	0.42	0.17	0.48	0.4	0.29	0.17	0.34	0.32		0.01	0.02		0.33	0.25		0.24	0.08	0.01		0.25	0.01	0.01	0.01	0.01	0.01
BTB-00930093	ss63054650	rs42086427	draft	1	34679429	A		0.23	0.14	0.01	0.01	0.29	0.36	0.25	0.38	0.29	0.07	0.46	0.33	0.27	0.38		0.4	0.32		0.23	0.27		0.31	0.44	0.38		0.25	0.01	0.01	0.01	0.01	0.01
Hapmap43629-BTA-60810	ss61549024		HapMap	1	34987550	G		0.07	0.41	0.1	0.5	0.17	0.27	0.17	0.07	0.29	0.05	0.46	0.33	0.4	0.17		0.38	0.42		0.48	0.23		0.32	0.32	0.21		0.25	0.01	0.01	0.01	0.25	0.01
BTB-00017000	ss65141279	rs43226378	draft	1	35262097	A		0.43	0.38	0.23	0.17	0.46	0.39	0.17	0.29	0.4	0.36	0.32	0.17	0.38	0.38		0.05	0.12		0.38	0.21		0.09	0.32	0.35		0.25	0.01	0.01	0.01	0.01	0.01
BTA-79188-no-rs	ss61492103		Interbreed	1	35309775	G		0.01	0.1	0.06	0.17	0.06	0.3	0.01	0.01	0.14	0.19	0.04	0.01	0.06	0.11		0.01	0.01		0.12	0.04		0.01	0.01	0.01		0.25	0.01	0.01	0.01	0.01	0.01
ARS-BFGL-NGS-60721	ss86290956		RRL	1	36174882	G		0.07	0.12	0.1	0.01	0.21	0.03	0.17	0.19	0.1	0.05	0.04	0.01	0.06	0.04		0.08	0.01		0.19	0.12		0.08	0.22	0.12		0.25	0.01	0.01	0.01	0.5	0.01
ARS-BFGL-NGS-100005	ss86332790		RRL	1	38806545	G		0.47	0.23	0.37	0.33	0.35	0.22	0.38	0.05	0.44	0.5	0.11	0.5	0.46	0.43		0.38	0.35		0.29	0.42		0.39	0.38	0.29		0.25	0.01	0.01	0.01	0.01	0.01
BTB-00018760	ss65143035	rs43226230	draft	1	40719347	G		0.27	0.34	0.17	0.33	0.31	0.27	0.12	0.19	0.45	0.24	0.14	0.33	0.48	0.32		0.5	0.16		0.48	0.38		0.16	0.04	0.08		0.25	0.01	0.01	0.01	0.01	0.01
BTA-122545-no-rs	ss61524269		Interbreed	1	41248664	G		0.01	0.01	0.27	0.33	0.38	0.11	0.12	0.14	0.01	0.19	0.02	0.01	0.16	0.06		0.25	0.25		0.27	0.46		0.17	0.1	0.15		0.25	0.01	0.01	0.01	0.01	0
ARS-BFGL-NGS-75560	ss86306407		RRL	1	43674720	C		0.17	0.13	0.2	0.01	0.04	0.01	0.08	0.01	0.2	0.19	0.02	0.01	0.21	0.1		0.37	0.21		0.42	0.43		0.1	0.1	0.17		0.25	0.38	0.01	0.01	0.5	0.01
ARS-BFGL-NGS-106220	ss86319475		RRL	1	44092636	G		0.27	0.23	0.4	0.33	0.5	0.27	0.29	0.38	0.19	0.45	0.14	0.5	0.35	0.42		0.01	0.12		0.12	0.25		0.01	0.08	0.15		0.25	0.01	0.01	0.01	0.01	0.01
ARS-BFGL-NGS-57355	ss86288219		RRL	1	45512563	G		0.27	0.06	0.02	0.01	0.1	0.47	0.48	0.36	0.16	0.38	0.5	0.17	0.44	0.37		0.45	0.45		0.04	0.35		0.2	0.1	0.28		0.25	0.01	0.01	0.01	0.01	0
BTB-00468553	ss65591692	rs43671733	draft	1	47187443	C		0.01	0.09	0.01	0.01	0.02	0.08	0.02	0.01	0.08	0.02	0.01	0.01	0.1	0.1		0.01	0.01		0.15	0.12		0.01	0.01	0.01		0.25	0.01	0.01	0.01	0.01	0.01
BTB-00468519	ss65591658	rs43670999	draft	1	47307922	G		0.01	0.14	0.02	0.01	0.01	0.08	0.08	0.43	0.05	0.07	0.02	0.01	0.01	0.01		0.01	0.01		0.02	0.08		0.01	0.01	0.01		0.25	0.01	0.01	0.01	0.01	0.01
ARS-BFGL-NGS-69858	ss86299634		RRL	1	47565937	G		0.37	0.38	0.08	0.33	0.48	0.33	0.26	0.31	0.28	0.38	0.39	0.5	0.48	0.12		0.38	0.42		0.36	0.5		0.17	0.01	0		0.25	0.01	0.01	0.01	0.01	0.01
Hapmap27230-BTA-162491			HapMap	1	48799607	G		0.27	0.5	0.12	0.01	0.19	0.02	0.12	0.4	0.15	0.33	0.02	0.33	0.13	0.09		0.45	0.5		0.4	0.25		0.46	0.4	0.29		0.25	0.01	0.01	0.01	0.01	0.01
ARS-BFGL-BAC-16973	ss105243316		BAC	1	48958005	G		0.17	0.47	0.29	0.33	0.35	0.3	0.31	0.38	0.12	0.29	0.11	0.17	0.38	0.42		0.23	0.22		0.38	0.33		0.43	0.38	0.06		0.25	0.5	0.01	0.01	0.01	0.01
Hapmap41716-BTA-100042	ss61470119		HapMap	1	51006140	G		0.4	0.39	0.44	0.5	0.4	0.41	0.06	0.38	0.47	0.43	0.09	0.01	0.25	0.41		0.15	0.04		0.1	0.27		0.01	0.04	0.01		0.25	0.01	0.01	0.01	0.01	0.01
BTA-100076-no-rs	ss61505886		Interbreed	1	52172542	A		0.3	0.42	0.02	0.01	0.15	0.39	0.15	0.24	0.43	0.43	0.04	0.01	0.4	0.46		0.17	0.16		0.35	0.19		0.06	0.12	0.04		0.25	0.25	0.01	0.01	0.01	0.01
ARS-BFGL-NGS-17305	ss86319470		RRL	1	52644194	G		0.07	0.06	0.02	0.01	0.01	0.23	0.02	0.01	0.01	0.05	0.01	0.01	0.04	0.01		0.43	0.01		0.44	0.4		0.06	0.12	0.02		0.25	0.01	0.01	0.01	0.01	0.01
BTB-01131103	ss63609183	rs42289134	draft	1	53522864	G		0.03	0.27	0.23	0.17	0.27	0.16	0.1	0.02	0.01	0.02	0.01	0.01	0.06	0.09		0.1	0.01		0.08	0.12		0.08	0.14	0.19		0.25	0.01	0.01	0.01	0.01	0.01
ARS-BFGL-NGS-86970	ss86316695		RRL	1	53793026	G		0.03	0.14	0.06	0.01	0.08	0.02	0.35	0.26	0.16	0.1	0.27	0.01	0.17	0.22		0.02	0.01		0.33	0.04		0.19	0.28	0.01		0.25	0.01	0.01	0.01	0.01	0.01
BTB-01044365	ss63363553	rs42203252	draft	1	54150831	G		0.23	0.08	0.01	0.33	0.01	0.19	0.27	0.02	0.03	0.02	0.01	0.01	0.04	0.02		0.3	0.46		0.01	0.02		0.01	0.06	0.01		0.25	0.01	0.01	0.01	0.01	0.01
ARS-BFGL-NGS-106380	ss86288001		RRL	1	54638743	G		0.5	0.32	0.02	0.01	0.33	0.34	0.46	0.38	0.3	0.26	0.05	0.33	0.12	0.17		0.12	0.36		0.27	0.12		0.04	0.06	0.01		0.25	0.01	0.01	0.25	0.01	0.01
ARS-BFGL-NGS-38890	ss86303425		RRL	1	57143017	G		0.13	0.23	0.42	0.33	0.25	0.16	0.46	0.14	0.31	0.36	0.48	0.5	0.27	0.27		0.38	0.42		0.4	0.4		0.36	0.34	0.27		0.25	0.01	0.01	0.01	0.01	0.01
Hapmap35167-VSWCP1D5775A_scf01			HapMap	1	61609955	A		0.39	0.3	0.21	0.01	0.35	0.36	0.4	0.33	0.46	0.21	0.43	0.17	0.37	0.29		0.41	0.36		0.31	0.45		0.4	0.48	0.46		0.25	0.01	0.01	0.01	0.01	0.01
Hapmap38402-BTA-32592	ss61508103		HapMap	1	62229404	C		0.13	0.47	0.02	0.17	0.35	0.41	0.38	0.02	0.26	0.14	0.01	0.01	0.42	0.29		0.43	0.24		0.27	0.5		0.1	0.42	0.15		0.25	0.01	0.01	0.01	0.01	0.01
BTA-31690-no-rs	ss61533263		Interbreed	1	62290491	A		0.5	0.02	0.01	0.33	0.35	0.3	0.21	0.17	0.15	0.17	0.23	0.33	0.15	0.16		0.38	0.01		0.4	0.35		0.46	0.3	0.23		0.25	0.01	0.01	0.01	0.01	0.01
Hapmap49510-BTA-17452	ss61466486		HapMap	1	63668302	G		0.37	0.25	0.02	0.01	0.27	0.41	0.04	0.14	0.4	0.19	0.01	0.17	0.46	0.1		0.2	0.36		0.15	0.38		0.3	0.04	0.04		0.25	0.01	0.01	0.01	0.01	0.01
BTA-02064-no-rs	ss38324116		Interbreed	1	63793608	G		0.4	0.33	0.43	0.17	0.18	0.14	0.44	0.5	0.29	0.37	0.07	0.17	0.08	0.2		0.02	0.15		0.12	0.23		0.17	0.04	0.04		0.25	0.01	0.01	0	0.01	0.01
Hapmap51521-BTA-92920	ss61566268		HapMap	1	64787542	G		0.14	0.31	0.35	0.33	0.21	0.45	0.35	0.02	0.4	0.33	0.11	0.33	0.46	0.36		0.45	0.5		0.48	0.42		0.23	0.3	0.44		0.25	0.01	0.01	0.01	0.01	0.01
BTB-00033025	ss65157271	rs43241821	draft	1	65047604	G		0.03	0.2	0.06	0.01	0.15	0.47	0.31	0.26	0.06	0.21	0.43	0.01	0.1	0.06		0.01	0.01		0.15	0.31		0.01	0.08	0.01		0.25	0.01	0.01	0.01	0.01	0.01
ARS-BFGL-NGS-10860	ss86286328		RRL	1	65072036	G		0.01	0.23	0.06	0.01	0.01	0.01	0.01	0.01	0.01	0.01	0.01	0.01	0.01	0.01		0.01	0.01		0.01	0.01		0.01	0.01	0.01		0.25	0.01	0.01	0	0.01	0.01
BTA-33604-no-rs	ss61534214		Interbreed	1	67119589	C		0.3	0.45	0.35	0.33	0.33	0.19	0.12	0.19	0.27	0.36	0.11	0.17	0.44	0.27		0.5	0.22		0.42	0.35		0.38	0.42	0.29		0.25	0.01	0.01	0.01	0.01	0.01
Hapmap25638-BTA-33585	ss61501069		HapMap	1	67659760	A		0.01	0.01	0.01	0.01	0.01	0.01	0.01	0.01	0.01	0.01	0.01	0.01	0.01	0.01		0.12	0.01		0.02	0.15		0.27	0.24	0.17		0.25	0.01	0.01	0.01	0.01	0.01
ARS-BFGL-NGS-59612	ss86289762		RRL	1	70012034	A		0.4	0.32	0.06	0.17	0.25	0.12	0.38	0.05	0.43	0.1	0.07	0.33	0.21	0.18		0.1	0.42		0.06	0.04		0.06	0.02	0.17		0.25	0.01	0.01	0.01	0.01	0.01
ARS-BFGL-NGS-41287	ss86313603		RRL	1	70234225	A		0.33	0.32	0.35	0.5	0.5	0.33	0.15	0.14	0.44	0.45	0.41	0.17	0.44	0.36		0.35	0.06		0.4	0.27		0.38	0.18	0.27		0.25	0.01	0.01	0.01	0.01	0
BFGL-NGS-111283	ss86336694		RRL	1	70771471	G		0.3	0.48	0.46	0.5	0.42	0.02	0.31	0.43	0.44	0.43	0.21	0.17	0.44	0.47		0.15	0.24		0.27	0.25		0.01	0.12	0.06		0.25	0.01	0.01	0.01	0.01	0.01
Hapmap59145-ss46526952			HapMap	1	71432874	G		0.13	0.21	0.23	0.5	0.31	0.34	0.01	0.4	0.23	0.38	0.36	0.17	0.27	0.22		0.02	0.01		0.46	0.4		0.06	0.16	0.04		0.25	0.01	0.01	0.01	0.01	0.01
Hapmap43841-BTA-34601	ss61480552		HapMap	1	72076618	A		0.27	0.29	0.35	0.01	0.12	0.02	0.01	0.07	0.23	0.21	0.09	0.01	0.19	0.22		0.01	0.01		0.15	0.35		0.01	0.1	0.01		0.25	0.01	0.01	0.01	0.01	0.01
ARS-BFGL-NGS-94206	ss86324271		RRL	1	73562297	G		0.4	0.41	0.02	0.01	0.29	0.11	0.06	0.4	0.43	0.29	0.21	0.01	0.06	0.19		0.05	0.01		0.02	0.08		0.04	0.01	0.01		0.25	0.01	0.01	0.01	0.01	0.01
Hapmap35151-BES4_Contig435_1199			HapMap	1	74208850	C		0.2	0.25	0.46	0.01	0.19	0.45	0.15	0.26	0.31	0.14	0.35	0.01	0.35	0.2		0.15	0.01		0.21	0.19		0.08	0.33	0.23		0.25	0.01	0.01	0.5	0.01	0.01
UA-IFASA-4774			Various	1	75104988	G		0.4	0.19	0.12	0.01	0.17	0.34	0.01	0.38	0.38	0.17	0.04	0.17	0.23	0.17		0.01	0.01		0.08	0.19		0.01	0.04	0.01		0.25	0.01	0.01	0.01	0.01	0.01
BFGL-NGS-114627	ss86339892		RRL	1	75135242	G		0.43	0.42	0.35	0.33	0.33	0.38	0.46	0.33	0.49	0.45	0.25	0.17	0.29	0.43		0.45	0.42		0.33	0.38		0.07	0.16	0.15		0.25	0.01	0.01	0.01	0.01	0.01
ARS-BFGL-NGS-81861	ss86312351		RRL	1	76099438	G		0.23	0.21	0.01	0.33	0.48	0.22	0.23	0.26	0.25	0.26	0.16	0.33	0.21	0.4		0.43	0.44		0.48	0.29		0.17	0.1	0.19		0.25	0.01	0.01	0.01	0.01	0.01
ARS-BFGL-NGS-76454	ss86306740		RRL	1	78668280	C		0.13	0.01	0.06	0.01	0.02	0.01	0.23	0.01	0.06	0.17	0.01	0.17	0.04	0.02		0.45	0.08		0.23	0.17		0.05	0.02	0.08		0.25	0.01	0.01	0.01	0.01	0.01
BFGL-NGS-111725	ss86338828		RRL	1	80419712	A		0.27	0.19	0.38	0.01	0.35	0.28	0.35	0.48	0.49	0.4	0.01	0.01	0.5	0.4		0.18	0.22		0.46	0.4		0.21	0.12	0.04		0.25	0.01	0.01	0.01	0.01	0.01
BTA-37567-no-rs	ss61536396		Interbreed	1	81283582	A		0.27	0.43	0.38	0.33	0.42	0.06	0.5	0.24	0.42	0.5	0.34	0.33	0.17	0.33		0.48	0.16		0.43	0.42		0.04	0.3	0.24		0.25	0.01	0.01	0.01	0.01	0.01
BTA-38441-no-rs	ss61536855		Interbreed	1	82099085	G		0.4	0.45	0.31	0.33	0.29	0.33	0.35	0.4	0.49	0.45	0.21	0.01	0.46	0.37		0.32	0.44		0.27	0.1		0.12	0.22	0.27		0.25	0.01	0.01	0.25	0.01	0.01
BTA-39534-no-rs	ss61537449		Interbreed	1	82421992	A		0.01	0.01	0.17	0.01	0.1	0.27	0.01	0.01	0.01	0.01	0.01	0.01	0.01	0.01		0.01	0.01		0.01	0.01		0.01	0.01	0.01		0.25	0.01	0.01	0.5	0.01	0.01
ARS-BFGL-NGS-71379	ss86301461		RRL	1	82984086	G		0.4	0.28	0.31	0.17	0.48	0.44	0.38	0.36	0.49	0.4	0.34	0.17	0.4	0.43		0.1	0.01		0.23	0.23		0.33	0.3	0.01		0.25	0.01	0.01	0.01	0.01	0.01
ARS-BFGL-NGS-50379	ss86280665		RRL	1	83575092	T		0.4	0.48	0.4	0.01	0.38	0.47	0.23	0.26	0.43	0.21	0.34	0.01	0.35	0.21		0.27	0.06		0.48	0.42		0.15	0.08	0.01		0.25	0.01	0.01	0.01	0.01	0.01
BFGL-NGS-111849	ss86340333		RRL	1	84010214	A		0.17	0.23	0.33	0.33	0.21	0.09	0.01	0.1	0.38	0.45	0.2	0.01	0.37	0.47		0.2	0.14		0.17	0.23		0.01	0.06	0.31		0.25	0.01	0.01	0.01	0.01	0.12
ARS-BFGL-NGS-104692	ss86335367		RRL	1	85694937	A		0.2	0.2	0.4	0.33	0.35	0.41	0.35	0.29	0.08	0.31	0.25	0.33	0.5	0.44		0.43	0.08		0.48	0.48		0.44	0.18	0.25		0.25	0.01	0.01	0.01	0.01	0.01
ARS-BFGL-NGS-54077	ss86284720		RRL	1	87338372	A		0.1	0.14	0.35	0.17	0.12	0.01	0.31	0.02	0.26	0.17	0.36	0.01	0.23	0.07		0.01	0.22		0.17	0.25		0.01	0.14	0.01		0.25	0.01	0.01	0.01	0.01	0.01
Hapmap43254-BTA-38489	ss61481502		HapMap	1	87845375	G		0.3	0.34	0.46	0.33	0.44	0.25	0.25	0.45	0.31	0.31	0.04	0.17	0.48	0.41		0.23	0.42		0.38	0.46		0.01	0.08	0.06		0.25	0.01	0.01	0.01	0.01	0.01
ARS-BFGL-NGS-152	ss86273657		RRL	1	89393592	A		0.01	0.11	0.12	0.01	0.08	0.25	0.23	0.33	0.01	0.05	0.01	0.01	0.02	0.1		0.4	0.32		0.33	0.15		0.08	0.4	0.15		0.25	0.01	0.01	0.01	0.01	0.01
Hapmap27233-BTA-162669			HapMap	1	89539620	G		0.01	0.01	0.01	0.01	0.01	0.01	0.01	0.01	0.01	0.01	0.01	0.01	0.01	0.01		0.48	0.01		0.21	0.12		0.28	0.38	0.44		0.25	0.01	0.01	0.01	0.01	0.01
BTB-01196775	ss63792262	rs42351089	draft	1	91071910	G		0.01	0.05	0.02	0.17	0.1	0.05	0.06	0.36	0.02	0.01	0.39	0.33	0.01	0.02		0.01	0.02		0.06	0.01		0.01	0.01	0.01		0.25	0.01	0.01	0.01	0.01	0.01
BTB-01196862	ss63792436	rs42351876	draft	1	91104639	A		0.23	0.45	0.38	0.17	0.42	0.39	0.29	0.36	0.11	0.02	0.27	0.17	0.48	0.47		0.43	0.24		0.5	0.38		0.25	0.46	0.4		0.25	0.12	0.01	0.01	0.01	0.01
ARS-BFGL-NGS-67044	ss86297976		RRL	1	93311608	G		0.5	0.49	0.01	0.17	0.12	0.01	0.33	0.07	0.46	0.38	0.12	0.01	0.23	0.26		0.1	0.2		0.25	0.17		0.16	0.36	0.35		0.25	0.01	0.01	0.01	0.01	0.01
ARS-BFGL-NGS-20424	ss86323079		RRL	1	93572606	G		0.3	0.29	0.23	0.5	0.35	0.06	0.46	0.14	0.29	0.36	0.23	0.33	0.15	0.42		0.47	0.22		0.27	0.48		0.08	0.2	0.06		0.25	0.01	0.01	0.01	0.01	0.01
Hapmap25356-BTA-42424	ss61501804		HapMap	1	95054398	G		0.01	0.01	0.01	0.01	0.06	0.01	0.08	0.01	0.01	0.01	0.01	0.01	0.01	0.01		0.23	0.01		0.02	0.21		0.41	0.42	0.04		0.25	0.01	0.01	0.01	0.01	0.01
BTB-01591692	ss64581692	rs42707742	draft	1	96646194	A		0.37	0.38	0.21	0.17	0.25	0.22	0.4	0.36	0.44	0.26	0.02	0.01	0.33	0.09		0.2	0.18		0.23	0.21		0.3	0.32	0.38		0.25	0.01	0.01	0.01	0.01	0.01
UA-IFASA-7818			Various	1	98674391	G		0.23	0.39	0.21	0.17	0.02	0.05	0.02	0.12	0.19	0.21	0.12	0.01	0.06	0.13		0.45	0.01		0.42	0.21		0.27	0.08	0.01		0.25	0.01	0.01	0.01	0.01	0.01
BFGL-NGS-112806	ss86340629		RRL	1	99110444	A		0.43	0.45	0.42	0.5	0.42	0.31	0.19	0.29	0.44	0.19	0.43	0.5	0.42	0.34		0.25	0.48		0.44	0.48		0.02	0.02	0.01		0.25	0.01	0.01	0.01	0.01	0.01
BTB-01469847	ss64336562	rs42586542	draft	1	100935002	G		0.4	0.5	0.1	0.17	0.33	0.38	0.19	0.48	0.46	0.19	0.29	0.17	0.31	0.24		0.32	0.18		0.35	0.08		0.02	0.01	0.01		0.25	0.01	0.01	0.25	0.01	0.01
BTB-01832367	ss64849183	rs42940101	draft	1	101091370	G		0.23	0.03	0.21	0.01	0.33	0.33	0.4	0.43	0.08	0.14	0.23	0.5	0.27	0.24		0.4	0.4		0.21	0.38		0.16	0.02	0.04		0.25	0.01	0.01	0.01	0.01	0.01
BTB-01234416	ss63867284	rs42388806	draft	1	102875006	G		0.23	0.23	0.31	0.01	0.29	0.23	0.44	0.1	0.09	0.07	0.14	0.33	0.27	0.34		0.25	0.3		0.27	0.23		0.2	0.22	0.1		0.25	0.01	0.01	0.01	0.01	0.01
BTB-01136854	ss63626415	rs42295315	draft	1	103356064	G		0.33	0.21	0.17	0.01	0.17	0.36	0.4	0.19	0.21	0.36	0.2	0.01	0.15	0.21		0.07	0.24		0.12	0.17		0.15	0.2	0.06		0.25	0.01	0.01	0	0.01	0.01
Hapmap38948-BTA-28757	ss61531716		HapMap	1	105829264	A		0.3	0.47	0.15	0.33	0.25	0.36	0.06	0.12	0.4	0.29	0.23	0.33	0.37	0.32		0.45	0.44		0.4	0.48		0.27	0.26	0.25		0.25	0.01	0.01	0.01	0.01	0.01
BTB-01579733	ss64557900	rs42697824	draft	1	106079524	A		0.43	0.23	0.08	0.33	0.4	0.23	0.17	0.02	0.3	0.45	0.29	0.01	0.23	0.28		0.45	0.42		0.44	0.35		0.04	0.36	0.27		0.25	0.01	0.01	0.01	0.01	0.01
BTA-39422-no-rs	ss61537376		Interbreed	1	106298620	C		0.43	0.3	0.33	0.33	0.44	0.16	0.29	0.4	0.24	0.43	0.5	0.5	0.44	0.43		0.45	0.04		0.46	0.38		0.37	0.32	0.08		0.25	0.01	0.01	0.01	0.01	0.01
BTB-00049075	ss65173285	rs43257203	draft	1	108549474	G		0.03	0.05	0.15	0.33	0.38	0.25	0.19	0.02	0.29	0.24	0.05	0.01	0.35	0.16		0.4	0.08		0.19	0.44		0.11	0.28	0.1		0.25	0.01	0.01	0.01	0.01	0.38
ARS-BFGL-NGS-32669	ss86341500		RRL	1	108598609	G		0.07	0.06	0.01	0.01	0.01	0.01	0.01	0.02	0.04	0.01	0.01	0.01	0.01	0.01		0.01	0.01		0.04	0.01		0.01	0.01	0.01		0.25	0.01	0.01	0.25	0.01	0.01
ARS-BFGL-NGS-235	ss86273774		RRL	1	109132511	G		0.33	0.41	0.27	0.33	0.44	0.36	0.19	0.48	0.22	0.26	0.34	0.33	0.48	0.32		0.3	0.5		0.38	0.21		0.06	0.08	0.01		0.25	0.01	0.01	0.01	0.01	0.01
ARS-BFGL-NGS-32687	ss86321784		RRL	1	112095726	A		0.07	0.44	0.12	0.01	0.29	0.27	0.38	0.29	0.13	0.05	0.04	0.17	0.12	0.14		0.18	0.02		0.42	0.17		0.12	0.04	0.1		0.25	0.01	0.01	0.01	0.01	0.12
ARS-BFGL-NGS-18066	ss86291804		RRL	1	112661372	G		0.33	0.48	0.4	0.01	0.44	0.31	0.29	0.43	0.4	0.24	0.45	0.5	0.33	0.37		0.15	0.01		0.29	0.31		0.21	0.08	0.01		0.25	0.01	0.01	0.01	0.01	0
ARS-BFGL-BAC-6549	ss105297176		BAC	1	113500011	G		0.03	0.19	0.4	0.33	0.15	0.48	0.08	0.36	0.14	0.1	0.11	0.01	0.1	0.08		0.07	0.14		0.31	0.29		0.1	0.09	0.05		0.25	0.01	0.01	0.01	0.01	0.01
BTA-104132-no-rs	ss61471248		Interbreed	1	113669783	G		0.01	0.02	0.15	0.01	0.06	0.33	0.01	0.01	0.01	0.01	0.23	0.01	0.08	0.03		0.2	0.01		0.06	0.21		0.04	0.3	0.19		0.25	0.25	0.01	0.5	0.01	0.01
BTA-89559-no-rs	ss61564461		Interbreed	1	115510497	C		0.01	0.01	0.01	0.01	0.01	0.01	0.01	0.01	0.01	0.48	0.01	0.01	0.01	0.01		0.01	0.01		0.01	0.01		0.01	0.01	0.01		0.25	0.01	0.01	0.01	0.01	0.01
BTB-01744054	ss64761632	rs42859069	draft	1	116869213	G		0.17	0.14	0.25	0.17	0.1	0.23	0.04	0.29	0.1	0.02	0.41	0.33	0.06	0.07		0.07	0.08		0.06	0.08		0.21	0.02	0.1		0.25	0.01	0.25	0.01	0.01	0.01
BTA-98511-no-rs	ss61497091		Interbreed	1	118619266	G		0.07	0.28	0.02	0.01	0.08	0.25	0.19	0.01	0.11	0.12	0.01	0.01	0.19	0.01		0.01	0.01		0.46	0.21		0.01	0.08	0.01		0.25	0.01	0.01	0.01	0.01	0.01
ARS-BFGL-NGS-13821	ss86311930		RRL	1	118822589	G		0.13	0.46	0.35	0.33	0.23	0.5	0.48	0.31	0.02	0.19	0.09	0.33	0.42	0.2		0.45	0.24		0.48	0.5		0.18	0.01	0.01		0.25	0.01	0.01	0.5	0.25	0.01
Hapmap53317-rs29018755		rs29018755	HapMap	1	119552231	G		0.27	0.3	0.23	0.17	0.43	0.33	0.47	0.48	0.14	0.32	0.5	0.5	0.47	0.18		0.29	0.21		0.29	0.37		0.01	0.33	0.36		0.25	0.01	0.01	0.01	0.01	0.01
Hapmap48354-BTA-48238	ss61541966		HapMap	1	119695611	G		0.13	0.28	0.38	0.5	0.48	0.38	0.48	0.48	0.21	0.26	0.48	0.5	0.42	0.48		0.47	0.24		0.21	0.31		0.06	0.16	0.25		0.25	0.01	0.01	0.01	0.01	0.01
BTB-00051548	ss65175757	rs43261478	draft	1	119835791	G		0.37	0.45	0.33	0.01	0.31	0.31	0.35	0.48	0.4	0.48	0.5	0.33	0.37	0.47		0.12	0.06		0.21	0.23		0.01	0.22	0.19		0.25	0.01	0.01	0.01	0.01	0.01
ARS-BFGL-NGS-59470	ss86290300		RRL	1	120249290	G		0.43	0.19	0.42	0.5	0.44	0.31	0.35	0.38	0.34	0.36	0.39	0.5	0.4	0.36		0.23	0.32		0.35	0.4		0.21	0.46	0.27		0.25	0.01	0.01	0.01	0.01	0.01
ARS-BFGL-NGS-31534	ss86295730		RRL	1	120277405	A		0.13	0.13	0.44	0.33	0.35	0.45	0.38	0.45	0.1	0.36	0.39	0.17	0.21	0.28		0.2	0.22		0.23	0.44		0.26	0.22	0.25		0.25	0.01	0.25	0	0.25	0.01
ARS-BFGL-NGS-27741	ss86284768		RRL	1	120575773	G		0.5	0.4	0.21	0.01	0.46	0.28	0.4	0.45	0.27	0.43	0.2	0.17	0.42	0.31		0.1	0.42		0.46	0.15		0.01	0.04	0.01		0.25	0.01	0.01	0.01	0.01	0.01
ARS-BFGL-NGS-91306	ss86321184		RRL	1	120738404	G		0.4	0.19	0.29	0.5	0.33	0.12	0.4	0.05	0.2	0.48	0.34	0.17	0.35	0.33		0.05	0.18		0.48	0.21		0.01	0.08	0.01		0.25	0.01	0.01	0.01	0.01	0.01
BTB-00052826	ss65177035	rs43266535	draft	1	120794848	C		0.07	0.27	0.42	0.5	0.46	0.36	0.33	0.36	0.19	0.19	0.12	0.33	0.29	0.3		0.2	0.06		0.5	0.19		0.01	0.06	0.01		0.25	0.01	0.01	0.01	0.5	0.01
Hapmap39043-BTA-84510	ss61493410		HapMap	1	121969703	C		0.27	0.48	0.08	0.17	0.1	0.11	0.4	0.48	0.31	0.26	0.21	0.33	0.15	0.41		0.32	0.18		0.4	0.44		0.17	0.16	0.01		0.25	0.01	0.01	0.01	0.01	0.01
Hapmap59251-rs29020792		rs29020792	HapMap	1	122081752	G		0.23	0.24	0.44	0.01	0.46	0.28	0.33	0.43	0.02	0.19	0.23	0.01	0.19	0.24		0.32	0.48		0.38	0.4		0.41	0.12	0.01		0.25	0.01	0.01	0.01	0.01	0.33
Hapmap47791-BTA-96755	ss61496667		HapMap	1	125264325	G		0.07	0.18	0.01	0.33	0.27	0.25	0.45	0.1	0.26	0.07	0.17	0.17	0.18	0.19		0.28	0.28		0.02	0.06		0.08	0.26	0.35		0.25	0.01	0.01	0.01	0.01	0.01
BTA-22045-no-rs	ss61500147		Interbreed	1	125739519	C		0.01	0.01	0.01	0.01	0.01	0.01	0.04	0.01	0.01	0.01	0.01	0.01	0.01	0.01		0.05	0.01		0.04	0.04		0.29	0.48	0.21		0.25	0.01	0.01	0.01	0.01	0.01
Hapmap47487-BTA-107875	ss61472234		HapMap	1	127274552	G		0.1	0.42	0.35	0.5	0.48	0.44	0.35	0.07	0.03	0.14	0.12	0.5	0.27	0.21		0.47	0.01		0.27	0.27		0.2	0.16	0.15		0.25	0.01	0.01	0.01	0.01	0.01
BTA-50361-no-rs	ss61543224		Interbreed	1	128294158	A		0.1	0.27	0.17	0.33	0.21	0.48	0.29	0.38	0.16	0.38	0.48	0.17	0.31	0.41		0.17	0.01		0.44	0.33		0.06	0.24	0.08		0.25	0.01	0.01	0.01	0.01	0.01
DIAS-3			Various	1	129298196	G		0.01	0.01	0.01	0.01	0.01	0.01	0.01	0.01	0.01	0.01	0.01	0.01	0.01	0.01		0.01	0.01		0.01	0.01		0.01	0.01	0.01		0.25	0.01	0.01	0.01	0.01	0.01
BTA-50347-no-rs	ss61543215		Interbreed	1	130097032	C		0.4	0.45	0.21	0.33	0.33	0.48	0.44	0.33	0.27	0.4	0.21	0.01	0.42	0.48		0.38	0.34		0.35	0.44		0.12	0.22	0.37		0.25	0.01	0.01	0.01	0.01	0.01
ARS-BFGL-NGS-14969	ss86329424		RRL	1	130568658	C		0.37	0.09	0.31	0.5	0.33	0.45	0.38	0.4	0.34	0.17	0.29	0.17	0.42	0.29		0.22	0.16		0.33	0.33		0.08	0.18	0.17		0.25	0.01	0.01	0	0.01	0.01
Hapmap47449-BTA-96490	ss61568102		HapMap	1	131623922	G		0.23	0.07	0.12	0.17	0.25	0.3	0.29	0.12	0.02	0.1	0.27	0.17	0.35	0.17		0.02	0.48		0.4	0.31		0.08	0.08	0.02		0.25	0.01	0.01	0.01	0.01	0.01
BTB-00059126	ss65183329	rs43275292	draft	1	132688607	G		0.4	0.05	0.42	0.01	0.08	0.34	0.15	0.21	0.2	0.02	0.07	0.33	0.23	0.27		0.01	0.01		0.02	0.04		0.08	0.08	0.01		0.25	0.01	0.01	0.01	0.01	0.01
ARS-BFGL-NGS-107359	ss86308916		RRL	1	132760055	A		0.47	0.2	0.44	0.01	0.33	0.39	0.42	0.24	0.29	0.29	0.07	0.17	0.44	0.3		0.45	0.01		0.46	0.33		0.11	0.16	0.06		0.25	0.01	0.01	0.01	0.01	0.01
BTA-51403-no-rs	ss61484881		Interbreed	1	133521692	C		0.13	0.38	0.27	0.17	0.46	0.17	0.33	0.17	0.24	0.19	0.25	0.5	0.13	0.33		0.3	0.01		0.19	0.29		0.26	0.42	0.35		0.25	0.01	0.01	0.01	0.01	0.01
BTA-02520-rs29010074		rs29010074	Interbreed	1	133909842	G		0.01	0.07	0.27	0.01	0.06	0.08	0.04	0.02	0.02	0.01	0.05	0.01	0.01	0.01		0.01	0.01		0.01	0.02		0.01	0.01	0.01		0.25	0.01	0.01	0.01	0.01	0.01
BTB-00061316	ss65185517	rs43268918	draft	1	134484755	G		0.07	0.04	0.01	0.01	0.01	0.09	0.01	0.01	0.07	0.01	0.01	0.01	0.01	0.01		0.01	0.01		0.01	0.01		0.01	0.12	0.08		0.25	0.01	0.01	0.01	0.01	0.01
BTA-53322-no-rs	ss61544878		Interbreed	1	135219500	A		0.5	0.48	0.08	0.01	0.31	0.47	0.23	0.4	0.32	0.45	0.07	0.5	0.37	0.12		0.32	0.26		0.33	0.17		0.09	0.08	0.1		0.25	0.01	0.01	0.01	0.01	0.01
ARS-BFGL-NGS-100206	ss86331750		RRL	1	135655864	G		0.5	0.43	0.19	0.17	0.33	0.45	0.1	0.26	0.32	0.29	0.12	0.5	0.29	0.29		0.25	0.44		0.29	0.29		0.19	0.26	0.38		0.25	0.01	0.01	0.25	0.25	0.01
BTB-01789695	ss64806845	rs42898322	draft	1	135864178	G		0.07	0.37	0.19	0.5	0.22	0.36	0.31	0.4	0.39	0.29	0.18	0.5	0.48	0.36		0.45	0.19		0.47	0.26		0.3	0.46	0.21		0.25	0.01	0.01	0.01	0.01	0.01
BFGL-NGS-119029	ss86337861		RRL	1	135915394	G		0.1	0.48	0.02	0.33	0.35	0.36	0.44	0.4	0.4	0.33	0.18	0.5	0.44	0.34		0.48	0.16		0.42	0.27		0.24	0.24	0.23		0.25	0.01	0.01	0.01	0.01	0.01
BTB-00063891	ss65188090	rs43272879	draft	1	137136867	A		0.17	0.04	0.29	0.01	0.06	0.48	0.01	0.26	0.02	0.05	0.43	0.17	0.15	0.04		0.01	0.01		0.01	0.27		0.01	0.06	0.01		0.25	0.01	0.01	0.01	0.01	0.01
BTB-00063883	ss65188082	rs43272871	draft	1	137161883	G		0.01	0.01	0.01	0.01	0.01	0.06	0.01	0.01	0.01	0.01	0.01	0.01	0.01	0.01		0.01	0.01		0.01	0.01		0.01	0.01	0.01		0.25	0.01	0.01	0.01	0.01	0.01
BTB-00406913	ss65530165	rs43611067	draft	1	138938899	G		0.23	0.44	0.44	0.01	0.23	0.45	0.42	0.24	0.43	0.14	0.2	0.33	0.29	0.38		0.28	0.22		0.17	0.23		0.32	0.4	0.48		0.25	0.01	0.01	0.01	0.01	0.01
ARS-BFGL-NGS-93180	ss86323239		RRL	1	139548621	G		0.2	0.48	0.19	0.01	0.1	0.19	0.17	0.31	0.12	0.12	0.32	0.33	0.1	0.16		0.01	0.4		0.12	0.17		0.08	0.01	0.02		0.25	0.01	0.01	0.01	0.01	0.01
BTB-01773000	ss64790436	rs42883237	draft	1	139707352	G		0.3	0.48	0.38	0.33	0.44	0.25	0.38	0.24	0.23	0.43	0.46	0.33	0.33	0.47		0.3	0.1		0.21	0.38		0.1	0.06	0.04		0.25	0.25	0.01	0.01	0.01	0.01
Hapmap33038-BTA-149927			HapMap	1	140459979	G		0.01	0.01	0.01	0.01	0.01	0.01	0.01	0.01	0.01	0.01	0.01	0.01	0.01	0.01		0.22	0.01		0.31	0.1		0.45	0.38	0.23		0.25	0.01	0.01	0.01	0.01	0.01
BFGL-NGS-110299	ss86340491		RRL	1	140530805	G		0.03	0.25	0.01	0.01	0.06	0.05	0.01	0.05	0.15	0.21	0.01	0.17	0.04	0.13		0.18	0.01		0.25	0.17		0.5	0.38	0.46		0.25	0.01	0.01	0.01	0.01	0.5
ARS-BFGL-NGS-82122	ss86312306		RRL	1	140706547	C		0.07	0.3	0.23	0.01	0.17	0.06	0.04	0.1	0.27	0.26	0.16	0.17	0.1	0.22		0.1	0.04		0.31	0.15		0.07	0.04	0.29		0.25	0.01	0.01	0.25	0.01	0.01
BTB-01955138	ss64971179	rs43066203	draft	1	142996620	C		0.23	0.02	0.31	0.17	0.17	0.34	0.48	0.26	0.09	0.33	0.04	0.17	0.13	0.32		0.32	0.5		0.12	0.23		0.02	0.18	0.15		0.25	0.01	0.01	0.01	0.01	0.01
ARS-BFGL-NGS-104338	ss86335015		RRL	1	143049918	C		0.43	0.38	0.31	0.33	0.29	0.48	0.35	0.12	0.31	0.48	0.02	0.17	0.23	0.29		0.22	0.22		0.35	0.33		0.24	0.42	0.31		0.25	0.01	0.01	0.01	0.01	0.01
ARS-BFGL-NGS-40286	ss86313458		RRL	1	143390796	G		0.5	0.49	0.42	0.5	0.44	0.19	0.4	0.29	0.41	0.45	0.23	0.01	0.29	0.39		0.18	0.46		0.46	0.44		0.21	0.18	0.19		0.25	0.12	0.01	0.01	0.01	0.01
BFGL-NGS-117826	ss86341652		RRL	1	143801372	A		0.33	0.28	0.12	0.17	0.31	0.11	0.31	0.24	0.46	0.4	0.41	0.17	0.37	0.24		0.07	0.02		0.15	0.17		0.11	0.16	0.12		0.25	0.01	0.01	0.01	0.01	0.01
BTA-55383-no-rs	ss61545970		Interbreed	1	144059251	A		0.01	0.01	0.33	0.01	0.06	0.01	0.02	0.01	0.02	0.26	0.01	0.01	0.06	0.13		0.28	0.01		0.25	0.15		0.27	0.34	0.29		0.25	0.25	0.01	0.01	0.01	0.01
BFGL-NGS-114630	ss86335695		RRL	1	144433593	G		0.47	0.12	0.15	0.17	0.27	0.33	0.33	0.19	0.47	0.29	0.04	0.17	0.48	0.49		0.4	0.01		0.5	0.4		0.24	0.28	0.02		0.25	0.01	0.01	0.01	0.01	0.01
ARS-BFGL-BAC-15523	ss105241710		BAC	1	145047458	G		0.37	0.05	0.04	0.17	0.23	0.41	0.17	0.02	0.48	0.29	0.12	0.5	0.15	0.11		0.12	0.12		0.29	0.25		0.15	0.2	0.1		0.25	0.01	0.01	0.01	0.01	0.01
BFGL-NGS-115887	ss86337311		RRL	1	145233055	A		0.07	0.11	0.46	0.17	0.42	0.45	0.33	0.4	0.12	0.43	0.18	0.01	0.27	0.11		0.5	0.08		0.42	0.42		0.5	0.46	0.42		0.25	0.12	0.01	0.01	0.01	0.01
ARS-BFGL-NGS-52981	ss86283522		RRL	1	145259158	A		0.27	0.01	0.01	0.01	0.01	0.01	0.01	0.01	0.4	0.01	0.01	0.01	0.01	0.01		0.27	0.01		0.12	0.12		0.25	0.3	0.4		0.25	0.01	0.01	0.01	0.01	0.01
ARS-BFGL-NGS-26672	ss86315307		RRL	1	145710028	C		0.23	0.23	0.38	0.33	0.23	0.5	0.21	0.14	0.15	0.45	0.3	0.17	0.29	0.09		0.1	0.01		0.29	0.21		0.38	0.36	0.23		0.25	0.01	0.01	0.01	0.01	0.01
BTA-64849-no-rs	ss61551234		Interbreed	1	146115479	G		0.01	0.09	0.01	0.01	0.17	0.3	0.01	0.05	0.01	0.29	0.01	0.01	0.13	0.01		0.38	0.01		0.29	0.21		0.35	0.34	0.44		0.25	0.01	0.01	0.01	0.01	0.01
ARS-BFGL-NGS-63622	ss86292871		RRL	1	147127460	G		0.13	0.07	0.27	0.01	0.17	0.01	0.08	0.02	0.07	0.1	0.29	0.01	0.02	0.14		0.07	0.01		0.06	0.01		0.1	0.04	0.01		0.25	0.01	0.01	0.01	0.01	0.01
ARS-BFGL-NGS-26865	ss86323771		RRL	1	147291520	G		0.03	0.06	0.1	0.01	0.04	0.01	0.08	0.01	0.07	0.01	0.02	0.17	0.13	0.02		0.29	0.23		0.21	0.02		0.33	0.11	0.27		0.25	0.01	0.01	0.01	0.01	0.01
ARS-BFGL-NGS-87570	ss86318026		RRL	1	147454173	G		0.43	0.34	0.33	0.33	0.33	0.48	0.21	0.33	0.27	0.43	0.18	0.01	0.44	0.4		0.1	0.34		0.29	0.29		0.25	0.04	0.02		0.25	0.01	0.01	0.5	0.01	0.01
BTA-56389-no-rs	ss61546554		Interbreed	1	147842221	G		0.5	0.34	0.19	0.17	0.42	0.27	0.23	0.36	0.46	0.29	0.23	0.17	0.21	0.26		0.38	0.26		0.17	0.23		0.15	0.06	0.15		0.25	0.01	0.01	0.01	0.01	0.01
ARS-BFGL-NGS-26133	ss86340665		RRL	1	148005087	G		0.1	0.08	0.04	0.17	0.06	0.02	0.08	0.07	0.06	0.17	0.07	0.01	0.08	0.02		0.05	0.33		0.15	0.04		0.02	0.01	0.1		0.25	0.01	0.01	0.01	0.01	0.01
BTA-44302-no-rs	ss61539937		Interbreed	1	148976410	C		0.4	0.41	0.23	0.17	0.27	0.2	0.04	0.17	0.32	0.29	0.05	0.17	0.1	0.02		0.01	0.14		0.29	0.29		0.08	0.18	0.04		0.25	0.01	0.01	0.01	0.01	0.01
ARS-BFGL-NGS-86458	ss86316795		RRL	1	149402856	G		0.43	0.41	0.33	0.5	0.38	0.41	0.48	0.26	0.35	0.48	0.12	0.17	0.4	0.49		0.43	0.28		0.27	0.25		0.43	0.44	0.44		0.25	0.01	0.01	0.01	0.25	0.01
ARS-BFGL-NGS-72865	ss86303117		RRL	1	150140587	G		0.01	0.47	0.31	0.33	0.25	0.02	0.23	0.05	0.1	0.33	0.04	0.17	0.19	0.21		0.23	0.02		0.23	0.17		0.01	0.02	0.01		0.25	0.01	0.01	0.01	0.01	0.01
ARS-BFGL-NGS-105884	ss86291704		RRL	1	150417816	G		0.5	0.29	0.35	0.5	0.25	0.44	0.33	0.45	0.42	0.45	0.34	0.33	0.25	0.36		0.25	0.2		0.42	0.4		0.02	0.1	0.01		0.25	0.01	0.01	0.01	0.01	0.01
BTB-00069681	ss65193873	rs43277803	draft	1	150728790	A		0.13	0.08	0.17	0.01	0.1	0.28	0.21	0.01	0.09	0.1	0.3	0.17	0.06	0.1		0.01	0.01		0.21	0.4		0.01	0.16	0.01		0.25	0.01	0.01	0.01	0.01	0.01
BFGL-NGS-112213	ss86336917		RRL	1	153350947	A		0.5	0.28	0.29	0.01	0.23	0.47	0.21	0.36	0.26	0.45	0.01	0.33	0.5	0.27		0.05	0.18		0.44	0.33		0.01	0.06	0.01		0.25	0.01	0.01	0.01	0.01	0.01
Hapmap43297-BTA-57357			HapMap	1	153870569	G		0.3	0.45	0.25	0.5	0.46	0.28	0.38	0.36	0.44	0.29	0.05	0.5	0.4	0.3		0.01	0.01		0.27	0.5		0.01	0.04	0.01		0.25	0.01	0.01	0.01	0.01	0.5
BTB-00071736	ss65195926	rs43282853	draft	1	154146603	G		0.37	0.35	0.21	0.17	0.46	0.38	0.4	0.48	0.3	0.36	0.23	0.33	0.35	0.44		0.15	0.1		0.12	0.23		0.08	0.06	0.01		0.25	0.01	0.01	0.01	0.01	0.01
Hapmap56337-ss46526524			HapMap	1	154612126	C		0.03	0.14	0.25	0.01	0.29	0.16	0.35	0.43	0.1	0.31	0.39	0.17	0.44	0.41		0.27	0.08		0.4	0.19		0.17	0.28	0.19		0.25	0.01	0.01	0.01	0.01	0.01
BFGL-NGS-118847	ss86340543		RRL	1	155151875	C		0.4	0.48	0.25	0.17	0.42	0.44	0.48	0.12	0.39	0.48	0.41	0.17	0.48	0.49		0.32	0.2		0.25	0.31		0.09	0.16	0.04		0.25	0.01	0.01	0.01	0.01	0.01
ARS-BFGL-NGS-105231	ss86284698		RRL	1	155368017	G		0.2	0.2	0.21	0.01	0.27	0.12	0.25	0.36	0.01	0.4	0.18	0.17	0.15	0.18		0.01	0.01		0.12	0.17		0.01	0.06	0.01		0.25	0.01	0.01	0.01	0.01	0.01
BFGL-NGS-115711	ss86340476		RRL	1	155587367	G		0.47	0.33	0.3	0.33	0.46	0.31	0.44	0.24	0.49	0.35	0.46	0.01	0.38	0.35		0.15	0.44		0.25	0.46		0.04	0.24	0.06		0.25	0.01	0.01	0.01	0.01	0.01
ARS-BFGL-NGS-95240	ss86325416		RRL	1	155842601	G		0.17	0.39	0.42	0.33	0.27	0.38	0.35	0.19	0.43	0.33	0.33	0.33	0.33	0.2		0.03	0.42		0.1	0.33		0.06	0.04	0.01		0.25	0.01	0.01	0.01	0.01	0
ARS-BFGL-NGS-61565	ss86292225		RRL	1	156259623	G		0.36	0.45	0.33	0.33	0.5	0.42	0.17	0.36	0.4	0.45	0.48	0.33	0.35	0.26		0.01	0.14		0.21	0.33		0.01	0.06	0.01		0.25	0.01	0.01	0.01	0.01	0.01
ARS-BFGL-NGS-35476	ss86310071		RRL	1	156746565	G		0.47	0.15	0.42	0.5	0.33	0.23	0.27	0.05	0.43	0.48	0.01	0.17	0.4	0.39		0.19	0.1		0.48	0.35		0.24	0.14	0.01		0.25	0.01	0.01	0.01	0.01	0.01
ARS-BFGL-NGS-15024	ss86300448		RRL	1	156888631	G		0.2	0.09	0.01	0.33	0.06	0.01	0.01	0.17	0.14	0.33	0.27	0.01	0.04	0.07		0.02	0.01		0.08	0.01		0.28	0.2	0.35		0.25	0.01	0.01	0.5	0.01	0.01
ARS-BFGL-NGS-93838	ss86324300		RRL	1	157253388	G		0.23	0.02	0.33	0.01	0.01	0.02	0.15	0.17	0.3	0.07	0.2	0.01	0.1	0.09		0.27	0.46		0.02	0.01		0.01	0.04	0.01		0.25	0.01	0	0.01	0.01	0.01
ARS-BFGL-NGS-102466	ss86333177		RRL	1	157276473	G		0.43	0.27	0.35	0.33	0.35	0.42	0.42	0.24	0.43	0.43	0.07	0.5	0.42	0.41		0.4	0.01		0.46	0.29		0.34	0.16	0.08		0.25	0.01	0.01	0.01	0.01	0.01
ARS-BFGL-NGS-103480	ss86331938		RRL	1	157372291	G		0.17	0.33	0.35	0.33	0.42	0.31	0.4	0.38	0.13	0.19	0.11	0.33	0.48	0.49		0.35	0.01		0.44	0.44		0.26	0.48	0.46		0.25	0.01	0.01	0.01	0	0
ARS-BFGL-NGS-61517	ss86292024		RRL	1	157392714	G		0.5	0.28	0.4	0.5	0.23	0.11	0.38	0.36	0.31	0.1	0.45	0.33	0.31	0.22		0.3	0.02		0.21	0.08		0.48	0.38	0.46		0.25	0.01	0.01	0.01	0.01	0.01
BTB-00023937	ss65148195	rs43233970	draft	1	157758037	G		0.03	0.06	0.48	0.17	0.29	0.31	0.19	0.33	0.15	0.21	0.21	0.17	0.29	0.44		0.07	0.34		0.2	0.38		0.08	0.24	0.17		0.25	0.12	0.01	0.01	0.01	0.01
ARS-BFGL-NGS-36332	ss86316650		RRL	1	158940110	A		0.2	0.44	0.17	0.17	0.19	0.38	0.48	0.17	0.23	0.21	0.11	0.33	0.19	0.28		0.3	0.28		0.31	0.44		0.13	0.06	0.12		0.25	0.01	0.01	0.01	0.01	0.01
ARS-BFGL-NGS-54653	ss86284888		RRL	1	159167781	G		0.33	0.22	0.21	0.17	0.23	0.39	0.31	0.48	0.15	0.33	0.21	0.17	0.31	0.21		0.17	0.38		0.44	0.31		0.27	0.42	0.42		0.25	0.01	0.01	0.01	0.01	0.01
ARS-BFGL-NGS-19721	ss86324522		RRL	1	160772959	G		0.13	0.34	0.35	0.17	0.29	0.38	0.31	0.36	0.09	0.48	0.43	0.17	0.42	0.33		0.35	0.1		0.35	0.44		0.02	0.34	0.33		0.25	0.01	0.01	0.01	0.01	0.01
BTA-105868-no-rs	ss61471704		Interbreed	1	160848631	A		0.2	0.22	0.19	0.33	0.21	0.22	0.46	0.38	0.4	0.02	0.29	0.5	0.27	0.21		0.2	0.01		0.06	0.33		0.06	0.16	0.01		0.25	0.01	0.01	0.01	0.01	0.01
BFGL-NGS-112825	ss86339045		RRL	2	513819	A		0.47	0.01	0.35	0.33	0.12	0.08	0.15	0.45	0.46	0.1	0.32	0.33	0.12	0.19		0.3	0.12		0.35	0.25		0.28	0.11	0.04		0.25	0.01	0.01	0.01	0.01	0.01
ARS-BFGL-NGS-5376	ss86292875		RRL	2	643389	A		0.37	0.06	0.42	0.17	0.02	0.41	0.02	0.5	0.44	0.45	0.12	0.17	0.21	0.1		0.32	0.1		0.46	0.48		0.24	0.22	0.04		0.25	0.01	0.01	0.01	0.01	0.12
BTA-109912-no-rs	ss61517063		Interbreed	2	883341	G		0.2	0.02	0.02	0.01	0.04	0.23	0.44	0.01	0.27	0.17	0.02	0.01	0.08	0.08		0.3	0.1		0.12	0.29		0.02	0.02	0.02		0.25	0.01	0.01	0.01	0.01	0.01
UA-IFASA-5944			Various	2	1103143	G		0.17	0.17	0.06	0.5	0.04	0.22	0.02	0.02	0.19	0.24	0.34	0.33	0.19	0.07		0.17	0.01		0.46	0.15		0.46	0.34	0.29		0.25	0.01	0.01	0.01	0.01	0.01
ARS-BFGL-NGS-53839	ss86283853		RRL	2	3258630	A		0.13	0.09	0.01	0.01	0.01	0.01	0.19	0.01	0.04	0.05	0.01	0.01	0.01	0.01		0.32	0.01		0.06	0.01		0.07	0.06	0.01		0.25	0.01	0.01	0.01	0.01	0.01
ARS-BFGL-NGS-60640	ss86291691		RRL	2	3303349	G		0.5	0.46	0.27	0.01	0.33	0.23	0.04	0.36	0.33	0.36	0.48	0.33	0.38	0.31		0.45	0.36		0.48	0.31		0.5	0.44	0.44		0.25	0.01	0.01	0.01	0.01	0.01
ARS-BFGL-NGS-100540	ss86332815		RRL	2	3903006	G		0.03	0.07	0.02	0.33	0.13	0.06	0.26	0.12	0.06	0.07	0.08	0.17	0.06	0.01		0.07	0.18		0.15	0.12		0.01	0.02	0.01		0.25	0.01	0.01	0.01	0.01	0.01
ARS-BFGL-NGS-63030	ss86293775		RRL	2	4033678	G		0.47	0.31	0.17	0.33	0.35	0.31	0.33	0.4	0.27	0.48	0.46	0.5	0.37	0.26		0.43	0.34		0.4	0.4		0.18	0.2	0.23		0.25	0.01	0.01	0.01	0.01	0.01
BTB-00077963	ss65202137	rs43288036	draft	2	4555873	C		0.27	0.25	0.06	0.01	0.5	0.36	0.23	0.02	0.09	0.05	0.18	0.17	0.25	0.02		0.01	0.01		0.21	0.29		0.04	0.08	0.12		0.25	0.01	0.01	0.01	0.01	0.01
ARS-BFGL-NGS-17759	ss86323551		RRL	2	5017643	A		0.21	0.49	0.04	0.01	0.17	0.09	0.23	0.48	0.39	0.38	0.2	0.5	0.23	0.02		0.35	0.26		0.38	0.27		0.33	0.18	0.21		0.25	0.01	0.01	0.01	0.01	0.01
Hapmap54109-rs29011261		rs29011261	HapMap	2	5937141	A		0.37	0.42	0.04	0.01	0.29	0.48	0.25	0.36	0.21	0.38	0.38	0.33	0.29	0.14		0.4	0.3		0.46	0.38		0.16	0.12	0.19		0.25	0.01	0.01	0.01	0.01	0.01
ARS-BFGL-NGS-6033	ss86309406		RRL	2	6116319	G		0.1	0.18	0.27	0.01	0.15	0.19	0.46	0.5	0.11	0.12	0.36	0.17	0.48	0.06		0.25	0.04		0.15	0.15		0.1	0.01	0.1		0.25	0.01	0.01	0.01	0	0.01
ARS-BFGL-NGS-11319	ss86337894		RRL	2	7107333	G		0.17	0.42	0.33	0.17	0.06	0.22	0.33	0.17	0.09	0.45	0.43	0.17	0.37	0.12		0.2	0.01		0.38	0.42		0.01	0.06	0.01		0.25	0.01	0.01	0.01	0.01	0.01
ARS-BFGL-NGS-59102	ss86288776		RRL	2	7643293	G		0.37	0.48	0.33	0.17	0.08	0.23	0.48	0.43	0.19	0.29	0.16	0.33	0.29	0.09		0.1	0.28		0.44	0.27		0.35	0.24	0.23		0.25	0.01	0.01	0.01	0.01	0.01
BTB-02094616	ss65108457	rs43195774	draft	2	9505404	G		0.43	0.06	0.48	0.33	0.02	0.47	0.42	0.43	0.4	0.38	0.39	0.5	0.15	0.03		0.3	0.01		0.19	0.31		0.02	0.01	0.16		0.25	0.01	0.01	0.01	0.01	0.01
BTB-00079297	ss65203468	rs43289248	draft	2	9553018	G		0.3	0.41	0.44	0.33	0.35	0.45	0.29	0.31	0.42	0.45	0.25	0.33	0.44	0.08		0.25	0.42		0.31	0.21		0.08	0.18	0.08		0.25	0.01	0.01	0.25	0.01	0.01
Hapmap55212-rs29013415		rs29013415	HapMap	2	9810426	A		0.17	0.12	0.01	0.01	0.4	0.01	0.15	0.12	0.1	0.1	0.11	0.01	0.13	0.01		0.02	0.04		0.01	0.01		0.01	0.04	0.01		0.25	0.01	0.01	0.01	0.01	0.01
Hapmap23397-BTA-133598			HapMap	2	10092610	C		0.17	0.11	0.02	0.17	0.04	0.1	0.27	0.17	0.49	0.01	0.32	0.33	0.38	0.03		0.4	0.12		0.44	0.19		0.41	0.38	0.32		0.25	0.01	0.01	0.01	0.01	0.01
Hapmap38897-BTA-48906	ss61484209		HapMap	2	12165536	C		0.1	0.47	0.23	0.5	0.44	0.34	0.15	0.07	0.34	0.24	0.12	0.17	0.33	0.16		0.43	0.34		0.38	0.19		0.27	0.24	0.19		0.25	0.38	0.01	0.01	0.01	0.01
ARS-BFGL-NGS-40106	ss86292443		RRL	2	12213338	G		0.47	0.3	0.5	0.5	0.38	0.42	0.42	0.24	0.41	0.24	0.32	0.33	0.46	0.31		0.43	0.06		0.44	0.46		0.15	0.32	0.15		0.25	0.01	0.01	0.01	0.01	0.01
BTA-29193-no-rs	ss61479127		Interbreed	2	12523554	A		0.2	0.4	0.12	0.01	0.15	0.27	0.02	0.07	0.19	0.02	0.3	0.17	0.31	0.08		0.1	0.1		0.23	0.17		0.06	0.14	0.08		0.25	0.01	0.01	0	0	0.01
BTA-20471-no-rs	ss61466639		Interbreed	2	13560719	A		0.01	0.01	0.01	0.17	0.17	0.03	0.17	0.19	0.03	0.17	0.07	0.33	0.02	0.04		0.4	0.4		0.01	0.04		0.01	0.01	0.01		0.25	0.01	0.01	0.01	0.01	0.01
BTA-20457-no-rs	ss61527315		Interbreed	2	13682596	G		0.4	0.38	0.23	0.33	0.24	0.14	0.35	0.24	0.33	0.25	0.09	0.01	0.34	0.24		0.26	0.01		0.46	0.08		0.1	0.24	0.16		0.25	0.01	0.01	0.5	0.01	0.01
Hapmap49193-BTA-48784	ss61484170		HapMap	2	13900179	G		0.01	0.18	0.01	0.01	0.01	0.01	0.01	0.01	0.01	0.01	0.01	0.01	0.01	0.01		0.01	0.01		0.01	0.01		0.01	0.01	0.01		0.25	0.38	0.01	0.01	0.01	0.01
Hapmap60797-rs29023429		rs29023429	HapMap	2	15277300	A		0.47	0.05	0.4	0.17	0.35	0.3	0.35	0.1	0.26	0.31	0.45	0.33	0.4	0.2		0.01	0.01		0.29	0.25		0.01	0.02	0.01		0.25	0.01	0.01	0.5	0.01	0.01
ARS-BFGL-NGS-105012	ss86306172		RRL	2	15658140	A		0.01	0.21	0.21	0.33	0.21	0.25	0.44	0.05	0.04	0.12	0.01	0.01	0.1	0.16		0.3	0.44		0.15	0.1		0.06	0.3	0.21		0.25	0.01	0.01	0.01	0.01	0.01
ARS-BFGL-NGS-104492	ss86334390		RRL	2	15821188	G		0.43	0.48	0.27	0.17	0.48	0.47	0.33	0.24	0.33	0.29	0.34	0.5	0.33	0.46		0.05	0.34		0.48	0.27		0.01	0.12	0.38		0.25	0.01	0.01	0.01	0.01	0.01
ARS-BFGL-NGS-1216	ss86274585		RRL	2	16587083	A		0.13	0.23	0.19	0.01	0.21	0.12	0.35	0.02	0.01	0.12	0.27	0.01	0.15	0.14		0.32	0.26		0.12	0.44		0.39	0.44	0.27		0.25	0.01	0.01	0.01	0.01	0.01
Hapmap33260-BTA-163723			HapMap	2	16829803	G		0.01	0.01	0.01	0.01	0.01	0.01	0.01	0.01	0.01	0.01	0.01	0.01	0.04	0.01		0.12	0.01		0.08	0.04		0.22	0.34	0.15		0.25	0.01	0.01	0.01	0.01	0.01
ARS-BFGL-NGS-23669	ss86341194		RRL	2	17791238	G		0.01	0.01	0.06	0.01	0.08	0.01	0.01	0.11	0.18	0.01	0.01	0.01	0.01	0.03		0.01	0.01		0.04	0.01		0.01	0.01	0.01		0.25	0.01	0.01	0.5	0.01	0.01
BTB-01559455	ss64517618	rs42677697	draft	2	18389193	A		0.07	0.02	0.33	0.17	0.01	0.27	0.01	0.05	0.06	0.07	0.05	0.17	0.15	0.14		0.47	0.01		0.27	0.35		0.3	0.36	0.17		0.25	0.01	0.01	0.01	0.01	0.01
ARS-BFGL-NGS-104601	ss86335023		RRL	2	18415238	A		0.33	0.43	0.17	0.01	0.42	0.48	0.01	0.43	0.14	0.48	0.09	0.33	0.35	0.49		0.27	0.24		0.23	0.38		0.21	0.24	0.19		0.25	0.12	0.01	0.01	0.01	0.01
BFGL-NGS-113397	ss86335990		RRL	2	18754377	G		0.3	0.1	0.1	0.33	0.08	0.17	0.25	0.01	0.28	0.05	0.12	0.01	0.25	0.2		0.48	0.36		0.46	0.48		0.04	0.1	0.19		0.25	0.01	0.01	0.01	0.01	0.01
ARS-BFGL-BAC-35137	ss105263466		BAC	2	19105153	A		0.43	0.27	0.33	0.17	0.25	0.12	0.23	0.17	0.41	0.17	0.48	0.17	0.31	0.27		0.45	0.08		0.48	0.42		0.17	0.34	0.42		0.25	0.25	0.01	0.01	0.01	0.01
Hapmap31401-BTA-133646			HapMap	2	19155685	G		0.01	0.01	0.01	0.01	0.01	0.01	0.02	0.01	0.01	0.01	0.01	0.01	0.06	0.01		0.45	0.01		0.27	0.27		0.15	0.42	0.33		0.25	0.01	0.01	0.01	0.01	0.01
Hapmap43615-BTA-54400	ss61509328		HapMap	2	19255900	G		0.23	0.09	0.4	0.5	0.33	0.3	0.46	0.43	0.39	0.29	0.12	0.01	0.21	0.31		0.38	0.22		0.17	0.12		0.41	0.26	0.48		0.25	0.01	0.5	0.01	0.01	0.01
ARS-BFGL-NGS-39206	ss86309669		RRL	2	20549824	G		0.17	0.46	0.06	0.01	0.5	0.47	0.06	0.21	0.03	0.43	0.09	0.33	0.27	0.44		0.12	0.38		0.02	0.27		0.01	0.06	0.01		0.25	0.12	0.01	0.01	0.01	0.01
BTB-00082871	ss65207039	rs43293394	draft	2	21328418	C		0.27	0.49	0.33	0.33	0.38	0.48	0.4	0.4	0.16	0.38	0.3	0.01	0.37	0.41		0.05	0.01		0.27	0.35		0.01	0.01	0.01		0.25	0.01	0.01	0.01	0.01	0.01
Hapmap50243-BTA-116664	ss61474306		HapMap	2	21873143	A		0.3	0.33	0.17	0.5	0.19	0.33	0.31	0.48	0.15	0.36	0.18	0.17	0.31	0.39		0.1	0.18		0.27	0.31		0.01	0.02	0.01		0.25	0.01	0.01	0.01	0.01	0.01
BTB-01718242	ss64735921	rs42835857	draft	2	22230389	G		0.07	0.01	0.04	0.01	0.17	0.2	0.29	0.17	0.11	0.01	0.01	0.33	0.17	0.13		0.12	0.3		0.04	0.02		0.02	0.01	0.01		0.25	0.01	0.01	0.01	0.01	0.01
BTA-46780-no-rs	ss61541279		Interbreed	2	22282895	A		0.33	0.17	0.21	0.17	0.23	0.12	0.02	0.19	0.13	0.38	0.39	0.33	0.06	0.14		0.01	0.01		0.31	0.1		0.01	0.1	0.01		0.25	0.01	0	0.01	0.01	0.01
BTB-00085286	ss65209452	rs43299293	draft	2	22511573	G		0.07	0.16	0.19	0.01	0.15	0.16	0.12	0.48	0.01	0.02	0.12	0.01	0.1	0.04		0.3	0.01		0.1	0.04		0.5	0.32	0.31		0.25	0.01	0.01	0.01	0.01	0.01
ARS-BFGL-NGS-32709	ss86290451		RRL	2	22556139	C		0.13	0.29	0.38	0.17	0.4	0.19	0.5	0.45	0.41	0.31	0.27	0.5	0.35	0.28		0.32	0.2		0.31	0.31		0.41	0.36	0.31		0.25	0.01	0.01	0.01	0.01	0.01
BTB-01693574	ss64711372	rs42806471	draft	2	23792091	G		0.37	0.27	0.23	0.17	0.5	0.41	0.38	0.17	0.23	0.17	0.43	0.17	0.44	0.33		0.45	0.12		0.29	0.29		0.08	0.16	0.27		0.25	0.01	0.01	0.01	0.01	0.01
BFGL-NGS-118058	ss86335562		RRL	2	23822655	A		0.37	0.45	0.33	0.33	0.29	0.5	0.35	0.14	0.22	0.48	0.39	0.33	0.08	0.3		0.28	0.5		0.44	0.44		0.01	0.4	0.1		0.25	0.01	0.01	0.01	0.01	0.01
Hapmap59009-rs29027446		rs29027446	HapMap	2	24418477	G		0.47	0.5	0.17	0.33	0.33	0.34	0.38	0.45	0.44	0.24	0.27	0.5	0.4	0.36		0.4	0.22		0.27	0.46		0.25	0.42	0.4		0.25	0.01	0.01	0.01	0.01	0.01
Hapmap40436-BTA-46804	ss61508942		HapMap	2	24691213	A		0.2	0.01	0.01	0.17	0.1	0.02	0.04	0.01	0.13	0.07	0.01	0.01	0.08	0.02		0.2	0.01		0.27	0.25		0.27	0.34	0.44		0.25	0.01	0.01	0.01	0.01	0.01
BTA-46847-no-rs	ss61541313		Interbreed	2	24991102	A		0.07	0.43	0.44	0.17	0.31	0.5	0.15	0.5	0.31	0.48	0.36	0.33	0.46	0.41		0.25	0.4		0.35	0.46		0.01	0.08	0.27		0.25	0.01	0.01	0.01	0.5	0.01
ARS-BFGL-NGS-4499	ss86290418		RRL	2	25213240	G		0.01	0.21	0.01	0.01	0.01	0.01	0.01	0.01	0.01	0.01	0.01	0.01	0.01	0.01		0.01	0.01		0.01	0.01		0.01	0.01	0.01		0.25	0.01	0.01	0.01	0.01	0.01
BTA-46908-no-rs			Interbreed	2	25532653	A		0.4	0.39	0.42	0.01	0.35	0.14	0.15	0.07	0.44	0.4	0.3	0.33	0.19	0.4		0.05	0.01		0.23	0.21		0.07	0.04	0.06		0.25	0.25	0.01	0.01	0.01	0.01
Hapmap43586-BTA-46818	ss61483697		HapMap	2	26427913	A		0.4	0.17	0.35	0.17	0.17	0.31	0.31	0.12	0.37	0.4	0.29	0.17	0.19	0.07		0.01	0.01		0.06	0.27		0.01	0.01	0.01		0.25	0.01	0.01	0.01	0.01	0.38
BTA-46926-no-rs	ss61541359		Interbreed	2	26979350	C		0.03	0.28	0.35	0.01	0.38	0.08	0.21	0.02	0.17	0.31	0.04	0.33	0.25	0.2		0.28	0.34		0.23	0.35		0.29	0.34	0.48		0.25	0.01	0.01	0.01	0.01	0.01
BTB-01724071	ss64741713	rs42835390	draft	2	27967802	C		0.4	0.14	0.38	0.5	0.23	0.22	0.19	0.45	0.46	0.29	0.43	0.33	0.46	0.48		0.01	0.08		0.21	0.17		0.01	0.06	0.02		0.25	0.01	0.01	0.01	0.01	0.01
BTB-00091195	ss65215341	rs43302750	draft	2	28290230	A		0.1	0.12	0.48	0.33	0.23	0.39	0.08	0.45	0.15	0.31	0.12	0.33	0.21	0.33		0.27	0.01		0.23	0.21		0.37	0.42	0.31		0.25	0.01	0.01	0	0.01	0.01
Hapmap33265-BTA-47080	ss61502157		HapMap	2	28746311	G		0.43	0.01	0.19	0.17	0.1	0.22	0.08	0.01	0.38	0.01	0.01	0.17	0.06	0.01		0.01	0.08		0.01	0.01		0.17	0.02	0.02		0.25	0.01	0	0.01	0.01	0.01
ARS-BFGL-NGS-40971	ss86300937		RRL	2	29014103	A		0.07	0.17	0.23	0.01	0.19	0.02	0.12	0.02	0.08	0.12	0.01	0.01	0.29	0.2		0.47	0.01		0.38	0.48		0.28	0.16	0.1		0.25	0.01	0.01	0.01	0.01	0.01
Hapmap48633-BTA-118034	ss61521409		HapMap	2	29325055	G		0.47	0.2	0.4	0.17	0.48	0.47	0.31	0.33	0.49	0.48	0.14	0.17	0.46	0.37		0.18	0.28		0.33	0.27		0.01	0.24	0.17		0.25	0.01	0.01	0.01	0.01	0.01
BTB-01494156	ss64384819	rs42610164	draft	2	29871688	G		0.33	0.02	0.15	0.01	0.04	0.44	0.04	0.14	0.16	0.14	0.46	0.17	0.17	0.14		0.01	0.01		0.06	0.35		0.01	0.01	0.01		0.25	0.01	0.01	0.01	0.01	0.01
ARS-BFGL-NGS-38622	ss86292491		RRL	2	30863718	G		0.43	0.28	0.27	0.01	0.31	0.17	0.27	0.48	0.45	0.48	0.27	0.17	0.15	0.42		0.3	0.04		0.46	0.5		0.42	0.28	0.4		0.25	0.12	0.01	0.01	0.01	0.01
ARS-BFGL-BAC-29664	ss105257401		BAC	2	31583468	G		0.4	0.37	0.38	0.33	0.23	0.39	0.33	0.17	0.48	0.45	0.32	0.33	0.46	0.31		0.25	0.01		0.38	0.21		0.46	0.42	0.35		0.25	0.01	0.01	0.01	0.01	0.01
Hapmap27615-BTA-151650			HapMap	2	31628569	G		0.37	0.41	0.46	0.33	0.1	0.42	0.15	0.48	0.45	0.38	0.34	0.17	0.37	0.24		0.27	0.01		0.33	0.08		0.21	0.18	0.33		0.25	0.01	0.01	0.01	0.01	0.01
ARS-BFGL-BAC-33235	ss105261359		BAC	2	31696777	G		0.01	0.01	0.35	0.33	0.01	0.42	0.08	0.05	0.04	0.12	0.29	0.01	0.13	0.1		0.01	0.01		0.25	0.02		0.01	0.01	0.01		0.25	0.01	0.01	0.01	0.01	0.01
ARS-BFGL-NGS-4662	ss86281776		RRL	2	33501109	T		0.01	0.23	0.04	0.01	0.17	0.44	0.08	0.05	0.1	0.05	0.01	0.01	0.12	0.06		0.35	0.02		0.29	0.17		0.41	0.38	0.21		0.25	0.01	0.01	0	0.01	0
Hapmap41879-BTA-47145	ss61541439		HapMap	2	33853647	G		0.43	0.37	0.15	0.17	0.15	0.22	0.21	0.45	0.47	0.43	0.3	0.33	0.29	0.28		0.38	0.48		0.15	0.21		0.17	0.14	0.12		0.25	0.01	0.01	0.01	0.01	0.01
ARS-BFGL-NGS-23688	ss86297556		RRL	2	34013813	C		0.13	0.01	0.48	0.33	0.06	0.01	0.29	0.19	0.03	0.12	0.32	0.01	0.06	0.14		0.01	0.01		0.15	0.01		0.04	0.04	0.01		0.25	0.01	0.01	0.01	0.01	0.01
ARS-BFGL-BAC-42858	ss105272036		BAC	2	34438427	G		0.47	0.32	0.31	0.17	0.46	0.31	0.21	0.38	0.36	0.29	0.01	0.17	0.33	0.37		0.1	0.06		0.19	0.19		0.02	0.16	0.01		0.25	0.01	0.01	0.01	0.01	0.01
BTB-00093713	ss65217854	rs43301163	draft	2	34839746	A		0.23	0.48	0.38	0.01	0.17	0.3	0.17	0.05	0.14	0.17	0.2	0.01	0.13	0.04		0.07	0.04		0.04	0.15		0.01	0.04	0.01		0.25	0.01	0.01	0.01	0.01	0.01
BTB-00088563	ss65212715	rs43302034	draft	2	35149654	C		0.1	0.24	0.04	0.01	0.01	0.37	0.04	0.02	0.1	0.29	0.02	0.01	0.12	0.14		0.08	0.01		0.35	0.31		0.17	0.28	0.17		0.25	0.01	0.01	0.01	0.01	0.01
ARS-BFGL-NGS-64127	ss86294940		RRL	2	35515941	G		0.4	0.12	0.23	0.01	0.02	0.02	0.02	0.01	0.42	0.1	0.01	0.33	0.02	0.01		0.01	0.26		0.1	0.04		0.3	0.12	0.04		0.25	0.01	0.01	0.01	0.01	0.01
ARS-BFGL-NGS-64022	ss86294529		RRL	2	35609481	A		0.37	0.03	0.01	0.01	0.04	0.31	0.21	0.01	0.3	0.12	0.04	0.17	0.04	0.07		0.4	0.12		0.15	0.21		0.25	0.2	0.29		0.25	0.01	0.01	0.01	0.01	0.01
ARS-BFGL-NGS-75	ss86273461		RRL	2	38577906	G		0.1	0.21	0.01	0.01	0.23	0.2	0.04	0.01	0.09	0.24	0.05	0.01	0.08	0.06		0.05	0.01		0.06	0.29		0.39	0.22	0.29		0.25	0.12	0.01	0.01	0.01	0.01
Hapmap58509-rs29024139		rs29024139	HapMap	2	38842037	G		0.37	0.49	0.4	0.33	0.38	0.28	0.12	0.43	0.49	0.5	0.38	0.33	0.23	0.43		0.15	0.36		0.44	0.4		0.01	0.22	0.06		0.25	0.01	0.01	0	0.01	0.01
Hapmap24585-BTA-23037	ss61500258		HapMap	2	39322004	A		0.01	0.01	0.01	0.01	0.01	0.01	0.01	0.01	0.01	0.01	0.01	0.01	0.04	0.01		0.4	0.01		0.19	0.1		0.46	0.38	0.44		0.25	0.01	0.01	0.01	0.01	0.01
UA-IFASA-9548			Various	2	39991756	G		0.13	0.49	0.25	0.5	0.29	0.33	0.31	0.1	0.36	0.21	0.2	0.17	0.33	0.34		0.1	0.48		0.42	0.42		0.17	0.28	0.15		0.25	0.01	0.01	0.01	0.01	0.01
ARS-BFGL-NGS-3108	ss86328968		RRL	2	40271019	G		0.03	0.2	0.17	0.01	0.23	0.05	0.15	0.02	0.02	0.1	0.07	0.17	0.13	0.18		0.07	0.3		0.15	0.01		0.1	0.08	0.19		0.25	0.01	0.01	0.01	0.01	0.01
ARS-BFGL-NGS-65105	ss86295646		RRL	2	40490963	G		0.07	0.45	0.25	0.17	0.23	0.47	0.4	0.21	0.03	0.17	0.46	0.33	0.27	0.44		0.47	0.48		0.5	0.38		0.39	0.36	0.27		0.25	0.01	0.5	0.5	0.01	0.01
Hapmap32300-BTA-133908			HapMap	2	40620373	G		0.07	0.01	0.01	0.01	0.04	0.09	0.04	0.01	0.01	0.05	0.23	0.01	0.25	0.01		0.4	0.01		0.19	0.12		0.48	0.5	0.31		0.25	0.01	0.01	0.01	0.01	0.01
ARS-BFGL-NGS-60043	ss86290397		RRL	2	40696798	C		0.33	0.2	0.19	0.33	0.23	0.47	0.38	0.21	0.41	0.38	0.39	0.17	0.4	0.36		0.45	0.01		0.21	0.27		0.21	0.26	0.19		0.25	0.01	0.01	0.01	0.01	0.01
ARS-BFGL-NGS-99769	ss86333018		RRL	2	42669108	C		0.2	0.3	0.02	0.01	0.04	0.05	0.04	0.02	0.27	0.21	0.01	0.01	0.15	0.09		0.07	0.01		0.31	0.17		0.01	0.01	0.01		0.25	0.01	0.01	0.01	0.01	0.01
ARS-BFGL-NGS-93283	ss86323692		RRL	2	46283875	G		0.4	0.45	0.33	0.17	0.46	0.08	0.23	0.36	0.29	0.31	0.45	0.17	0.42	0.31		0.32	0.12		0.44	0.29		0.36	0.4	0.25		0.25	0.01	0.01	0.01	0.01	0.01
ARS-BFGL-NGS-90759	ss86321147		RRL	2	47358198	G		0.1	0.48	0.25	0.17	0.33	0.12	0.15	0.31	0.08	0.38	0.36	0.17	0.38	0.18		0.2	0.35		0.4	0.46		0.01	0.08	0.01		0.25	0.01	0	0.01	0.01	0.12
ARS-BFGL-NGS-67924	ss86298380		RRL	2	47792562	C		0.03	0.19	0.06	0.01	0.19	0.03	0.04	0.07	0.3	0.14	0.01	0.17	0.08	0.11		0.4	0.18		0.01	0.02		0.04	0.24	0.06		0.25	0.01	0.01	0.01	0.01	0.12
Hapmap57575-rs29011345		rs29011345	HapMap	2	48820056	G		0.37	0.18	0.17	0.17	0.27	0.45	0.15	0.17	0.29	0.14	0.3	0.17	0.23	0.18		0.01	0.1		0.17	0.38		0.01	0.01	0.01		0.25	0.01	0.01	0.01	0.01	0.01
BFGL-NGS-119305	ss86340486		RRL	2	48948042	A		0.27	0.02	0.21	0.01	0.1	0.02	0.06	0.01	0.2	0.01	0.01	0.01	0.01	0.07		0.05	0.08		0.21	0.17		0.22	0.2	0.31		0.25	0.01	0.01	0	0.01	0.12
Hapmap41551-BTA-47567	ss61541665		HapMap	2	49316996	G		0.5	0.26	0.5	0.33	0.25	0.47	0.01	0.4	0.36	0.43	0.38	0.5	0.5	0.48		0.47	0.01		0.42	0.29		0.04	0.26	0.29		0.25	0.01	0.01	0.01	0.5	0.01
ARS-BFGL-NGS-3296	ss86307124		RRL	2	49403543	G		0.1	0.41	0.19	0.17	0.29	0.16	0.1	0.02	0.12	0.3	0.01	0.01	0.21	0.18		0.35	0.01		0.33	0.04		0.12	0.44	0.42		0.25	0.01	0.01	0.01	0.01	0.12
Hapmap26789-BTA-47530	ss61502183		HapMap	2	50037900	A		0.01	0.01	0.01	0.01	0.01	0.01	0.02	0.01	0.01	0.01	0.01	0.01	0.06	0.01		0.45	0.01		0.17	0.35		0.38	0.42	0.1		0.25	0.01	0.01	0.01	0.01	0.01
Hapmap42449-BTA-120321	ss61522712		HapMap	2	51287243	G		0.47	0.34	0.31	0.33	0.38	0.42	0.25	0.43	0.23	0.36	0.04	0.5	0.33	0.5		0.05	0.01		0.23	0.12		0.46	0.14	0.12		0.25	0.01	0.01	0.01	0.01	0.12
BTB-00097683	ss65221818	rs43311975	draft	2	53061773	G		0.01	0.05	0.01	0.01	0.01	0.33	0.02	0.05	0.01	0.14	0.01	0.01	0.06	0.01		0.01	0.01		0.06	0.19		0.01	0.01	0.01		0.25	0.01	0.01	0.01	0.01	0.01
BTB-00098343	ss65222475	rs43310630	draft	2	53754324	A		0.1	0.18	0.31	0.01	0.08	0.28	0.15	0.36	0.16	0.21	0.34	0.01	0.13	0.2		0.07	0.02		0.06	0.25		0.01	0.01	0.01		0.25	0.01	0.01	0.01	0.01	0.01
BTB-01390921	ss64179279	rs42510431	draft	2	56242165	A		0.07	0.24	0.08	0.01	0.15	0.22	0.27	0.02	0.12	0.01	0.02	0.01	0.15	0.06		0.01	0.01		0.12	0.08		0.01	0.02	0.01		0.25	0.01	0.01	0.01	0.01	0.01
Hapmap51787-BTA-101971	ss61470678		HapMap	2	57279353	G		0.01	0.34	0.01	0.17	0.15	0.03	0.04	0.05	0.09	0.12	0.01	0.33	0.23	0.17		0.02	0.34		0.06	0.01		0.01	0.02	0.01		0.25	0.38	0.01	0.01	0.25	0.01
BTB-01160731	ss63698115	rs42320735	draft	2	58114070	A		0.07	0.41	0.48	0.33	0.21	0.41	0.21	0.12	0.12	0.26	0.09	0.5	0.35	0.42		0.43	0.27		0.48	0.38		0.42	0.46	0.42		0.25	0.12	0.01	0.01	0.01	0.01
BTB-00335888	ss65459286	rs43538128	draft	2	59428328	G		0.01	0.03	0.23	0.01	0.02	0.31	0.01	0.05	0.09	0.29	0.14	0.01	0.02	0.09		0.01	0.01		0.18	0.08		0.01	0.01	0.01		0.25	0.01	0.01	0	0.25	0.01
ARS-BFGL-NGS-25349	ss86322170		RRL	2	60288883	G		0.2	0.35	0.48	0.17	0.4	0.42	0.29	0.19	0.24	0.5	0.36	0.01	0.23	0.28		0.28	0.26		0.42	0.21		0.5	0.5	0.27		0.25	0.01	0.01	0.01	0.01	0.01
ARS-BFGL-NGS-37839	ss86321230		RRL	2	61672718	G		0.1	0.47	0.15	0.01	0.33	0.06	0.48	0.4	0.15	0.1	0.39	0.33	0.48	0.24		0.22	0.12		0.38	0.48		0.12	0.14	0.5		0.25	0.01	0.01	0.01	0.25	0.12
BTA-88935-no-rs	ss61564158		Interbreed	2	62039835	G		0.01	0.06	0.02	0.01	0.06	0.11	0.4	0.48	0.1	0.19	0.38	0.17	0.02	0.16		0.1	0.46		0.01	0.04		0.01	0.01	0.01		0.25	0.01	0.01	0.01	0.01	0.01
ARS-BFGL-NGS-4659	ss86287059		RRL	2	62751115	A		0.1	0.43	0.42	0.17	0.4	0.44	0.19	0.24	0.19	0.48	0.11	0.5	0.33	0.43		0.5	0.2		0.38	0.27		0.37	0.36	0.17		0.25	0.01	0.01	0.01	0.01	0.12
BTB-00099916	ss65224048	rs43305905	draft	2	62786375	A		0.07	0.5	0.42	0.17	0.39	0.41	0.27	0.29	0.19	0.31	0.11	0.5	0.37	0.39		0.5	0.18		0.4	0.46		0.31	0.48	0.45		0.25	0.01	0.01	0.01	0.01	0.12
Hapmap40271-BTA-47722	ss61483906		HapMap	2	62810000	C		0.07	0.47	0.46	0.33	0.29	0.44	0.33	0.29	0.12	0.29	0.11	0.5	0.33	0.34		0.5	0.2		0.38	0.46		0.39	0.38	0.1		0.25	0.01	0.01	0.01	0.01	0.12
BFGL-NGS-117383	ss86338947		RRL	2	63905822	G		0.03	0.13	0.01	0.5	0.01	0.02	0.01	0.07	0.01	0.05	0.07	0.17	0.08	0.06		0.04	0.16		0.02	0.05		0.01	0.01	0.01		0.25	0.12	0.01	0.25	0.01	0.01
BTA-47765-no-rs	ss61541768		Interbreed	2	64432862	G		0.01	0.01	0.01	0.01	0.01	0.5	0.01	0.01	0.01	0.05	0.01	0.01	0.01	0.01		0.01	0.01		0.21	0.12		0.01	0.01	0.01		0.25	0.01	0.01	0.01	0.01	0.25
ARS-BFGL-NGS-103465	ss86331677		RRL	2	64455007	G		0.07	0.08	0.17	0.17	0.44	0.08	0.46	0.19	0.34	0.21	0.16	0.5	0.42	0.48		0.08	0.34		0.15	0.01		0.06	0.01	0.02		0.25	0.01	0.01	0.01	0.01	0.12
Hapmap50702-BTA-47830	ss61483943		HapMap	2	65737667	G		0.47	0.48	0.48	0.01	0.31	0.39	0.35	0.26	0.43	0.38	0.41	0.5	0.48	0.34		0.32	0.48		0.38	0.38		0.06	0.02	0.02		0.25	0.01	0.01	0.01	0.01	0.01
ARS-BFGL-NGS-107635	ss86300184		RRL	2	66464867	G		0.13	0.01	0.06	0.01	0.1	0.03	0.17	0.12	0.3	0.01	0.27	0.01	0.21	0.07		0.08	0.2		0.15	0.02		0.01	0.01	0.01		0.25	0.01	0.01	0.01	0.01	0.12
Hapmap41290-BTA-53251	ss61468125		HapMap	2	67451124	G		0.47	0.45	0.46	0.01	0.35	0.25	0.29	0.07	0.34	0.43	0.48	0.33	0.37	0.41		0.45	0.08		0.4	0.31		0.2	0.26	0.44		0.25	0.01	0.01	0.01	0.01	0.12
BFGL-NGS-116582	ss86339390		RRL	2	68375425	A		0.2	0.5	0.04	0.33	0.27	0.31	0.21	0.48	0.43	0.45	0.2	0.5	0.33	0.31		0.4	0.38		0.48	0.46		0.44	0.26	0.21		0.25	0.01	0.01	0.01	0.01	0.38
ARS-BFGL-NGS-33412	ss86281321		RRL	2	68409302	G		0.17	0.28	0.12	0.33	0.29	0.12	0.31	0.45	0.35	0.4	0.2	0.33	0.29	0.17		0.08	0.28		0.1	0.04		0.01	0.06	0.04		0.25	0.01	0.01	0.01	0.01	0.01
ARS-BFGL-NGS-70734	ss86301037		RRL	2	69987499	G		0.27	0.38	0.06	0.33	0.38	0.12	0.33	0.19	0.19	0.38	0.25	0.17	0.27	0.37		0.4	0.4		0.48	0.17		0.35	0.4	0.29		0.25	0.01	0.01	0.01	0.01	0.01
BTB-01689724	ss64707526	rs42806336	draft	2	70604194	G		0.03	0.14	0.01	0.01	0.01	0.34	0.01	0.24	0.03	0.07	0.01	0.01	0.01	0.01		0.01	0.01		0.12	0.29		0.01	0.04	0.01		0.25	0.01	0.25	0	0.01	0.01
Hapmap33757-BTA-152779			HapMap	2	71382427	G		0.01	0.01	0.02	0.01	0.01	0.01	0.01	0.01	0.01	0.01	0.01	0.01	0.04	0.01		0.38	0.01		0.06	0.08		0.43	0.44	0.29		0.25	0.01	0.01	0.01	0.01	0.01
Hapmap49404-BTA-100549	ss61512315		HapMap	2	73581086	G		0.17	0.49	0.42	0.17	0.48	0.25	0.4	0.45	0.19	0.21	0.25	0.33	0.35	0.38		0.1	0.3		0.5	0.33		0.02	0.02	0.04		0.25	0.01	0.25	0.01	0.01	0.12
BTB-01774593	ss64792028	rs42889305	draft	2	73735717	C		0.13	0.48	0.1	0.17	0.42	0.19	0.33	0.38	0.07	0.14	0.45	0.17	0.21	0.43		0.12	0.44		0.46	0.42		0.01	0.01	0.01		0.25	0.01	0.01	0.01	0.01	0.01
ARS-BFGL-NGS-85372	ss86315675		RRL	2	75443117	G		0.13	0.49	0.12	0.33	0.12	0.03	0.17	0.01	0.23	0.21	0.02	0.33	0.23	0.18		0.35	0.06		0.33	0.44		0.01	0.06	0.01		0.25	0.01	0.01	0.01	0.01	0.01
ARS-BFGL-NGS-29723	ss86284271		RRL	2	75657529	G		0.03	0.43	0.38	0.17	0.17	0.06	0.17	0.12	0.11	0.17	0.29	0.17	0.25	0.37		0.01	0.01		0.1	0.04		0.01	0.02	0.12		0.25	0.01	0.01	0.01	0.01	0.01
Hapmap58183-rs29021995		rs29021995	HapMap	2	75801928	G		0.13	0.08	0.44	0.5	0.1	0.34	0.02	0.38	0.23	0.05	0.02	0.5	0.31	0.11		0.35	0.26		0.4	0.42		0.17	0.34	0.06		0.25	0.01	0.01	0.01	0.01	0.12
ARS-BFGL-NGS-99167	ss86328926		RRL	2	76109313	C		0.01	0.01	0.01	0.01	0.01	0.01	0.01	0.01	0.01	0.01	0.01	0.01	0.01	0.01		0.01	0.01		0.01	0.01		0.01	0.01	0.01		0.25	0.01	0.01	0.01	0.01	0.01
Hapmap24464-BTA-134139			HapMap	2	77165891	G		0.01	0.01	0.01	0.01	0.01	0.01	0.1	0.01	0.01	0.01	0.01	0.01	0.02	0.01		0.23	0.01		0.04	0.17		0.46	0.4	0.44		0.25	0.01	0.01	0.01	0.01	0.01
ARS-BFGL-NGS-23847	ss86295323		RRL	2	78277552	G		0.47	0.38	0.21	0.01	0.33	0.2	0.23	0.17	0.46	0.43	0.01	0.33	0.42	0.36		0.38	0.46		0.46	0.21		0.29	0.24	0.19		0.25	0.01	0.01	0	0.01	0.12
BTB-01063267	ss63406096	rs42220527	draft	2	79756960	G		0.13	0.23	0.48	0.5	0.5	0.25	0.29	0.07	0.12	0.43	0.32	0.17	0.27	0.29		0.32	0.18		0.27	0.31		0.12	0.16	0.21		0.25	0.01	0.01	0.01	0.01	0.01
BTB-01313376	ss64024619	rs42432716	draft	2	79850194	G		0.5	0.2	0.19	0.5	0.4	0.39	0.44	0.45	0.39	0.5	0.11	0.33	0.46	0.49		0.43	0.16		0.44	0.21		0.15	0.06	0.01		0.25	0.01	0.01	0.5	0.01	0.01
BTB-02066351	ss65080564	rs43166122	draft	2	79981271	C		0.2	0.13	0.23	0.33	0.35	0.28	0.27	0.26	0.35	0.19	0.46	0.33	0.35	0.4		0.4	0.18		0.27	0.38		0.41	0.4	0.4		0.25	0.01	0.01	0.25	0.01	0.01
BTB-00425849	ss65549062	rs43627136	draft	2	80465812	G		0.17	0.45	0.4	0.5	0.17	0.45	0.15	0.24	0.31	0.31	0.27	0.33	0.42	0.22		0.25	0.46		0.38	0.19		0.04	0.08	0.01		0.25	0.01	0.01	0.01	0.01	0.01
Hapmap26185-BTA-157573			HapMap	2	81725075	A		0.5	0.27	0.46	0.33	0.42	0.36	0.08	0.33	0.4	0.4	0.2	0.17	0.25	0.43		0.45	0.32		0.21	0.46		0.14	0.08	0.02		0.25	0.01	0.01	0.01	0.01	0.01
BFGL-NGS-116036	ss86338271		RRL	2	82549251	G		0.43	0.12	0.15	0.01	0.31	0.17	0.4	0.36	0.43	0.48	0.32	0.17	0.35	0.21		0.12	0.32		0.31	0.48		0.04	0.04	0.01		0.25	0.01	0.01	0.01	0.01	0.01
Hapmap50262-BTA-122131	ss61523927		HapMap	2	84234380	A		0.43	0.09	0.46	0.17	0.15	0.14	0.15	0.38	0.4	0.43	0.3	0.5	0.21	0.17		0.43	0.12		0.19	0.21		0.02	0.01	0.01		0.25	0.01	0.01	0.01	0.01	0.01
BFGL-NGS-117030	ss86335950		RRL	2	88378268	A		0.33	0.34	0.12	0.01	0.33	0.38	0.44	0.02	0.25	0.38	0.38	0.33	0.44	0.19		0.4	0.02		0.31	0.4		0.35	0.48	0.48		0.25	0.01	0.01	0.01	0.01	0.01
ARS-BFGL-NGS-37296	ss86300982		RRL	2	92385023	A		0.33	0.09	0.48	0.17	0.31	0.05	0.31	0.48	0.3	0.17	0.14	0.5	0.23	0.2		0.5	0.12		0.44	0.42		0.01	0.06	0.01		0.25	0.01	0.01	0.01	0.01	0.01
BFGL-NGS-116553	ss86336299		RRL	2	93757866	A		0.46	0.44	0.43	0.17	0.18	0.33	0.39	0.22	0.43	0.1	0.06	0.33	0.18	0.2		0.47	0.39		0.19	0.36		0.04	0.19	0		0.25	0	0.01	0.01	0	0
Hapmap49462-BTA-115124	ss61519909		HapMap	2	97692692	G		0.07	0.28	0.33	0.17	0.48	0.38	0.35	0.26	0.1	0.26	0.46	0.33	0.1	0.21		0.07	0.32		0.27	0.21		0.02	0.01	0.01		0.25	0.01	0.01	0.01	0.01	0.01
Hapmap30796-BTA-134326			HapMap	2	99630119	G		0.01	0.01	0.01	0.01	0.01	0.01	0.04	0.01	0.01	0.01	0.01	0.01	0.01	0.01		0.22	0.01		0.17	0.27		0.44	0.46	0.44		0.25	0.01	0.01	0.01	0.25	0.01
Hapmap25536-BTA-134311			HapMap	2	99947084	G		0.01	0.01	0.01	0.01	0.02	0.01	0.06	0.01	0.01	0.01	0.01	0.01	0.01	0.01		0.2	0.01		0.02	0.25		0.43	0.48	0.19		0.25	0.01	0.01	0.01	0.01	0.01
Hapmap33198-BTA-134378			HapMap	2	100405368	G		0.47	0.47	0.46	0.33	0.31	0.22	0.02	0.01	0.41	0.38	0.25	0.5	0.35	0.46		0.07	0.01		0.5	0.29		0.01	0.01	0.01		0.25	0.01	0.01	0.01	0.01	0.01
UA-IFASA-7039			Various	2	101655571	A		0.13	0.48	0.1	0.5	0.35	0.12	0.08	0.07	0.44	0.43	0.25	0.5	0.17	0.16		0.22	0.22		0.23	0.33		0.04	0.02	0.01		0.25	0.01	0.01	0.01	0.01	0.01
ARS-BFGL-NGS-94750	ss86324947		RRL	2	107310683	G		0.1	0.02	0.31	0.01	0.19	0.02	0.48	0.1	0.03	0.12	0.01	0.01	0.01	0.03		0.47	0.44		0.08	0.01		0.04	0.24	0.1		0.25	0.01	0.01	0.01	0.01	0.01
ARS-BFGL-NGS-99972	ss86332000		RRL	2	108426462	G		0.03	0.01	0.01	0.01	0.01	0.47	0.04	0.02	0.15	0.01	0.45	0.17	0.01	0.07		0.01	0.01		0.02	0.12		0.01	0.01	0.01		0.25	0.01	0.01	0.01	0.01	0.01
ARS-BFGL-NGS-3947	ss86290673		RRL	2	108723589	A		0.13	0.02	0.01	0.17	0.01	0.05	0.02	0.02	0.26	0.17	0.45	0.17	0.01	0.12		0.01	0.01		0.02	0.04		0.01	0.01	0.01		0.25	0.01	0.01	0.01	0.01	0.01
BFGL-NGS-114318	ss86338803		RRL	2	109425997	A		0.23	0.31	0.38	0.33	0.02	0.28	0.44	0.05	0.06	0.26	0.02	0.33	0.21	0.19		0.48	0.18		0.31	0.31		0.02	0.14	0.25		0.25	0.01	0.01	0.01	0.01	0.01
ARS-BFGL-NGS-30950	ss86336245		RRL	2	110813620	A		0.01	0.01	0.01	0.01	0.01	0.01	0.01	0.01	0.01	0.01	0.01	0.01	0.01	0.01		0.01	0.01		0.01	0.01		0.01	0.01	0.01		0.25	0.01	0.01	0.01	0.01	0.01
ARS-BFGL-NGS-7772	ss86320492		RRL	2	111709743	G		0.37	0.48	0.29	0.33	0.48	0.12	0.46	0.5	0.31	0.5	0.05	0.17	0.31	0.37		0.3	0.2		0.12	0.29		0.24	0.12	0.25		0.25	0.01	0.01	0.01	0.01	0.01
Hapmap59277-rs29027486		rs29027486	HapMap	2	112920023	G		0.01	0.2	0.02	0.01	0.01	0.01	0.04	0.07	0.01	0.21	0.01	0.01	0.25	0.01		0.32	0.01		0.01	0.01		0.01	0.04	0.04		0.25	0.01	0.01	0.01	0.01	0.01
BTB-00110654	ss65234749	rs43323753	draft	2	113763038	C		0.23	0.28	0.1	0.33	0.42	0.38	0.29	0.07	0.28	0.19	0.3	0.01	0.38	0.46		0.17	0.08		0.31	0.4		0.2	0.32	0.27		0.25	0.01	0.01	0.01	0.01	0.01
Hapmap49628-BTA-48960	ss61542432		HapMap	2	114101456	G		0.2	0.46	0.44	0.01	0.29	0.4	0.37	0.36	0.2	0.17	0.36	0.5	0.44	0.46		0.14	0.33		0.45	0.4		0.38	0.2	0.07		0.25	0.01	0.01	0.01	0.01	0.01
BTB-01169886	ss63725459	rs42326252	draft	2	114437507	G		0.23	0.48	0.08	0.33	0.38	0.41	0.46	0.48	0.3	0.4	0.18	0.33	0.25	0.2		0.35	0.02		0.48	0.44		0.01	0.02	0.1		0.25	0.01	0.01	0.01	0.01	0.01
Hapmap32590-BTA-147852			HapMap	2	114734314	G		0.01	0.01	0.01	0.01	0.01	0.01	0.04	0.01	0.01	0.01	0.01	0.01	0.01	0.01		0.12	0.01		0.23	0.17		0.23	0.34	0.48		0.25	0.01	0.01	0.01	0.01	0
ARS-BFGL-NGS-78979	ss86309384		RRL	2	115123280	A		0.3	0.41	0.01	0.5	0.17	0.12	0.21	0.19	0.31	0.24	0.16	0.33	0.38	0.49		0.01	0.01		0.08	0.1		0.01	0.02	0.01		0.25	0.01	0.01	0.01	0.01	0.01
UA-IFASA-5601			Various	2	115715356	G		0.43	0.08	0.12	0.33	0.48	0.03	0.35	0.17	0.19	0.14	0.12	0.5	0.5	0.3		0.48	0.32		0.35	0.12		0.41	0.32	0.25		0.25	0.01	0.01	0.01	0.01	0.01
ARS-BFGL-NGS-23793	ss86286350		RRL	2	116687684	G		0.3	0.4	0.4	0.33	0.35	0.48	0.19	0.31	0.48	0.48	0.18	0.33	0.38	0.42		0.01	0.2		0.31	0.48		0.01	0.02	0.01		0.25	0.01	0.01	0.01	0.01	0.01
ARS-BFGL-NGS-106589	ss86318216		RRL	2	116893897	G		0.2	0.12	0.01	0.01	0.01	0.01	0.01	0.01	0.19	0.01	0.01	0.01	0.01	0.01		0.07	0.01		0.01	0.01		0.01	0.01	0.01		0.25	0.25	0.01	0.01	0.01	0.01
UA-IFASA-2047			Various	2	117480046	A		0.43	0.36	0.04	0.17	0.25	0.25	0.12	0.48	0.27	0.43	0.19	0.17	0.37	0.48		0.5	0.08		0.21	0.5		0.25	0.12	0.04		0.25	0.01	0.01	0.01	0.01	0.01
ARS-BFGL-NGS-43428	ss86304423		RRL	2	117849420	G		0.27	0.3	0.33	0.17	0.33	0.47	0.12	0.21	0.38	0.17	0.41	0.33	0.4	0.36		0.1	0.36		0.25	0.1		0.07	0.01	0.01		0.25	0.01	0.01	0.01	0.01	0.01
BTB-01694252	ss64712049	rs42805646	draft	2	117902650	A		0.27	0.35	0.33	0.17	0.33	0.47	0.12	0.21	0.39	0.19	0.41	0.33	0.33	0.36		0.25	0.36		0.29	0.1		0.09	0.26	0.1		0.25	0.38	0.01	0.01	0.01	0.01
ARS-BFGL-NGS-59820	ss86290582		RRL	2	118303895	C		0.27	0.21	0.23	0.33	0.5	0.14	0.33	0.19	0.09	0.19	0.38	0.5	0.17	0.38		0.07	0.5		0.38	0.38		0.48	0.22	0.4		0.25	0.01	0.01	0.01	0.01	0.01
Hapmap26658-BTA-134539			HapMap	2	120210641	G		0.01	0.01	0.01	0.01	0.01	0.01	0.08	0.01	0.01	0.01	0.01	0.01	0.01	0.01		0.38	0.01		0.38	0.12		0.48	0.34	0.06		0.25	0.01	0.01	0.01	0.01	0.01
BFGL-NGS-118696	ss86341267		RRL	2	123371915	G		0.47	0.19	0.02	0.01	0.27	0.48	0.46	0.36	0.44	0.12	0.28	0.33	0.02	0.08		0.3	0.01		0.19	0.35		0.12	0.42	0.35		0.25	0.01	0.01	0.01	0.01	0.01
ARS-BFGL-NGS-7800	ss86328622		RRL	2	125107408	G		0.17	0.12	0.01	0.01	0.01	0.48	0.17	0.12	0.01	0.02	0.02	0.01	0.01	0.07		0.18	0.01		0.1	0.08		0.5	0.38	0.21		0.25	0.01	0.01	0.01	0.01	0.01
ARS-BFGL-NGS-98126	ss86329194		RRL	2	127759769	G		0.25	0.29	0.06	0.5	0.12	0.2	0.04	0.48	0.36	0.39	0.24	0.17	0.08	0.12		0.38	0.44		0.39	0.16		0.02	0.33	0.16		0.25	0.01	0.01	0.25	0.01	0.01
Hapmap49571-BTA-32781	ss61480082		HapMap	2	127937482	G		0.07	0.16	0.01	0.17	0.21	0.25	0.19	0.31	0.16	0.12	0.34	0.5	0.35	0.31		0.01	0.01		0.25	0.19		0.01	0.02	0.02		0.25	0.01	0.5	0.01	0.01	0.01
BTA-121254-no-rs	ss61523309		Interbreed	2	128679717	G		0.43	0.17	0.27	0.17	0.4	0.17	0.23	0.24	0.32	0.5	0.2	0.17	0.29	0.27		0.01	0.01		0.15	0.33		0.01	0.16	0.01		0.25	0.01	0.01	0.01	0.01	0.01
Hapmap23633-BTA-134648			HapMap	2	128714908	C		0.01	0.01	0.01	0.01	0.01	0.02	0.1	0.01	0.01	0.01	0.01	0.01	0.01	0.01		0.35	0.01		0.1	0.17		0.43	0.5	0.5		0.25	0.01	0.01	0.01	0.01	0.01
Hapmap54611-rs29020940		rs29020940	HapMap	2	129308355	G		0.47	0.14	0.23	0.17	0.48	0.22	0.31	0.17	0.47	0.4	0.39	0.5	0.44	0.38		0.38	0.14		0.43	0.47		0.01	0.01	0.01		0.25	0.01	0.01	0.01	0.01	0.01
ARS-BFGL-NGS-35163	ss86309575		RRL	2	129390724	G		0.1	0.08	0.02	0.17	0.12	0.11	0.06	0.01	0.17	0.02	0.05	0.33	0.12	0.26		0.01	0.01		0.04	0.01		0.02	0.06	0.02		0.25	0.01	0.01	0.01	0.01	0.01
BFGL-NGS-112535	ss86341048		RRL	2	129702918	G		0.23	0.12	0.25	0.33	0.47	0.3	0.38	0.43	0.44	0.36	0.34	0.01	0.25	0.26		0.05	0.01		0.44	0.48		0.13	0.38	0.01		0.25	0.01	0.01	0.01	0.01	0.01
UA-IFASA-8340			Various	2	130326976	G		0.2	0.4	0.06	0.17	0.27	0.02	0.4	0.14	0.14	0.1	0.05	0.01	0.37	0.17		0.18	0.04		0.35	0.23		0.01	0.14	0.01		0.25	0.01	0.01	0	0.01	0.01
ARS-BFGL-NGS-24930	ss86295200		RRL	2	130490128	G		0.33	0.29	0.38	0.17	0.38	0.3	0.5	0.38	0.42	0.38	0.3	0.33	0.44	0.29		0.12	0.36		0.21	0.42		0.01	0.08	0.01		0.25	0.01	0.01	0	0.01	0.01
ARS-BFGL-NGS-60058	ss86290463		RRL	2	135075825	A		0.07	0.05	0.25	0.33	0.42	0.02	0.35	0.01	0.14	0.26	0.25	0.01	0.15	0.38		0.4	0.22		0.48	0.23		0.01	0.06	0.15		0.25	0.01	0.01	0.01	0.01	0.01
ARS-BFGL-NGS-83481	ss86313478		RRL	2	135897721	G		0.43	0.45	0.46	0.33	0.33	0.16	0.06	0.24	0.42	0.43	0.01	0.01	0.37	0.4		0.02	0.28		0.31	0.19		0.01	0.01	0.01		0.25	0.01	0.01	0.01	0.01	0.01
ARS-BFGL-NGS-39399	ss86323980		RRL	2	137217212	G		0.27	0.4	0.42	0.01	0.23	0.12	0.12	0.1	0.22	0.17	0.18	0.17	0.33	0.24		0.48	0.01		0.33	0.21		0.41	0.46	0.41		0.25	0.01	0.01	0.01	0.01	0.01
ARS-BFGL-NGS-58955	ss86289241		RRL	2	137654941	G		0.5	0.47	0.35	0.17	0.42	0.44	0.4	0.29	0.26	0.45	0.41	0.33	0.5	0.38		0.2	0.1		0.4	0.46		0.08	0.18	0.27		0.25	0.01	0.01	0.01	0.01	0.01
ARS-BFGL-NGS-1284	ss86274704		RRL	2	138345708	G		0.33	0.38	0.44	0.5	0.42	0.19	0.48	0.48	0.48	0.31	0.23	0.33	0.42	0.49		0.18	0.22		0.07	0.15		0.01	0.14	0.01		0.25	0.01	0.01	0.5	0.01	0.01
ARS-BFGL-NGS-64060	ss86294669		RRL	2	138931567	A		0.13	0.14	0.38	0.5	0.06	0.11	0.25	0.31	0.04	0.07	0.09	0.33	0.19	0.16		0.43	0.16		0.48	0.23		0.25	0.18	0.33		0.25	0.01	0.01	0.01	0.01	0.01
BTA-52274-no-rs	ss61544273		Interbreed	2	139166009	G		0.4	0.2	0.02	0.01	0.12	0.12	0.08	0.02	0.42	0.19	0.34	0.01	0.31	0.35		0.12	0.1		0.35	0.38		0.31	0.36	0.38		0.25	0.01	0.01	0.01	0.01	0.01
ARS-BFGL-NGS-102755	ss86333466		RRL	2	139429929	G		0.33	0.27	0.04	0.01	0.01	0.23	0.1	0.19	0.17	0.21	0.29	0.01	0.19	0.01		0.01	0.01		0.17	0.39		0.01	0.04	0.02		0.25	0.01	0.01	0.01	0.01	0.01
BFGL-NGS-111732	ss86340868		RRL	2	139455987	G		0.3	0.06	0.4	0.17	0.19	0.2	0.08	0.4	0.02	0.21	0.05	0.33	0.1	0.16		0.3	0.01		0.17	0.15		0.11	0.17	0.22		0.25	0.01	0.01	0.01	0.01	0.01
ARS-BFGL-NGS-97851	ss86329004		RRL	2	139576495	A		0.43	0.47	0.15	0.5	0.46	0.41	0.31	0.4	0.48	0.38	0.23	0.5	0.33	0.47		0.18	0.46		0.39	0.27		0.47	0.32	0.26		0.25	0.01	0.01	0.01	0.01	0.01
ARS-BFGL-NGS-36460	ss86283753		RRL	2	139808623	G		0.47	0.3	0.35	0.17	0.44	0.3	0.4	0.12	0.27	0.48	0.2	0.33	0.29	0.38		0.5	0.24		0.42	0.46		0.07	0.32	0.17		0.25	0.5	0.01	0.01	0.01	0.01
ARS-BFGL-NGS-105413	ss86273935		RRL	2	139963958	G		0.3	0.48	0.12	0.01	0.44	0.39	0.25	0.36	0.4	0.43	0.43	0.17	0.48	0.36		0.28	0.01		0.27	0.42		0.38	0.4	0.4		0.25	0.01	0.01	0	0.01	0.01
ARS-BFGL-NGS-102467	ss86333178		RRL	2	140273143	G		0.47	0.3	0.06	0.17	0.17	0.06	0.31	0.1	0.34	0.24	0.01	0.01	0.29	0.12		0.02	0.01		0.4	0.38		0.45	0.14	0.21		0.25	0.01	0.01	0.01	0.01	0.01
BTA-49790-no-rs	ss61484454		Interbreed	2	140506974	A		0.22	0.48	0.5	0.33	0.42	0.41	0.45	0.43	0.38	0.43	0.15	0.33	0.13	0.48		0.12	0.06		0.06	0.38		0.01	0.1	0.01		0.25	0.01	0	0.01	0.01	0.01
ARS-BFGL-NGS-74658	ss86304961		RRL	2	140672838	G		0.23	0.01	0.08	0.01	0.01	0.05	0.01	0.01	0.19	0.01	0.01	0.01	0.02	0.07		0.01	0.01		0.01	0.1		0.01	0.01	0.01		0.25	0.01	0.01	0	0.01	0.01
BFGL-NGS-112252	ss86337542		RRL	3	1480363	C		0.07	0.01	0.01	0.17	0.02	0.03	0.04	0.01	0.3	0.02	0.16	0.01	0.06	0.09		0.45	0.46		0.23	0.19		0.48	0.42	0.42		0.25	0.38	0.01	0.01	0.25	0.12
ARS-BFGL-NGS-100744	ss86331778		RRL	3	1737536	G		0.47	0.34	0.12	0.5	0.31	0.41	0.29	0.26	0.36	0.19	0.12	0.17	0.17	0.22		0.15	0.08		0.23	0.27		0.35	0.44	0.12		0.25	0.01	0.01	0.01	0.25	0.01
BFGL-NGS-117571	ss86337671		RRL	3	2166798	C		0.25	0.4	0.15	0.5	0.32	0.38	0.04	0.07	0.13	0.36	0.01	0.17	0.06	0.13		0.18	0.5		0.27	0.42		0.21	0.42	0.48		0.25	0.01	0.01	0.01	0.01	0.01
ARS-BFGL-NGS-23958	ss86312534		RRL	3	3715521	G		0.27	0.5	0.17	0.17	0.44	0.5	0.4	0.24	0.19	0.45	0.38	0.33	0.35	0.12		0.1	0.2		0.15	0.48		0.06	0.16	0.06		0.25	0.01	0.01	0.01	0.01	0.01
BTB-01214581	ss63827692	rs42372510	draft	3	4931652	G		0.43	0.41	0.23	0.33	0.46	0.33	0.35	0.31	0.3	0.26	0.34	0.5	0.44	0.34		0.25	0.28		0.42	0.38		0.06	0.28	0.15		0.25	0.01	0.01	0.01	0.01	0.01
BTB-01879182	ss64895752	rs42989922	draft	3	5307453	C		0.2	0.5	0.48	0.33	0.29	0.33	0.5	0.43	0.25	0.33	0.21	0.33	0.31	0.49		0.32	0.08		0.5	0.5		0.38	0.32	0.46		0.25	0.01	0.01	0	0.01	0.01
BFGL-NGS-113026	ss86337887		RRL	3	5632810	A		0.1	0.3	0.04	0.17	0.4	0.36	0.04	0.29	0.19	0.36	0.34	0.5	0.29	0.21		0.08	0.08		0.17	0.38		0.18	0.32	0.27		0.25	0.38	0.01	0.01	0.01	0.01
BTB-01338216	ss64074183	rs42458820	draft	3	6444053	G		0.17	0.2	0.35	0.01	0.38	0.48	0.42	0.36	0.23	0.24	0.18	0.33	0.35	0.4		0.25	0.5		0.27	0.27		0.01	0.04	0.02		0.25	0.01	0.01	0.01	0.01	0
BTA-110709-no-rs	ss61472899		Interbreed	3	7133780	A		0.17	0.41	0.35	0.5	0.48	0.16	0.4	0.4	0.42	0.43	0.41	0.33	0.46	0.49		0.22	0.1		0.42	0.38		0.33	0.44	0.29		0.25	0.01	0.01	0.01	0.01	0.01
BTA-68965-no-rs	ss61553420		Interbreed	3	7259952	A		0.1	0.29	0.31	0.5	0.17	0.39	0.46	0.36	0.35	0.4	0.48	0.33	0.42	0.36		0.23	0.06		0.4	0.44		0.01	0.18	0.04		0.25	0.01	0.01	0.01	0.01	0.38
ARS-BFGL-NGS-39676	ss86325978		RRL	3	7409645	G		0.47	0.41	0.29	0.17	0.46	0.11	0.46	0.21	0.41	0.43	0.3	0.17	0.33	0.29		0.45	0.38		0.31	0.04		0.33	0.18	0.06		0.25	0.01	0.01	0.01	0.01	0.01
ARS-BFGL-NGS-35918	ss86326930		RRL	3	9560676	A		0.2	0.27	0.31	0.17	0.23	0.22	0.12	0.12	0.12	0.48	0.39	0.01	0.13	0.14		0.12	0.12		0.1	0.33		0.08	0.04	0.28		0.25	0.01	0.01	0	0.01	0.01
ARS-BFGL-NGS-108869	ss86287231		RRL	3	10383301	G		0.2	0.01	0.02	0.01	0.06	0.01	0.01	0.01	0.28	0.07	0.01	0.01	0.04	0.14		0.3	0.02		0.19	0.1		0.31	0.46	0.31		0.25	0.01	0.01	0.01	0.01	0.01
BFGL-NGS-118428	ss86340586		RRL	3	10665426	G		0.3	0.36	0.31	0.5	0.31	0.39	0.38	0.02	0.23	0.38	0.3	0.33	0.23	0.27		0.48	0.4		0.5	0.38		0.41	0.3	0.27		0.25	0.01	0.01	0.01	0.01	0.01
Hapmap38381-BTA-117032	ss61520870		HapMap	3	11207588	A		0.47	0.16	0.31	0.17	0.33	0.45	0.46	0.21	0.38	0.12	0.05	0.33	0.29	0.31		0.32	0.35		0.42	0.37		0.01	0.09	0.04		0.25	0.01	0.25	0.01	0.01	0.01
ARS-BFGL-NGS-1429	ss86274798		RRL	3	11316000	A		0.03	0.24	0.23	0.33	0.08	0.02	0.15	0.29	0.17	0.29	0.14	0.01	0.08	0.23		0.01	0.01		0.06	0.04		0.01	0.02	0.01		0.25	0.01	0.25	0.01	0.01	0.01
ARS-BFGL-NGS-16268	ss86327308		RRL	3	14313244	G		0.3	0.16	0.42	0.33	0.29	0.22	0.33	0.12	0.42	0.29	0.12	0.33	0.48	0.42		0.01	0.01		0.31	0.23		0.01	0.06	0.04		0.25	0.01	0.01	0.01	0.01	0.01
ARS-BFGL-NGS-102388	ss86332121		RRL	3	20000611	G		0.3	0.42	0.04	0.01	0.27	0.11	0.38	0.38	0.36	0.43	0.09	0.01	0.21	0.24		0.18	0.32		0.12	0.1		0.17	0.02	0.17		0.25	0.01	0.01	0.01	0.01	0.01
BFGL-NGS-114725	ss86335876		RRL	3	22523748	C		0.01	0.01	0.22	0.01	0.17	0.2	0.12	0.01	0.2	0.01	0.04	0.01	0.12	0.11		0.12	0.22		0.05	0.12		0.01	0.02	0.01		0.25	0.01	0.01	0.01	0.01	0.01
ARS-BFGL-NGS-24326	ss86312549		RRL	3	23483333	A		0.4	0.28	0.31	0.33	0.33	0.02	0.17	0.01	0.41	0.21	0.02	0.17	0.15	0.47		0.2	0.01		0.15	0.25		0.21	0.32	0.42		0.25	0.01	0.01	0.01	0.01	0.01
ARS-BFGL-NGS-103648	ss86330330		RRL	3	24599313	A		0.01	0.01	0.01	0.01	0.01	0.01	0.01	0.01	0.01	0.01	0.01	0.01	0.01	0.01		0.01	0.01		0.01	0.01		0.01	0.01	0.01		0.25	0.01	0.01	0	0.01	0.01
INRA-630			Various	3	26122117	G		0.1	0.33	0.33	0.01	0.33	0.23	0.15	0.01	0.39	0.12	0.11	0.01	0.1	0.13		0.4	0.2		0.31	0.46		0.02	0.01	0.04		0.25	0.01	0.01	0.01	0.01	0.01
INRA-474			Various	3	26245691	G		0.03	0.45	0.48	0.33	0.4	0.12	0.23	0.12	0.1	0.45	0.48	0.17	0.33	0.42		0.32	0.44		0.48	0.38		0.41	0.3	0.4		0.25	0.01	0.01	0.01	0.01	0.01
ARS-BFGL-NGS-98450	ss86329892		RRL	3	26521096	G		0.37	0.02	0.01	0.17	0.04	0.02	0.02	0.01	0.25	0.01	0.02	0.01	0.1	0.48		0.01	0.18		0.17	0.15		0.01	0.01	0.01		0.25	0.01	0.01	0.01	0.01	0.01
ARS-BFGL-NGS-8787	ss86340024		RRL	3	27648606	A		0.07	0.03	0.25	0.17	0.25	0.45	0.48	0.1	0.24	0.12	0.41	0.33	0.13	0.29		0.4	0.3		0.23	0.44		0.17	0.1	0.06		0.25	0.01	0.01	0.01	0.01	0.01
BFGL-NGS-112496	ss86336818		RRL	3	28449959	A		0.3	0.45	0.31	0.17	0.46	0.11	0.23	0.45	0.27	0.48	0.25	0.17	0.12	0.48		0.19	0.42		0.45	0.1		0.05	0.06	0.02		0.25	0.01	0.01	0.01	0.01	0.01
ARS-BFGL-NGS-90407	ss86320795		RRL	3	29967674	A		0.1	0.01	0.42	0.33	0.31	0.01	0.46	0.1	0.29	0.19	0.21	0.17	0.1	0.18		0.07	0.06		0.02	0.01		0.4	0.16	0.01		0.25	0.01	0.01	0.01	0.01	0.01
Hapmap57870-rs29020744		rs29020744	HapMap	3	31885701	G		0.1	0.01	0.01	0.01	0.01	0.01	0.06	0.01	0.19	0.14	0.01	0.01	0.01	0.01		0.02	0.42		0.02	0.19		0.01	0.08	0.01		0.25	0.01	0.01	0.01	0.01	0.01
Hapmap27668-BTA-67346	ss61503584		HapMap	3	32935236	G		0.01	0.01	0.01	0.01	0.01	0.01	0.01	0.01	0.01	0.01	0.01	0.01	0.01	0.01		0.01	0.01		0.01	0.01		0.02	0.3	0.21		0.25	0.01	0.01	0.01	0.01	0.01
BFGL-NGS-113072	ss86337385		RRL	3	33224907	A		0.23	0.34	0.35	0.17	0.27	0.17	0.27	0.5	0.16	0.48	0.36	0.5	0.44	0.4		0.35	0.1		0.31	0.35		0.29	0.34	0.42		0.25	0.01	0.01	0.01	0.01	0.01
ARS-BFGL-NGS-66091	ss86296394		RRL	3	33555322	G		0.1	0.01	0.21	0.01	0.1	0.08	0.08	0.29	0.18	0.01	0.07	0.01	0.12	0.17		0.01	0.06		0.04	0.1		0.01	0.01	0.01		0.25	0.01	0.01	0	0.01	0.01
BTA-67383-no-rs	ss61552567		Interbreed	3	33634546	A		0.13	0.43	0.38	0.17	0.44	0.03	0.12	0.24	0.31	0.26	0.11	0.17	0.23	0.2		0.27	0.14		0.08	0.01		0.08	0.1	0.1		0.25	0.01	0.01	0.01	0.01	0.01
ARS-BFGL-NGS-108958	ss86309875		RRL	3	33746652	G		0.2	0.37	0.19	0.01	0.19	0.02	0.27	0.01	0.19	0.4	0.23	0.5	0.01	0.03		0.35	0.38		0.17	0.19		0.27	0.08	0.4		0.25	0.01	0.01	0.01	0.01	0.01
BTB-02075948	ss65089898	rs43176196	draft	3	34590186	G		0.33	0.3	0.4	0.33	0.42	0.28	0.4	0.36	0.32	0.33	0.46	0.5	0.25	0.3		0.05	0.36		0.21	0.35		0.01	0.01	0.01		0.25	0.01	0.01	0.01	0.01	0.01
INRA-633			Various	3	34769498	A		0.01	0.01	0.04	0.01	0.1	0.25	0.01	0.01	0.01	0.01	0.01	0.01	0.01	0.03		0.01	0.01		0.01	0.02		0.01	0.01	0.01		0.25	0.01	0.01	0.01	0.01	0.01
ARS-BFGL-NGS-86767	ss86316951		RRL	3	36310222	G		0.4	0.41	0.19	0.01	0.35	0.06	0.29	0.02	0.5	0.48	0.18	0.01	0.21	0.22		0.4	0.22		0.48	0.06		0.26	0.28	0.48		0.25	0.01	0.01	0.01	0.01	0.01
Hapmap41457-BTA-121582	ss61523542		HapMap	3	37070842	G		0.4	0.45	0.1	0.5	0.19	0.14	0.1	0.05	0.34	0.26	0.46	0.5	0.4	0.33		0.35	0.34		0.29	0.4		0.07	0.3	0.19		0.25	0.01	0.01	0.01	0.01	0.38
BFGL-NGS-118771	ss86340297		RRL	3	37201333	A		0.5	0.2	0.21	0.33	0.46	0.39	0.02	0.17	0.36	0.05	0.36	0.17	0.23	0.34		0.1	0.24		0.12	0.35		0.01	0.01	0.01		0.25	0.38	0.01	0	0.01	0.01
ARS-BFGL-NGS-19686	ss86285628		RRL	3	37448842	G		0.17	0.36	0.27	0.01	0.31	0.48	0.25	0.38	0.31	0.33	0.34	0.5	0.17	0.39		0.3	0.36		0.46	0.21		0.07	0.46	0.23		0.25	0.25	0.01	0.01	0.01	0.01
ARS-BFGL-NGS-109648	ss86313555		RRL	3	38753130	G		0.4	0.47	0.48	0.17	0.4	0.48	0.1	0.43	0.25	0.33	0.02	0.33	0.35	0.46		0.32	0.24		0.4	0.46		0.36	0.14	0.17		0.25	0.01	0.01	0.01	0.01	0.01
ARS-BFGL-NGS-30334	ss86314115		RRL	3	39173539	G		0.5	0.24	0.06	0.17	0.12	0.03	0.23	0.24	0.25	0.45	0.38	0.01	0.4	0.31		0.02	0.16		0.25	0.21		0.01	0.01	0.01		0.25	0.01	0.01	0.01	0.01	0.01
Hapmap51175-BTA-17459			HapMap	3	40456982	A		0.17	0.21	0.19	0.17	0.42	0.41	0.12	0.45	0.24	0.36	0.5	0.33	0.31	0.37		0.28	0.24		0.1	0.46		0.01	0.04	0.12		0.25	0.01	0.01	0.01	0.01	0.5
ARS-BFGL-NGS-15485	ss86298541		RRL	3	41975060	G		0.4	0.42	0.5	0.5	0.35	0.48	0.38	0.33	0.48	0.36	0.02	0.5	0.38	0.47		0.43	0.14		0.3	0.29		0.25	0.15	0.14		0.25	0.01	0.01	0.01	0.25	0.01
BTA-99693-no-rs	ss61497421		Interbreed	3	42244025	G		0.33	0.48	0.23	0.17	0.17	0.45	0.04	0.38	0.27	0.31	0.01	0.33	0.37	0.39		0.1	0.12		0.25	0.42		0.01	0.16	0.02		0.25	0.01	0.01	0.01	0.25	0.12
Hapmap51027-BTA-67630	ss61489088		HapMap	3	42561047	G		0.33	0.39	0.46	0.17	0.35	0.17	0.46	0.21	0.48	0.14	0.11	0.17	0.5	0.36		0.47	0.24		0.5	0.33		0.04	0.08	0.06		0.25	0.01	0.01	0.01	0.01	0.01
Hapmap52326-rs29020672		rs29020672	HapMap	3	42717282	C		0.33	0.43	0.44	0.33	0.42	0.17	0.4	0.21	0.48	0.24	0.11	0.5	0.5	0.36		0.45	0.24		0.48	0.35		0.01	0.04	0.01		0.25	0.01	0.01	0	0.01	0.01
BTB-01436387	ss64270052	rs43773286	draft	3	43018814	G		0.17	0.28	0.48	0.33	0.23	0.39	0.17	0.1	0.34	0.38	0.02	0.33	0.29	0.32		0.27	0.02		0.25	0.5		0.01	0.04	0.01		0.25	0.01	0.01	0.01	0.01	0.01
Hapmap60335-rs29018229		rs29018229	HapMap	3	44394353	G		0.27	0.23	0.25	0.33	0.19	0.47	0.44	0.17	0.13	0.38	0.01	0.17	0.44	0.14		0.48	0.24		0.4	0.31		0.17	0.1	0.04		0.25	0.01	0.01	0.01	0.01	0.01
ARS-BFGL-NGS-38388	ss86313396		RRL	3	46292567	G		0.17	0.5	0.48	0.5	0.38	0.22	0.5	0.43	0.07	0.26	0.11	0.5	0.38	0.48		0.25	0.01		0.21	0.38		0.5	0.36	0.48		0.25	0.38	0.01	0.01	0.01	0.01
Hapmap43653-BTA-67682	ss61489103		HapMap	3	46873033	G		0.23	0.42	0.24	0.17	0.17	0.48	0.15	0.17	0.32	0.43	0.04	0.33	0.21	0.16		0.25	0.5		0.25	0.38		0.01	0.01	0.02		0.25	0.01	0.01	0.01	0.01	0.01
BTA-67763-no-rs			Interbreed	3	49189532	G		0.01	0.08	0.01	0.01	0.01	0.01	0.01	0.01	0.01	0.17	0.01	0.01	0.02	0.01		0.01	0.01		0.04	0.02		0.01	0.01	0.01		0.25	0.01	0.01	0.01	0.01	0.01
ARS-BFGL-NGS-26327	ss86325714		RRL	3	49259551	A		0.03	0.22	0.33	0.01	0.19	0.3	0.02	0.01	0.08	0.12	0.02	0.17	0.17	0.19		0.03	0.04		0.06	0.12		0.01	0.01	0.01		0.25	0.01	0.01	0.01	0.01	0.01
ARS-BFGL-NGS-74304	ss86304590		RRL	3	49350986	G		0.07	0.23	0.33	0.01	0.23	0.38	0.19	0.38	0.05	0.29	0.01	0.33	0.17	0.21		0.47	0.04		0.38	0.27		0.48	0.48	0.38		0.25	0.01	0.01	0.01	0.01	0.01
BTB-01608641	ss64615334	rs42725189	draft	3	49850075	G		0.33	0.47	0.42	0.33	0.42	0.3	0.04	0.14	0.33	0.21	0.04	0.5	0.33	0.4		0.23	0.26		0.19	0.4		0.04	0.04	0.01		0.25	0.38	0.01	0.01	0.01	0.01
BTB-00127875	ss65251857	rs43342280	draft	3	51259098	A		0.37	0.39	0.4	0.5	0.38	0.36	0.38	0.45	0.27	0.19	0.32	0.17	0.33	0.42		0.23	0.27		0.4	0.46		0.45	0.22	0.21		0.25	0.01	0.01	0.01	0.01	0.01
Hapmap59096-rs29024776		rs29024776	HapMap	3	52489935	G		0.01	0.22	0.02	0.01	0.02	0.01	0.15	0.07	0.09	0.24	0.01	0.01	0.02	0.01		0.07	0.06		0.33	0.02		0.28	0.04	0.08		0.25	0.01	0.01	0.01	0.01	0.01
BFGL-NGS-115817	ss86338306		RRL	3	53261579	G		0.5	0.44	0.42	0.17	0.38	0.05	0.38	0.12	0.15	0.36	0.12	0.17	0.25	0.2		0.18	0.22		0.25	0.44		0.04	0.02	0.01		0.25	0.01	0.01	0.01	0.01	0.01
Hapmap55023-rs29015745		rs29015745	HapMap	3	53545997	A		0.13	0.27	0.01	0.01	0.23	0.22	0.01	0.38	0.15	0.17	0.12	0.17	0.1	0.14		0.01	0.01		0.08	0.15		0.01	0.01	0.01		0.25	0.01	0.01	0.01	0.01	0.01
INRA-648			Various	3	54347354	C		0.2	0.06	0.4	0.5	0.12	0.41	0.25	0.17	0.08	0.14	0.02	0.33	0.5	0.3		0.15	0.22		0.04	0.23		0.01	0.04	0.01		0.25	0.01	0.01	0.01	0.01	0.01
Hapmap44021-BTA-122250	ss61524017		HapMap	3	54524107	G		0.2	0.12	0.04	0.5	0.23	0.3	0.25	0.12	0.13	0.05	0.04	0.33	0.44	0.33		0.18	0.26		0.04	0.12		0.01	0.04	0.01		0.25	0.01	0.01	0.01	0.01	0.01
BTA-07805-no-rs	ss38329857		Interbreed	3	55442801	A		0.43	0.01	0.23	0.17	0.33	0.26	0.11	0.17	0.36	0.4	0.37	0.17	0.12	0.38		0.01	0.06		0.17	0.46		0.01	0.02	0.04		0.25	0.01	0.01	0.01	0	0.01
ARS-BFGL-NGS-98515	ss86327797		RRL	3	57012240	A		0.27	0.32	0.02	0.33	0.1	0.14	0.21	0.01	0.31	0.38	0.01	0.01	0.06	0.2		0.15	0.28		0.21	0.12		0.14	0.1	0.04		0.25	0.01	0.01	0.01	0.01	0.01
ARS-BFGL-NGS-12447	ss86336626		RRL	3	57339352	G		0.27	0.05	0.06	0.33	0.12	0.48	0.06	0.02	0.12	0.14	0.04	0.17	0.15	0.03		0.07	0.42		0.06	0.23		0.02	0.02	0.01		0.25	0.01	0.01	0.5	0.01	0.01
BFGL-NGS-117514	ss86339237		RRL	3	57490065	A		0.13	0.34	0.02	0.33	0.29	0.42	0.42	0.02	0.07	0.48	0.05	0.01	0.48	0.23		0.48	0.32		0.25	0.19		0.33	0.24	0.15		0.25	0.01	0.01	0	0.01	0.01
ARS-BFGL-NGS-83033	ss86313863		RRL	3	58308602	G		0.07	0.49	0.39	0.01	0.17	0.01	0.44	0.01	0.11	0.19	0.01	0.17	0.13	0.1		0.42	0.01		0.4	0.08		0.41	0.36	0.48		0.25	0.01	0.01	0	0.01	0.01
Hapmap22861-BTA-141421			HapMap	3	60025569	C		0.37	0.38	0.19	0.17	0.44	0.5	0.23	0.14	0.44	0.17	0.11	0.01	0.4	0.3		0.23	0.42		0.38	0.31		0.04	0.32	0.17		0.25	0.01	0.01	0.01	0.01	0.01
BFGL-NGS-116677	ss86337281		RRL	3	60480983	A		0.5	0.35	0.35	0.01	0.31	0.28	0.23	0.38	0.27	0.48	0.11	0.33	0.44	0.36		0.28	0.42		0.4	0.33		0.48	0.16	0.38		0.25	0.01	0.01	0	0.01	0.01
Hapmap43156-BTA-112841	ss61518628		HapMap	3	60523436	G		0.01	0.23	0.42	0.33	0.23	0.23	0.21	0.38	0.01	0.48	0.11	0.33	0.37	0.29		0.05	0.42		0.35	0.21		0.11	0.14	0.35		0.25	0.01	0.01	0.01	0.01	0.01
Hapmap41468-BTA-19097	ss61526548		HapMap	3	64152773	A		0.2	0.01	0.1	0.01	0.17	0.47	0.17	0.43	0.19	0.17	0.38	0.5	0.12	0.09		0.05	0.08		0.31	0.27		0.3	0.14	0.33		0.25	0.38	0.01	0.01	0.01	0.01
Hapmap53609-rs29011253		rs29011253	HapMap	3	64589452	G		0.47	0.38	0.38	0.17	0.48	0.31	0.42	0.48	0.5	0.45	0.46	0.5	0.29	0.29		0.43	0.12		0.29	0.38		0.38	0.4	0.46		0.25	0.01	0.01	0.01	0.01	0.01
Hapmap39465-BTA-116795	ss61520781		HapMap	3	64834128	C		0.13	0.43	0.42	0.01	0.25	0.17	0.1	0.4	0.35	0.26	0.3	0.33	0.25	0.19		0.01	0.01		0.08	0.06		0.01	0.12	0.01		0.25	0.01	0.01	0.01	0.01	0.01
UA-IFASA-9724			Various	3	66716591	G		0.23	0.12	0.1	0.01	0.33	0.42	0.4	0.19	0.07	0.19	0.48	0.01	0.21	0.13		0.18	0.28		0.27	0.21		0.02	0.26	0.35		0.25	0.01	0.01	0.01	0.01	0.01
BTB-00131640	ss65255580	rs43342075	draft	3	68413983	A		0.23	0.12	0.46	0.17	0.04	0.11	0.19	0.01	0.24	0.19	0.02	0.01	0.27	0.19		0.01	0.01		0.29	0.27		0.01	0.01	0.04		0.25	0.01	0.01	0.01	0.01	0.01
BTA-118180-no-rs	ss61474682		Interbreed	3	68946016	G		0.47	0.48	0.23	0.5	0.48	0.23	0.33	0.31	0.13	0.48	0.3	0.33	0.48	0.44		0.3	0.24		0.15	0.4		0.26	0.16	0.25		0.25	0.01	0.01	0.01	0.01	0.01
Hapmap43143-BTA-107652	ss61472200		HapMap	3	69422735	A		0.37	0.38	0.31	0.01	0.21	0.27	0.23	0.01	0.3	0.45	0.41	0.01	0.23	0.47		0.38	0.2		0.19	0.19		0.02	0.08	0.08		0.25	0.01	0.01	0.01	0.01	0.01
BTB-01580535	ss64559502	rs42696408	draft	3	69834796	C		0.37	0.41	0.35	0.01	0.27	0.36	0.42	0.48	0.24	0.5	0.11	0.17	0.29	0.3		0.23	0.18		0.48	0.31		0.29	0.5	0.46		0.25	0.01	0.01	0	0.01	0.01
BTB-01900082	ss64916530	rs43007016	draft	3	69895388	G		0.01	0.12	0.38	0.01	0.21	0.22	0.29	0.01	0.01	0.12	0.29	0.01	0.08	0.23		0.01	0.01		0.01	0.08		0.01	0.01	0.01		0.25	0.01	0.01	0.01	0.01	0.01
BTB-01819775	ss64836693	rs42936243	draft	3	70035821	G		0.07	0.41	0.02	0.33	0.33	0.12	0.38	0.43	0.15	0.45	0.45	0.33	0.23	0.21		0.35	0.44		0.25	0.06		0.41	0.48	0.46		0.25	0.01	0.01	0.01	0.01	0.01
Hapmap50576-BTA-114951	ss61519802		HapMap	3	70523555	G		0.13	0.35	0.01	0.01	0.17	0.47	0.19	0.17	0.42	0.19	0.04	0.01	0.19	0.1		0.05	0.01		0.23	0.4		0.06	0.08	0.02		0.25	0.01	0.01	0.01	0.01	0.01
ARS-BFGL-NGS-103136	ss86330838		RRL	3	70568932	G		0.27	0.41	0.15	0.33	0.44	0.27	0.19	0.4	0.19	0.5	0.21	0.01	0.23	0.19		0.05	0.01		0.25	0.06		0.19	0.22	0.12		0.25	0.01	0.01	0.01	0.01	0.01
BTB-00268758	ss65392289	rs43475092	draft	3	72526077	A		0.3	0.47	0.17	0.33	0.17	0.14	0.27	0.48	0.35	0.4	0.3	0.17	0.23	0.24		0.17	0.04		0.46	0.46		0.01	0.04	0.19		0.25	0.01	0.01	0.01	0.01	0.01
BTB-01293817	ss63985689	rs42420772	draft	3	75827260	G		0.47	0.05	0.31	0.33	0.12	0.09	0.06	0.31	0.42	0.1	0.01	0.01	0.04	0.07		0.01	0.01		0.01	0.12		0.01	0.01	0.01		0.25	0.01	0.01	0.01	0.01	0.01
BTB-01229999	ss63858458	rs42384185	draft	3	76852805	A		0.03	0.06	0.31	0.33	0.33	0.06	0.42	0.17	0.05	0.02	0.01	0.33	0.23	0.24		0.01	0.01		0.08	0.08		0.02	0.01	0.01		0.25	0.5	0	0.01	0.01	0.01
ARS-BFGL-NGS-317	ss86273754		RRL	3	77822713	A		0.2	0.26	0.08	0.33	0.21	0.38	0.15	0.1	0.01	0.1	0.02	0.01	0.15	0.09		0.01	0.22		0.17	0.33		0.43	0.2	0.25		0.25	0.01	0.01	0.01	0	0.01
BTB-01863309	ss64879918	rs42974583	draft	3	78191086	A		0.17	0.01	0.01	0.01	0.01	0.38	0.01	0.01	0.01	0.01	0.01	0.01	0.01	0.01		0.01	0.01		0.02	0.19		0.01	0.01	0.01		0.25	0.01	0.01	0.01	0.01	0.01
Hapmap32799-BTA-132450			HapMap	3	78732586	A		0.33	0.45	0.42	0.5	0.27	0.48	0.38	0.21	0.27	0.45	0.14	0.17	0.5	0.33		0.2	0.12		0.23	0.48		0.12	0.2	0.23		0.25	0.01	0.01	0.01	0.01	0.12
ARS-BFGL-NGS-16740	ss86281562		RRL	3	80591322	C		0.07	0.16	0.04	0.01	0.06	0.01	0.27	0.33	0.08	0.07	0.02	0.01	0.02	0.14		0.05	0.01		0.01	0.15		0.13	0.2	0.21		0.25	0.01	0.01	0.01	0.01	0.01
ARS-BFGL-NGS-8612	ss86319999		RRL	3	80803941	A		0.17	0.27	0.42	0.5	0.19	0.17	0.23	0.33	0.3	0.26	0.14	0.33	0.46	0.37		0.43	0.46		0.29	0.42		0.01	0.12	0.01		0.25	0.01	0.01	0.01	0.01	0.01
BTB-01542662	ss64484172	rs42663733	draft	3	81148360	G		0.2	0.26	0.48	0.33	0.15	0.36	0.35	0.33	0.1	0.4	0.14	0.17	0.13	0.36		0.01	0.01		0.1	0.19		0.01	0.02	0.01		0.25	0.01	0.01	0.01	0.01	0.01
ARS-BFGL-NGS-40979	ss86299093		RRL	3	81303069	C		0.5	0.32	0.1	0.01	0.27	0.09	0.12	0.19	0.5	0.29	0.43	0.5	0.17	0.17		0.28	0.4		0.19	0.4		0.01	0.02	0.01		0.25	0.38	0.01	0.01	0.01	0.01
ARS-BFGL-NGS-26551	ss86309999		RRL	3	81385248	G		0.07	0.01	0.01	0.01	0.01	0.01	0.02	0.01	0.08	0.01	0.01	0.01	0.01	0.01		0.38	0.01		0.04	0.46		0.11	0.28	0.06		0.25	0.01	0.01	0.01	0.01	0.01
BTB-00136380	ss65260316	rs43344383	draft	3	81510110	A		0.47	0.37	0.1	0.33	0.38	0.41	0.12	0.24	0.4	0.4	0.43	0.17	0.35	0.32		0.2	0.22		0.27	0.38		0.01	0.01	0.02		0.25	0.25	0.01	0.01	0.01	0.01
BTB-01059999	ss63396301	rs42223368	draft	3	82710638	C		0.03	0.14	0.48	0.33	0.04	0.38	0.15	0.01	0.01	0.05	0.02	0.01	0.04	0.12		0.3	0.22		0.08	0.44		0.02	0.32	0.15		0.25	0.01	0.01	0.01	0.01	0.01
ARS-BFGL-NGS-39184	ss86292520		RRL	3	82752476	G		0.5	0.43	0.33	0.17	0.42	0.34	0.48	0.26	0.43	0.5	0.32	0.17	0.5	0.46		0.23	0.14		0.31	0.48		0.02	0.1	0.02		0.25	0.01	0.01	0.01	0.01	0.01
BTB-00137106	ss65261042	rs43348908	draft	3	82977419	G		0.33	0.33	0.44	0.01	0.27	0.28	0.17	0.21	0.21	0.17	0.34	0.33	0.4	0.21		0.01	0.01		0.12	0.08		0.01	0.01	0.02		0.25	0.01	0.01	0	0.01	0.01
Hapmap38558-BTA-102711	ss61513383		HapMap	3	84337696	C		0.13	0.23	0.25	0.33	0.35	0.38	0.4	0.21	0.11	0.48	0.38	0.5	0.31	0.38		0.2	0.34		0.21	0.46		0.44	0.36	0.46		0.25	0.01	0.25	0.01	0.01	0.01
ARS-BFGL-NGS-60582	ss86291480		RRL	3	84774883	C		0.1	0.07	0.31	0.17	0.35	0.38	0.21	0.12	0.07	0.33	0.01	0.33	0.08	0.38		0.02	0.04		0.15	0.17		0.1	0.06	0.15		0.25	0.01	0.01	0.01	0.25	0.01
BFGL-NGS-118634	ss86339921		RRL	3	85953209	C		0.47	0.27	0.4	0.01	0.25	0.38	0.35	0.36	0.29	0.29	0.36	0.5	0.46	0.33		0.48	0.4		0.25	0.27		0.04	0.1	0.01		0.25	0.01	0.01	0.01	0.01	0.01
ARS-BFGL-NGS-34570	ss86316224		RRL	3	86181018	A		0.13	0.27	0.33	0.33	0.19	0.23	0.1	0.14	0.1	0.31	0.18	0.01	0.02	0.26		0.15	0.1		0.04	0.02		0.16	0.02	0.19		0.25	0.01	0.01	0.01	0.01	0.01
BTA-102407-no-rs	ss61513245		Interbreed	3	86387080	T		0.17	0.32	0.5	0.01	0.17	0.17	0.01	0.31	0.13	0.1	0.14	0.01	0.15	0.02		0.15	0.14		0.17	0.23		0.04	0.12	0.02		0.25	0.01	0.01	0.01	0.01	0.01
Hapmap33205-BTA-141538			HapMap	3	87052958	G		0.33	0.34	0.31	0.5	0.38	0.39	0.44	0.29	0.38	0.36	0.41	0.01	0.25	0.24		0.28	0.42		0.19	0.5		0.01	0.12	0.01		0.25	0.01	0.01	0.01	0.01	0.01
BTB-01876776	ss64893358	rs42986163	draft	3	87180145	A		0.2	0.25	0.4	0.01	0.42	0.23	0.33	0.19	0.1	0.4	0.27	0.33	0.37	0.48		0.32	0.18		0.21	0.35		0.05	0.24	0.12		0.25	0.01	0.01	0.01	0.01	0.01
BTA-22557-no-rs	ss61507543		Interbreed	3	87208303	C		0.1	0.17	0.02	0.33	0.31	0.36	0.05	0.01	0.06	0.1	0.38	0.01	0.06	0.08		0.32	0.12		0.06	0.33		0.03	0.25	0.43		0.25	0.01	0.01	0.01	0.01	0
Hapmap41060-BTA-68516	ss61553162		HapMap	3	88791534	G		0.03	0.12	0.01	0.01	0.21	0.17	0.17	0.01	0.01	0.14	0.01	0.01	0.04	0.01		0.48	0.42		0.08	0.12		0.01	0.01	0.01		0.25	0.01	0.01	0.01	0.01	0.01
BTB-00140314	ss65264240	rs43347998	draft	3	89022258	A		0.01	0.01	0.12	0.01	0.1	0.41	0.15	0.17	0.03	0.01	0.01	0.01	0.13	0.01		0.25	0.01		0.1	0.38		0.41	0.3	0.42		0.25	0.01	0.01	0.01	0.01	0.01
UA-IFASA-8398			Various	3	89340658	A		0.33	0.39	0.4	0.17	0.48	0.33	0.5	0.07	0.1	0.5	0.04	0.33	0.44	0.46		0.4	0.28		0.19	0.44		0.21	0.2	0.21		0.25	0.01	0.01	0.01	0.01	0.01
ARS-BFGL-NGS-107651	ss86301010		RRL	3	90651243	G		0.27	0.1	0.01	0.17	0.02	0.5	0.01	0.02	0.48	0.01	0.01	0.01	0.12	0.01		0.01	0.14		0.04	0.23		0.01	0.02	0.01		0.25	0.01	0.01	0.01	0.01	0.01
Hapmap34100-BES3_Contig74_659			HapMap	3	91323694	C		0.37	0.2	0.44	0.17	0.38	0.48	0.23	0.29	0.48	0.31	0.32	0.17	0.4	0.28		0.25	0.3		0.4	0.4		0.11	0.08	0.1		0.25	0.01	0.01	0.01	0.01	0.01
ARS-BFGL-NGS-67595	ss86298085		RRL	3	92116681	G		0.37	0.31	0.33	0.17	0.12	0.01	0.08	0.07	0.24	0.26	0.01	0.5	0.25	0.18		0.12	0.44		0.04	0.02		0.01	0.06	0.06		0.25	0.01	0.01	0.01	0.01	0.01
BTA-68587-no-rs	ss61489332		Interbreed	3	92376913	A		0.13	0.23	0.38	0.17	0.5	0.17	0.31	0.33	0.08	0.48	0.27	0.33	0.19	0.29		0.3	0.02		0.33	0.4		0.26	0.22	0.48		0.25	0.01	0.01	0.01	0.01	0.38
Hapmap58361-rs29011460		rs29011460	HapMap	3	92528260	G		0.4	0.19	0.31	0.33	0.48	0.47	0.4	0.45	0.43	0.38	0.11	0.01	0.25	0.43		0.12	0.16		0.19	0.29		0.01	0.16	0.01		0.25	0.01	0.01	0.01	0.01	0.01
Hapmap53568-rs29013441		rs29013441	HapMap	3	93241676	G		0.17	0.44	0.35	0.01	0.27	0.09	0.29	0.1	0.14	0.43	0.43	0.01	0.48	0.39		0.07	0.31		0.42	0.4		0.01	0.16	0.02		0.25	0.01	0.01	0.01	0.01	0.01
ARS-BFGL-NGS-57959	ss86288517		RRL	3	94355703	G		0.13	0.48	0.46	0.17	0.4	0.42	0.38	0.31	0.13	0.43	0.3	0.33	0.35	0.39		0.07	0.38		0.25	0.4		0.01	0.2	0.27		0.25	0.01	0.01	0.01	0.01	0.01
ARS-BFGL-NGS-74207	ss86304187		RRL	3	94753075	A		0.43	0.21	0.27	0.01	0.17	0.02	0.02	0.43	0.41	0.17	0.2	0.5	0.04	0.01		0.08	0.06		0.06	0.01		0.27	0.04	0.04		0.25	0.01	0.01	0.01	0.01	0.01
ARS-BFGL-NGS-100813	ss86332833		RRL	3	95154750	G		0.4	0.38	0.08	0.5	0.46	0.22	0.46	0.21	0.4	0.31	0.14	0.33	0.38	0.44		0.45	0.16		0.12	0.23		0.01	0.22	0.1		0.25	0.01	0.01	0.01	0.01	0.01
ARS-BFGL-NGS-87511	ss86317814		RRL	3	95322761	G		0.2	0.39	0.42	0.17	0.25	0.03	0.08	0.45	0.25	0.14	0.2	0.33	0.12	0.34		0.4	0.28		0.17	0.4		0.06	0.32	0.48		0.25	0.01	0.25	0.01	0.01	0.01
ARS-BFGL-NGS-33630	ss86295982		RRL	3	95731783	G		0.23	0.49	0.42	0.33	0.35	0.44	0.46	0.36	0.16	0.43	0.27	0.17	0.46	0.34		0.43	0.36		0.23	0.19		0.46	0.28	0.21		0.25	0.01	0.01	0.01	0.01	0.01
BTB-01294629	ss63987313	rs42423252	draft	3	96664526	G		0.01	0.01	0.35	0.01	0.04	0.25	0.01	0.07	0.01	0.01	0.05	0.01	0.01	0.01		0.01	0.01		0.01	0.01		0.01	0.01	0.01		0.25	0.01	0.01	0.01	0.01	0.01
BTB-01294562	ss63987179	rs42422085	draft	3	96699799	A		0.01	0.01	0.25	0.01	0.01	0.25	0.01	0.05	0.01	0.01	0.01	0.01	0.02	0.01		0.01	0.01		0.01	0.01		0.01	0.01	0.01		0.25	0.01	0	0.01	0.01	0.01
ARS-BFGL-NGS-36607	ss86308445		RRL	3	98304233	A		0.23	0.39	0.1	0.01	0.27	0.42	0.35	0.33	0.35	0.4	0.23	0.33	0.15	0.46		0.17	0.32		0.44	0.27		0.45	0.34	0.1		0.25	0.01	0.01	0.01	0.01	0.01
BTB-00146940	ss65270859	rs43355686	draft	3	102623429	A		0.1	0.25	0.35	0.33	0.23	0.2	0.31	0.17	0.08	0.02	0.41	0.17	0.19	0.18		0.01	0.24		0.04	0.19		0.01	0.01	0.01		0.25	0.01	0.01	0.01	0.01	0.01
BFGL-NGS-114466	ss86337774		RRL	3	103797934	G		0.4	0.39	0.29	0.17	0.27	0.31	0.29	0.12	0.39	0.5	0.01	0.33	0.48	0.41		0.43	0.1		0.38	0.31		0.15	0.24	0.08		0.25	0.25	0.01	0.01	0.01	0.01
BTB-00147847	ss65271765	rs43358795	draft	3	103896128	G		0.1	0.01	0.01	0.01	0.1	0.34	0.06	0.12	0.14	0.07	0.12	0.33	0.17	0.29		0.01	0.01		0.08	0.17		0.01	0.02	0.01		0.25	0.01	0.01	0	0.01	0.01
BTA-68980-no-rs	ss61468777		Interbreed	3	104061183	G		0.07	0.44	0.19	0.01	0.21	0.22	0.01	0.19	0.1	0.14	0.01	0.01	0.35	0.28		0.01	0.01		0.04	0.11		0.01	0.02	0.02		0.25	0.01	0.01	0.01	0.01	0.01
Hapmap50068-BTA-69023	ss61553453		HapMap	3	104781233	G		0.27	0.38	0.31	0.17	0.19	0.23	0.15	0.02	0.27	0.43	0.04	0.17	0.38	0.4		0.4	0.04		0.35	0.5		0.5	0.34	0.29		0.25	0.01	0.01	0.01	0.01	0.01
BFGL-NGS-110586	ss86341423		RRL	3	105007297	G		0.5	0.46	0.31	0.01	0.31	0.38	0.46	0.19	0.49	0.38	0.01	0.17	0.44	0.4		0.22	0.3		0.29	0.39		0.22	0.29	0.17		0.25	0.01	0.01	0.01	0.01	0.33
ARS-BFGL-NGS-43684	ss86320459		RRL	3	105528885	G		0.17	0.04	0.27	0.01	0.35	0.05	0.19	0.17	0.23	0.31	0.12	0.5	0.13	0.17		0.23	0.12		0.31	0.4		0.01	0.08	0.01		0.25	0.01	0.5	0.01	0.01	0.01
ARS-BFGL-NGS-99618	ss86328595		RRL	3	105560189	A		0.07	0.11	0.4	0.17	0.46	0.12	0.25	0.19	0.05	0.38	0.32	0.5	0.13	0.3		0.2	0.32		0.12	0.19		0.01	0.01	0.01		0.25	0.01	0.01	0.01	0.01	0.01
ARS-BFGL-NGS-100867	ss86333617		RRL	3	106334383	G		0.13	0.03	0.15	0.01	0.12	0.16	0.29	0.05	0.1	0.07	0.05	0.33	0.12	0.07		0.15	0.44		0.08	0.46		0.36	0.44	0.38		0.25	0.01	0.01	0.01	0.01	0.01
ARS-BFGL-NGS-88686	ss86319278		RRL	3	106371941	G		0.1	0.44	0.21	0.5	0.44	0.5	0.44	0.21	0.2	0.33	0.16	0.01	0.44	0.47		0.23	0.48		0.46	0.29		0.01	0.08	0.01		0.25	0.01	0.01	0.01	0.01	0.01
BFGL-NGS-109696	ss86339585		RRL	3	108367589	G		0.33	0.46	0.21	0.33	0.35	0.38	0.46	0.29	0.4	0.36	0.18	0.17	0.37	0.49		0.2	0.22		0.4	0.25		0.17	0.04	0.02		0.25	0.01	0.01	0.01	0.01	0.01
ARS-BFGL-NGS-102829	ss86330021		RRL	3	109147488	G		0.43	0.2	0.23	0.17	0.33	0.14	0.02	0.36	0.21	0.4	0.45	0.5	0.38	0.37		0.15	0.42		0.29	0.5		0.04	0.08	0.15		0.25	0.01	0.01	0.01	0.01	0.01
BTA-69143-no-rs	ss61489489		Interbreed	3	109793953	C		0.1	0.35	0.23	0.33	0.46	0.41	0.38	0.07	0.27	0.24	0.3	0.01	0.29	0.47		0.1	0.01		0.15	0.19		0.01	0.1	0.02		0.25	0.01	0.01	0.01	0.01	0.01
BTA-123020-no-rs	ss61499197		Interbreed	3	110285066	A		0.01	0.01	0.01	0.01	0.01	0.01	0.01	0.01	0.01	0.01	0.01	0.01	0.02	0.01		0.23	0.01		0.17	0.5		0.39	0.3	0.27		0.25	0.25	0.01	0.01	0.01	0.01
ARS-BFGL-NGS-99629	ss86328606		RRL	3	110760000	G		0.01	0.02	0.38	0.5	0.27	0.28	0.01	0.21	0.01	0.01	0.04	0.33	0.15	0.21		0.26	0.01		0.04	0.17		0.5	0.24	0.1		0.25	0.01	0.01	0.01	0.01	0.01
Hapmap50204-BTA-107668	ss61472203		HapMap	3	110888506	G		0.3	0.31	0.48	0.5	0.48	0.28	0.48	0.07	0.34	0.4	0.45	0.5	0.13	0.33		0.1	0.12		0.02	0.27		0.01	0.01	0.01		0.25	0.01	0.01	0.01	0.01	0.01
BFGL-NGS-114028	ss86339556		RRL	3	111523499	G		0.37	0.38	0.38	0.5	0.42	0.48	0.21	0.12	0.35	0.5	0.29	0.33	0.38	0.46		0.07	0.01		0.42	0.42		0.01	0.01	0.01		0.25	0.01	0.01	0.01	0.01	0.01
ARS-BFGL-NGS-37152	ss86321724		RRL	3	111821915	A		0.23	0.23	0.12	0.33	0.04	0.01	0.21	0.01	0.19	0.19	0.14	0.01	0.25	0.19		0.15	0.28		0.02	0.08		0.01	0.01	0.01		0.25	0.01	0.01	0.01	0.01	0.01
ARS-BFGL-NGS-25455	ss86274075		RRL	3	111914286	G		0.4	0.27	0.01	0.01	0.21	0.12	0.06	0.17	0.22	0.33	0.02	0.01	0.23	0.02		0.45	0.01		0.35	0.44		0.28	0.04	0.1		0.25	0.17	0.01	0.01	0.01	0.01
BTA-118429-no-rs	ss61474747		Interbreed	3	113410906	A		0.47	0.34	0.17	0.17	0.27	0.22	0.46	0.36	0.19	0.29	0.07	0.5	0.33	0.34		0.43	0.08		0.48	0.38		0.43	0.26	0.21		0.25	0.01	0.01	0.01	0.01	0.01
BTB-00154774	ss65278686	rs43364555	draft	3	113929913	G		0.01	0.01	0.02	0.01	0.04	0.23	0.01	0.01	0.01	0.01	0.01	0.01	0.02	0.03		0.01	0.01		0.02	0.1		0.01	0.01	0.01		0.25	0.01	0.01	0.01	0.01	0.01
ARS-BFGL-NGS-17719	ss86321280		RRL	3	115040378	G		0.1	0.06	0.01	0.01	0.01	0.01	0.01	0.01	0.1	0.12	0.01	0.01	0.02	0.01		0.01	0.01		0.01	0.02		0.01	0.01	0.01		0.25	0.01	0.01	0	0.01	0.01
ARS-BFGL-NGS-87394	ss86318343		RRL	3	115720544	A		0.3	0.25	0.04	0.01	0.17	0.33	0.5	0.26	0.44	0.17	0.34	0.01	0.29	0.17		0.07	0.24		0.46	0.4		0.22	0.12	0.06		0.25	0.01	0.01	0.01	0.01	0.01
ARS-BFGL-NGS-26847	ss86295332		RRL	3	117191431	C		0.27	0.02	0.19	0.33	0.02	0.01	0.06	0.12	0.48	0.31	0.05	0.17	0.1	0.26		0.25	0.48		0.1	0.01		0.01	0.04	0.01		0.25	0.01	0.01	0.01	0.01	0.01
ARS-BFGL-NGS-82373	ss86312251		RRL	3	118565759	G		0.3	0.34	0.44	0.33	0.31	0.28	0.17	0.48	0.4	0.38	0.25	0.33	0.5	0.26		0.35	0.34		0.17	0.48		0.17	0.22	0.19		0.25	0.01	0.01	0.01	0.01	0.12
BTA-69565-no-rs	ss61489608		Interbreed	3	118872373	G		0.01	0.23	0.42	0.01	0.15	0.09	0.1	0.1	0.04	0.07	0.45	0.33	0.06	0.08		0.01	0.01		0.06	0.1		0.05	0.1	0.23		0.25	0.01	0.01	0.01	0.01	0.12
ARS-BFGL-NGS-44131	ss86328657		RRL	3	119084100	A		0.01	0.19	0.15	0.5	0.01	0.01	0.01	0.01	0.01	0.1	0.01	0.01	0.01	0.01		0.01	0.02		0.27	0.12		0.01	0.01	0.01		0.25	0.01	0.01	0.01	0.01	0.01
Hapmap36181-SCAFFOLD30021_9042			HapMap	3	119178718	G		0.01	0.38	0.08	0.01	0.12	0.31	0.04	0.19	0.18	0.16	0.08	0.5	0.12	0.01		0.12	0.22		0.01	0.5		0.01	0.01	0.01		0.25	0.01	0	0.01	0	0.12
ARS-BFGL-NGS-71345	ss86302396		RRL	3	119268832	G		0.37	0.25	0.1	0.17	0.17	0.17	0.04	0.36	0.3	0.19	0.48	0.01	0.12	0.04		0.01	0.01		0.35	0.38		0.06	0.04	0.17		0.25	0.01	0.01	0.01	0.01	0.01
ARS-BFGL-NGS-104342	ss86335019		RRL	3	120001314	A		0.2	0.44	0.46	0.5	0.35	0.39	0.25	0.45	0.31	0.29	0.14	0.5	0.42	0.44		0.45	0.42		0.21	0.46		0.04	0.28	0.21		0.25	0.01	0.01	0.01	0.01	0.01
BTB-00158983	ss65282883	rs43366453	draft	3	120215401	G		0.01	0.09	0.1	0.17	0.31	0.27	0.23	0.21	0.01	0.1	0.01	0.17	0.02	0.09		0.18	0.32		0.31	0.27		0.21	0.18	0.35		0.25	0.01	0.01	0.01	0.01	0.01
BFGL-NGS-115970	ss86339924		RRL	3	120425107	G		0.03	0.4	0.44	0.33	0.21	0.22	0.33	0.1	0.03	0.43	0.45	0.01	0.4	0.47		0.43	0.34		0.1	0.25		0.01	0.06	0.12		0.25	0.01	0.01	0.01	0.01	0.01
Hapmap56950-ss46526304			HapMap	3	120474868	G		0.04	0.1	0.42	0.33	0.25	0.23	0.31	0.21	0.08	0.43	0.45	0.17	0.46	0.48		0.01	0.01		0.48	0.44		0.02	0.06	0.01		0.25	0.01	0.01	0.01	0.01	0.5
BTB-01626709	ss64644746	rs42737927	draft	3	120598358	G		0.13	0.41	0.21	0.33	0.5	0.33	0.48	0.4	0.24	0.38	0.27	0.5	0.25	0.34		0.12	0.22		0.38	0.35		0.02	0.02	0.01		0.25	0.38	0.01	0.01	0.01	0.01
Hapmap31166-BTA-155780			HapMap	3	120780343	A		0.01	0.01	0.01	0.01	0.01	0.01	0.01	0.01	0.01	0.01	0.01	0.01	0.06	0.01		0.38	0.01		0.31	0.08		0.12	0.24	0.42		0.25	0.01	0.01	0.01	0.01	0.01
ARS-BFGL-NGS-10529	ss86323700		RRL	3	121531267	A		0.3	0.05	0.15	0.17	0.38	0.38	0.08	0.07	0.31	0.19	0.43	0.33	0.15	0.47		0.05	0.16		0.12	0.5		0.21	0.14	0.06		0.25	0.01	0.25	0	0.01	0.01
ARS-BFGL-NGS-43561	ss86285244		RRL	3	122081407	G		0.47	0.29	0.23	0.17	0.5	0.19	0.04	0.38	0.46	0.31	0.12	0.01	0.4	0.44		0.1	0.16		0.17	0.27		0.08	0.34	0.1		0.25	0.25	0.01	0.01	0.01	0.01
BFGL-NGS-113768	ss86339108		RRL	3	122365575	C		0.17	0.28	0.02	0.01	0.29	0.16	0.04	0.31	0.17	0.29	0.05	0.33	0.1	0.12		0.01	0.01		0.02	0.02		0.04	0.01	0.01		0.25	0.01	0.25	0.01	0.01	0.25
ARS-BFGL-NGS-78981	ss86309386		RRL	3	123676503	G		0.37	0.1	0.01	0.01	0.04	0.16	0.02	0.29	0.1	0.12	0.18	0.01	0.06	0.08		0.48	0.24		0.38	0.19		0.48	0.24	0.31		0.25	0.01	0.01	0.01	0.01	0.01
ARS-BFGL-NGS-7410	ss86323705		RRL	3	124586031	A		0.2	0.04	0.08	0.33	0.35	0.22	0.38	0.4	0.29	0.43	0.32	0.33	0.48	0.27		0.07	0.38		0.38	0.4		0.36	0.42	0.33		0.25	0.01	0.01	0.01	0.25	0.01
ARS-BFGL-NGS-20403	ss86295607		RRL	3	125868208	C		0.27	0.42	0.46	0.5	0.25	0.42	0.08	0.36	0.3	0.4	0.48	0.17	0.46	0.37		0.32	0.32		0.25	0.31		0.16	0.28	0.17		0.25	0.01	0.01	0.01	0.01	0.01
ARS-BFGL-NGS-104799	ss86334523		RRL	3	126248805	A		0.47	0.49	0.12	0.17	0.23	0.22	0.44	0.02	0.48	0.36	0.32	0.33	0.27	0.28		0.18	0.24		0.35	0.48		0.04	0.2	0.19		0.25	0.01	0.01	0.01	0.01	0.01
ARS-BFGL-NGS-66204	ss86296864		RRL	3	126457860	C		0.01	0.01	0.01	0.01	0.01	0.01	0.01	0.01	0.01	0.01	0.01	0.01	0.01	0.01		0.01	0.01		0.01	0.01		0.01	0.01	0.01		0.25	0.01	0.01	0.01	0.01	0.01
ARS-BFGL-NGS-107367	ss86305683		RRL	3	126729607	G		0.47	0.39	0.17	0.5	0.42	0.27	0.46	0.26	0.28	0.48	0.46	0.33	0.48	0.5		0.05	0.3		0.12	0.46		0.01	0.04	0.01		0.25	0.01	0.01	0.01	0.01	0.01
BTB-00297874	ss65421324	rs43505889	draft	3	127435729	G		0.4	0.27	0.12	0.5	0.27	0.2	0.33	0.29	0.33	0.45	0.25	0.5	0.48	0.29		0.01	0.02		0.38	0.33		0.01	0.02	0.01		0.25	0.01	0.01	0.01	0.01	0.01
ARS-BFGL-NGS-7302	ss86341232		RRL	3	127691179	A		0.01	0.01	0.01	0.01	0.01	0.01	0.01	0.01	0.01	0.01	0.01	0.01	0.01	0.01		0.01	0.01		0.01	0.01		0.01	0.01	0.01		0.25	0.01	0.01	0	0.01	0.01
Hapmap33679-BTA-161724			HapMap	4	758539	G		0.01	0.01	0.01	0.01	0.01	0.01	0.01	0.01	0.01	0.01	0.01	0.01	0.01	0.01		0.32	0.01		0.17	0.23		0.43	0.46	0.38		0.25	0.01	0.01	0.01	0.01	0.01
ARS-BFGL-NGS-10944	ss86287697		RRL	4	4053169	G		0.37	0.13	0.17	0.33	0.19	0.02	0.19	0.05	0.45	0.01	0.27	0.33	0.04	0.14		0.12	0.36		0.17	0.02		0.09	0.01	0.01		0.25	0.01	0.01	0.01	0.01	0.01
ARS-BFGL-NGS-57716	ss86288580		RRL	4	4827168	A		0.5	0.32	0.21	0.33	0.38	0.34	0.23	0.33	0.44	0.45	0.34	0.5	0.12	0.28		0.14	0.01		0.37	0.12		0.43	0.46	0.21		0.25	0.01	0.01	0.01	0.01	0.12
ARS-BFGL-NGS-22774	ss86318934		RRL	4	4889228	G		0.37	0.01	0.02	0.01	0.01	0.02	0.01	0.29	0.49	0.19	0.01	0.01	0.1	0.08		0.01	0.01		0.04	0.02		0.01	0.01	0.01		0.25	0.01	0.01	0.01	0.01	0.01
ARS-BFGL-NGS-75685	ss86305818		RRL	4	4939439	G		0.03	0.13	0.21	0.33	0.15	0.34	0.08	0.01	0.15	0.19	0.07	0.17	0.25	0.17		0.17	0.08		0.38	0.31		0.4	0.46	0.28		0.25	0.01	0.01	0.01	0.25	0.01
ARS-BFGL-NGS-41865	ss86316059		RRL	4	5085785	A		0.13	0.34	0.19	0.17	0.29	0.25	0.27	0.12	0.22	0.38	0.23	0.33	0.4	0.32		0.45	0.12		0.29	0.35		0.04	0.08	0.02		0.25	0.01	0.01	0.01	0.25	0.01
ARS-BFGL-NGS-20734	ss86292169		RRL	4	6121101	G		0.5	0.28	0.17	0.17	0.4	0.19	0.35	0.48	0.3	0.48	0.12	0.5	0.37	0.3		0.45	0.48		0.48	0.38		0.19	0.01	0.04		0.25	0.01	0.01	0.01	0.01	0.01
BTA-72294-no-rs	ss61555126		Interbreed	4	6925524	A		0.03	0.01	0.04	0.01	0.12	0.01	0.02	0.01	0.07	0.14	0.16	0.01	0.04	0.01		0.01	0.01		0.02	0.01		0.12	0.01	0.06		0.25	0.01	0.01	0.01	0.01	0.01
ARS-BFGL-NGS-89749	ss86320358		RRL	4	7012541	G		0.43	0.21	0.15	0.33	0.21	0.42	0.02	0.45	0.32	0.24	0.01	0.33	0.1	0.12		0.01	0.01		0.1	0.17		0.17	0.14	0.1		0.25	0.01	0.01	0.01	0.25	0.01
BTA-13505-rs29018464		rs29018464	Interbreed	4	7105033	G		0.1	0.04	0.44	0.33	0.21	0.11	0.12	0.12	0.03	0.19	0.11	0.33	0.08	0.09		0.07	0.04		0.08	0.06		0.06	0.04	0.01		0.25	0.01	0.01	0.01	0.01	0.01
BTA-100920-no-rs	ss61512530		Interbreed	4	7161977	A		0.37	0.25	0.25	0.17	0.25	0.45	0.25	0.19	0.31	0.19	0.11	0.17	0.48	0.29		0.17	0.01		0.38	0.38		0.48	0.3	0.28		0.25	0.01	0.01	0.01	0.01	0.12
BTB-00685072	ss62359025	rs41848383	draft	4	9034967	A		0.47	0.15	0.17	0.01	0.48	0.42	0.33	0.19	0.32	0.21	0.45	0.33	0.4	0.4		0.28	0.28		0.15	0.48		0.26	0.08	0.42		0.25	0.01	0.25	0.01	0	0.01
BTB-01580681	ss64559794	rs42698454	draft	4	9090190	A		0.01	0.04	0.02	0.33	0.02	0.48	0.17	0.21	0.01	0.07	0.02	0.01	0.02	0.02		0.07	0.34		0.02	0.04		0.14	0.1	0.25		0.25	0.01	0.01	0.01	0.01	0.01
ARS-BFGL-NGS-79026	ss86309584		RRL	4	10093466	G		0.27	0.45	0.15	0.01	0.46	0.2	0.44	0.36	0.46	0.19	0.02	0.33	0.44	0.41		0.32	0.34		0.44	0.46		0.01	0.01	0.06		0.25	0.01	0.01	0.01	0.01	0.01
ARS-BFGL-NGS-27931	ss86306593		RRL	4	10117218	G		0.01	0.43	0.25	0.17	0.38	0.12	0.04	0.26	0.06	0.14	0.23	0.33	0.33	0.17		0.48	0.5		0.23	0.27		0.21	0.24	0.25		0.25	0.01	0.01	0.01	0.25	0.01
Hapmap35652-SCAFFOLD151622_1051			HapMap	4	10541199	G		0.07	0.12	0.04	0.17	0.38	0.41	0.35	0.5	0.1	0.31	0.36	0.33	0.25	0.09		0.01	0.01		0.12	0.12		0.01	0.01	0.01		0.25	0.01	0.01	0.01	0.01	0.01
BTA-109124-no-rs	ss61472574		Interbreed	4	10728416	A		0.13	0.2	0.21	0.17	0.21	0.34	0.06	0.05	0.1	0.14	0.11	0.33	0.29	0.13		0.18	0.48		0.1	0.19		0.01	0.04	0.01		0.25	0.01	0.01	0	0.01	0.01
ARS-BFGL-NGS-60306	ss86290473		RRL	4	11242405	G		0.37	0.31	0.12	0.33	0.35	0.2	0.21	0.45	0.35	0.26	0.29	0.33	0.15	0.34		0.18	0.44		0.44	0.46		0.31	0.02	0.04		0.25	0.01	0.01	0.01	0.01	0.01
ARS-BFGL-NGS-31916	ss86329906		RRL	4	12234210	C		0.37	0.38	0.38	0.01	0.35	0.22	0.08	0.48	0.18	0.14	0.02	0.33	0.31	0.3		0.01	0.01		0.25	0.29		0.09	0.02	0.06		0.25	0.01	0.01	0.01	0.01	0.01
ARS-BFGL-NGS-108871	ss86281879		RRL	4	13952924	G		0.13	0.43	0.04	0.5	0.25	0.01	0.31	0.21	0.06	0.14	0.04	0.17	0.13	0.09		0.08	0.4		0.04	0.02		0.01	0.04	0.04		0.25	0.01	0.01	0.01	0.01	0.25
Hapmap58672-rs29015213		rs29015213	HapMap	4	14240717	A		0.33	0.09	0.01	0.01	0.06	0.34	0.25	0.1	0.25	0.01	0.01	0.01	0.06	0.11		0.18	0.36		0.12	0.06		0.06	0.08	0.06		0.25	0.01	0.01	0	0.01	0.01
ARS-BFGL-NGS-7237	ss86324722		RRL	4	15781454	A		0.2	0.48	0.35	0.33	0.4	0.45	0.21	0.29	0.27	0.31	0.16	0.33	0.35	0.16		0.35	0.08		0.19	0.21		0.48	0.32	0.44		0.25	0.01	0.01	0.01	0.01	0.01
BFGL-NGS-111415	ss86340678		RRL	4	15806570	G		0.43	0.32	0.02	0.01	0.06	0.48	0.06	0.17	0.31	0.17	0.02	0.01	0.4	0.37		0.17	0.01		0.29	0.23		0.17	0.3	0.27		0.25	0.25	0.25	0.01	0.01	0.5
BTA-57136-no-rs	ss61486370		Interbreed	4	16501348	A		0.01	0.24	0.02	0.01	0.17	0.03	0.17	0.07	0.01	0.01	0.09	0.17	0.29	0.08		0.5	0.02		0.48	0.23		0.41	0.3	0.33		0.25	0.01	0.01	0.01	0.01	0.25
BTB-00167408	ss65291289	rs43381729	draft	4	20030366	A		0.01	0.01	0.01	0.01	0.02	0.23	0.01	0.01	0.01	0.01	0.01	0.01	0.08	0.01		0.01	0.01		0.02	0.06		0.01	0.01	0.01		0.25	0.01	0.01	0.01	0.01	0.01
BTA-93539-no-rs	ss61495854		Interbreed	4	21022961	A		0.33	0.42	0.17	0.33	0.35	0.39	0.27	0.43	0.4	0.1	0.07	0.33	0.46	0.48		0.28	0.4		0.33	0.42		0.23	0.28	0.4		0.25	0.38	0.01	0	0.01	0.25
ARS-BFGL-NGS-25363	ss86304521		RRL	4	21196460	A		0.33	0.35	0.46	0.33	0.38	0.28	0.44	0.01	0.42	0.36	0.36	0.01	0.38	0.26		0.25	0.26		0.27	0.27		0.01	0.12	0.08		0.25	0.01	0.01	0.01	0	0.01
Hapmap50078-BTA-71995	ss61490311		HapMap	4	21506497	A		0.47	0.37	0.02	0.33	0.17	0.28	0.04	0.21	0.25	0.43	0.39	0.17	0.27	0.26		0.02	0.01		0.46	0.46		0.01	0.01	0.01		0.25	0.01	0.01	0.01	0.01	0.01
BTB-00167820	ss65291701	rs43375445	draft	4	21562340	G		0.1	0.31	0.02	0.17	0.19	0.3	0.1	0.24	0.21	0.24	0.5	0.01	0.15	0.23		0.1	0.01		0.38	0.19		0.11	0.08	0.04		0.25	0.25	0.01	0.5	0.01	0.01
Hapmap39092-BTA-72158	ss61555055		HapMap	4	21635539	C		0.43	0.35	0.46	0.17	0.42	0.5	0.38	0.1	0.35	0.48	0.05	0.33	0.44	0.2		0.35	0.2		0.46	0.44		0.24	0.46	0.17		0.25	0.01	0.01	0.01	0.01	0.01
BTB-00168235	ss65292116	rs43379560	draft	4	21671090	G		0.47	0.26	0.04	0.17	0.46	0.33	0.48	0.07	0.46	0.17	0.11	0.01	0.38	0.26		0.01	0.14		0.04	0.19		0.01	0.06	0.01		0.25	0.01	0.01	0.01	0.01	0.01
BTA-72234-no-rs	ss61570568		Interbreed	4	21722746	A		0.47	0.26	0.19	0.33	0.38	0.33	0.44	0.07	0.31	0.19	0.07	0.33	0.25	0.29		0.1	0.32		0.27	0.35		0.01	0.18	0.17		0.25	0.01	0.01	0.01	0.01	0.01
BTB-00168310	ss65292191	rs43380735	draft	4	21756956	G		0.47	0.39	0.21	0.17	0.38	0.48	0.33	0.36	0.43	0.4	0.25	0.33	0.48	0.39		0.1	0.34		0.35	0.5		0.01	0.01	0.01		0.25	0.01	0.01	0.01	0.01	0.01
BTB-00168676	ss65292557	rs43375405	draft	4	22039295	G		0.03	0.48	0.02	0.17	0.25	0.23	0.23	0.45	0.14	0.29	0.32	0.17	0.25	0.4		0.34	0.28		0.21	0.2		0.32	0.27	0.44		0.25	0.01	0.01	0.01	0.01	0.01
BTB-01054355	ss63383467	rs42210769	draft	4	22499222	G		0.01	0.2	0.01	0.01	0.02	0.25	0.01	0.05	0.04	0.19	0.01	0.01	0.06	0.08		0.01	0.01		0.1	0.07		0.01	0.01	0.01		0.25	0.01	0.01	0.01	0.01	0.01
Hapmap28140-BTA-159872			HapMap	4	23058026	A		0.27	0.16	0.46	0.01	0.17	0.08	0.35	0.1	0.44	0.01	0.36	0.01	0.13	0.16		0.3	0.1		0.29	0.21		0.21	0.14	0.01		0.25	0.01	0.01	0.01	0.01	0.01
BTA-72648-no-rs	ss61555314		Interbreed	4	23892440	A		0.43	0.44	0.42	0.33	0.46	0.36	0.29	0.5	0.4	0.4	0.27	0.5	0.4	0.48		0.35	0.01		0.25	0.1		0.4	0.48	0.27		0.25	0.01	0.01	0.01	0.01	0.25
Hapmap48063-BTA-72675	ss61490431		HapMap	4	24337367	G		0.2	0.12	0.04	0.17	0.15	0.39	0.35	0.26	0.15	0.12	0.02	0.01	0.23	0.42		0.45	0.1		0.27	0.4		0.38	0.42	0.46		0.25	0.01	0.01	0.01	0.01	0.01
Hapmap27013-BTA-158242			HapMap	4	24624406	G		0.37	0.29	0.15	0.17	0.44	0.27	0.42	0.4	0.41	0.45	0.27	0.17	0.5	0.31		0.43	0.18		0.27	0.44		0.02	0.08	0.01		0.25	0.01	0.01	0.01	0.01	0.01
BTB-01914792	ss64931147	rs43022042	draft	4	25473056	C		0.5	0.38	0.38	0.5	0.5	0.39	0.25	0.31	0.5	0.48	0.18	0.5	0.46	0.4		0.47	0.01		0.27	0.44		0.04	0.32	0.01		0.25	0.01	0.01	0.01	0.01	0.01
ARS-BFGL-NGS-107984	ss86301370		RRL	4	26508755	G		0.01	0.03	0.01	0.01	0.01	0.01	0.01	0.01	0.04	0.01	0.01	0.01	0.04	0.01		0.02	0.12		0.08	0.02		0.01	0.01	0.01		0.25	0.01	0.01	0.01	0.01	0.38
BTB-01383912	ss64165311	rs42503879	draft	4	27339005	A		0.37	0.15	0.19	0.17	0.35	0.42	0.4	0.29	0.43	0.14	0.3	0.5	0.42	0.39		0.01	0.04		0.38	0.25		0.01	0.08	0.06		0.25	0.01	0.01	0.01	0.01	0.01
BTB-01890990	ss64907462	rs42997342	draft	4	27436281	G		0.43	0.4	0.27	0.5	0.29	0.48	0.42	0.36	0.27	0.45	0.14	0.5	0.44	0.5		0.01	0.01		0.33	0.46		0.01	0.07	0.01		0.25	0.01	0.01	0.01	0.01	0.01
Hapmap49350-BTA-86626	ss61562939		HapMap	4	27487644	G		0.4	0.4	0.27	0.5	0.25	0.44	0.31	0.26	0.35	0.5	0.29	0.33	0.33	0.39		0.01	0.01		0.29	0.44		0.01	0.08	0.01		0.25	0.01	0.5	0.5	0.01	0.01
BTB-01383975	ss64165437	rs42504742	draft	4	27513294	G		0.01	0.07	0.02	0.01	0.17	0.45	0.01	0.07	0.19	0.05	0.09	0.01	0.08	0.01		0.01	0.01		0.02	0.04		0.01	0.01	0.01		0.25	0.01	0.01	0.01	0.01	0.01
BTB-00171304	ss65295182	rs43380987	draft	4	27832560	G		0.43	0.47	0.15	0.17	0.31	0.47	0.42	0.48	0.29	0.33	0.32	0.5	0.4	0.2		0.25	0.3		0.29	0.42		0.01	0.08	0.01		0.25	0.01	0.01	0.01	0.01	0.01
Hapmap48233-BTA-16470	ss61525205		HapMap	4	28916716	G		0.37	0.38	0.29	0.01	0.35	0.39	0.31	0.38	0.35	0.45	0.12	0.33	0.35	0.47		0.5	0.22		0.38	0.31		0.3	0.48	0.44		0.25	0.01	0.01	0.01	0.01	0.01
ARS-BFGL-NGS-26477	ss86277620		RRL	4	29863126	G		0.13	0.36	0.46	0.5	0.46	0.45	0.31	0.45	0.3	0.38	0.16	0.5	0.42	0.46		0.1	0.28		0.12	0.17		0.1	0.02	0.04		0.25	0.01	0.01	0.01	0.01	0.01
BTB-01482585	ss64361941	rs42600726	draft	4	31867869	G		0.33	0.39	0.12	0.01	0.12	0.25	0.1	0.19	0.17	0.48	0.43	0.5	0.38	0.26		0.38	0.01		0.33	0.27		0.38	0.44	0.15		0.25	0.01	0.01	0.25	0.01	0.01
Hapmap59001-rs29026882		rs29026882	HapMap	4	34905974	G		0.47	0.32	0.48	0.33	0.33	0.27	0.38	0.29	0.39	0.26	0.48	0.5	0.46	0.42		0.1	0.48		0.25	0.35		0.01	0.01	0.19		0.25	0.01	0.01	0.01	0.01	0.01
BTB-00746336	ss62541973	rs41907092	draft	4	34960357	G		0.03	0.11	0.4	0.33	0.12	0.12	0.5	0.4	0.01	0.26	0.27	0.5	0.27	0.21		0.12	0.04		0.31	0.31		0.24	0.08	0.02		0.25	0.01	0.01	0.01	0.25	0.01
BTB-01378315	ss64154135	rs42502826	draft	4	37173302	G		0.5	0.2	0.19	0.33	0.48	0.42	0.4	0.4	0.37	0.48	0.48	0.33	0.44	0.34		0.3	0.44		0.42	0.25		0.23	0.22	0.01		0.25	0.01	0.01	0.01	0.01	0.01
Hapmap44201-BTA-114510	ss61473785		HapMap	4	37991515	G		0.3	0.42	0.5	0.33	0.44	0.11	0.48	0.36	0.43	0.1	0.21	0.5	0.44	0.48		0.5	0.4		0.29	0.48		0.26	0.42	0.44		0.25	0.01	0.01	0.01	0.01	0.01
Hapmap28138-BTA-157033			HapMap	4	38140649	G		0.01	0.01	0.01	0.01	0.01	0.01	0.01	0.01	0.01	0.01	0.01	0.01	0.01	0.01		0.35	0.01		0.02	0.01		0.33	0.46	0.21		0.25	0.38	0.01	0.01	0.01	0.01
BTB-00175546	ss65299399	rs43388196	draft	4	38553348	G		0.2	0.33	0.04	0.33	0.33	0.3	0.25	0.36	0.31	0.38	0.16	0.01	0.31	0.11		0.27	0.12		0.44	0.33		0.04	0.36	0.5		0.25	0.01	0.01	0.01	0.01	0.01
Hapmap59278-rs29027495		rs29027495	HapMap	4	38699574	A		0.2	0.37	0.17	0.17	0.4	0.34	0.02	0.05	0.15	0.33	0.3	0.17	0.31	0.33		0.17	0.32		0.46	0.31		0.5	0.18	0.33		0.25	0.01	0.01	0.01	0.01	0.25
BTA-70243-no-rs	ss61489796		Interbreed	4	39744935	G		0.4	0.27	0.17	0.33	0.42	0.48	0.5	0.5	0.46	0.4	0.16	0.17	0.33	0.49		0.25	0.04		0.23	0.31		0.15	0.32	0.35		0.25	0.01	0.01	0.25	0.01	0.01
UA-IFASA-6877			Various	4	40013652	G		0.03	0.34	0.35	0.01	0.23	0.23	0.35	0.07	0.07	0.48	0.32	0.17	0.23	0.1		0.3	0.28		0.4	0.35		0.08	0.12	0.08		0.25	0.01	0.01	0.01	0.25	0.12
Hapmap31165-BTA-155258			HapMap	4	41052721	A		0.01	0.01	0.01	0.01	0.01	0.01	0.04	0.01	0.01	0.01	0.01	0.01	0.01	0.01		0.48	0.01		0.21	0.19		0.02	0.16	0.02		0.25	0.01	0.01	0.01	0.01	0.01
BTB-00176543	ss65300396	rs43387794	draft	4	41786431	G		0.01	0.01	0.01	0.01	0.01	0.09	0.04	0.01	0.01	0.01	0.01	0.01	0.01	0.01		0.3	0.01		0.12	0.17		0.27	0.4	0.48		0.25	0.01	0.25	0.01	0.01	0.01
BFGL-NGS-112465	ss86338961		RRL	4	42266512	C		0.27	0.24	0.21	0.33	0.46	0.48	0.15	0.48	0.26	0.36	0.04	0.5	0.35	0.41		0.2	0.42		0.29	0.5		0.38	0.18	0.12		0.25	0.01	0.25	0.01	0.01	0.01
Hapmap51913-BTA-70389	ss61554167		HapMap	4	45737962	G		0.23	0.01	0.17	0.33	0.23	0.17	0.23	0.01	0.46	0.05	0.09	0.01	0.08	0.18		0.01	0.01		0.04	0.08		0.01	0.04	0.01		0.25	0.01	0.01	0.01	0.5	0.01
BTB-00181882	ss65305734	rs43389410	draft	4	46503608	G		0.47	0.23	0.02	0.33	0.19	0.42	0.42	0.33	0.4	0.26	0.39	0.17	0.23	0.19		0.07	0.14		0.21	0.46		0.04	0.08	0.1		0.25	0.01	0.01	0.01	0.01	0.01
ARS-BFGL-NGS-20161	ss86290215		RRL	4	49036517	G		0.4	0.22	0.01	0.01	0.38	0.08	0.01	0.01	0.43	0.17	0.01	0.01	0.13	0.03		0.02	0.04		0.1	0.04		0.01	0.01	0.02		0.25	0.01	0.01	0.01	0.01	0.01
Hapmap40337-BTA-110858	ss61472947		HapMap	4	49490028	A		0.13	0.22	0.23	0.01	0.21	0.06	0.33	0.05	0.17	0.1	0.39	0.17	0.22	0.2		0.47	0.28		0.38	0.27		0.2	0.36	0.43		0.25	0.01	0.01	0	0.01	0.01
ARS-BFGL-NGS-25314	ss86322295		RRL	4	49620614	G		0.07	0.29	0.23	0.01	0.27	0.28	0.29	0.17	0.15	0.21	0.38	0.17	0.33	0.22		0.32	0.46		0.1	0.27		0.04	0.34	0.19		0.25	0.01	0.01	0.01	0.01	0.01
BTB-00180546	ss65304399	rs43390276	draft	4	50085486	A		0.33	0.49	0.04	0.01	0.17	0.11	0.08	0.19	0.21	0.07	0.3	0.17	0.25	0.23		0.01	0.01		0.02	0.01		0.01	0.01	0.01		0.25	0.01	0.25	0.01	0.01	0.01
BTB-00180519	ss65304372	rs43390259	draft	4	50177284	G		0.33	0.49	0.04	0.01	0.17	0.11	0.08	0.19	0.21	0.07	0.3	0.17	0.25	0.23		0.01	0.01		0.02	0.01		0.01	0.01	0.01		0.25	0.01	0.01	0.01	0.01	0.01
BTA-94736-no-rs	ss61567234		Interbreed	4	51158710	G		0.1	0.42	0.29	0.01	0.19	0.12	0.17	0.45	0.01	0.24	0.18	0.5	0.01	0.09		0.35	0.12		0.27	0.42		0.01	0.12	0.01		0.25	0.01	0.01	0	0.01	0.01
UA-IFASA-7498			Various	4	51650637	A		0.27	0.14	0.29	0.33	0.35	0.31	0.5	0.4	0.43	0.12	0.48	0.33	0.38	0.38		0.17	0.1		0.27	0.33		0.46	0.35	0.25		0.25	0.01	0.01	0.01	0.01	0.01
BTB-01592826	ss64583956	rs42711272	draft	4	54512468	G		0.2	0.13	0.33	0.33	0.4	0.41	0.42	0.33	0.49	0.36	0.5	0.33	0.31	0.33		0.23	0.01		0.48	0.34		0.02	0.12	0.15		0.25	0.38	0.01	0.01	0.01	0.01
BFGL-NGS-114296	ss86337126		RRL	4	55070423	A		0.4	0.25	0.27	0.33	0.46	0.3	0.33	0.4	0.33	0.45	0.48	0.17	0.48	0.4		0.01	0.14		0.46	0.44		0.01	0.04	0.01		0.25	0.01	0.01	0.01	0.01	0.01
ARS-BFGL-NGS-38480	ss86287748		RRL	4	55486699	A		0.33	0.29	0.33	0.17	0.42	0.2	0.4	0.33	0.36	0.36	0.41	0.5	0.44	0.44		0.02	0.32		0.46	0.31		0.04	0.1	0.02		0.25	0.01	0.01	0.01	0.01	0.01
BFGL-NGS-115783	ss86336595		RRL	4	56070023	G		0.07	0.16	0.27	0.17	0.23	0.39	0.25	0.01	0.1	0.29	0.2	0.17	0.13	0.27		0.4	0.36		0.42	0.19		0.04	0.06	0.04		0.25	0.01	0.01	0.01	0.01	0.01
BTB-00940849	ss63076055	rs42104760	draft	4	56470734	G		0.01	0.01	0.01	0.17	0.19	0.41	0.25	0.05	0.01	0.01	0.14	0.01	0.12	0.04		0.43	0.16		0.02	0.19		0.01	0.01	0.01		0.25	0.01	0.01	0.01	0.01	0.01
ARS-BFGL-NGS-39795	ss86322783		RRL	4	56911117	G		0.23	0.07	0.31	0.33	0.1	0.05	0.12	0.01	0.22	0.21	0.02	0.33	0.06	0.49		0.01	0.01		0.02	0.01		0.01	0.06	0.01		0.25	0.38	0.01	0.01	0.01	0.01
ARS-BFGL-NGS-35354	ss86308572		RRL	4	58137116	A		0.13	0.45	0.33	0.17	0.27	0.01	0.35	0.4	0.07	0.05	0.12	0.01	0.12	0.21		0.07	0.38		0.23	0.31		0.35	0.1	0.01		0.25	0.01	0.01	0.01	0.01	0.01
Hapmap23995-BTA-142201			HapMap	4	58553265	A		0.01	0.01	0.01	0.01	0.01	0.01	0.01	0.01	0.01	0.01	0.01	0.01	0.04	0.01		0.3	0.08		0.08	0.23		0.43	0.28	0.48		0.25	0.01	0.01	0.01	0.01	0.01
BTA-06202-rs29020566		rs29020566	Interbreed	4	58779525	G		0.07	0.09	0.01	0.01	0.15	0.02	0.01	0.07	0.05	0.12	0.04	0.01	0.02	0.04		0.07	0.01		0.02	0.08		0.01	0.01	0.01		0.25	0.01	0.01	0.01	0.01	0.01
Hapmap55341-rs29010064		rs29010064	HapMap	4	58992523	G		0.4	0.41	0.19	0.5	0.38	0.17	0.5	0.33	0.41	0.5	0.34	0.17	0.38	0.22		0.01	0.1		0.42	0.46		0.01	0.04	0.01		0.25	0.01	0.01	0.01	0.01	0.01
Hapmap33364-BTA-142214			HapMap	4	59859518	G		0.01	0.01	0.01	0.01	0.01	0.01	0.01	0.01	0.01	0.01	0.01	0.01	0.01	0.01		0.15	0.01		0.08	0.04		0.09	0.23	0.23		0.25	0.01	0.01	0.01	0.01	0.01
ARS-BFGL-NGS-24133	ss86305542		RRL	4	62665413	G		0.33	0.48	0.12	0.33	0.46	0.3	0.42	0.4	0.43	0.24	0.32	0.33	0.42	0.33		0.43	0.08		0.33	0.23		0.33	0.44	0.46		0.25	0.01	0.01	0.01	0.01	0.01
ARS-BFGL-NGS-98675	ss86329403		RRL	4	62998180	A		0.4	0.28	0.21	0.17	0.44	0.42	0.5	0.48	0.38	0.33	0.32	0.33	0.37	0.26		0.4	0.28		0.42	0.46		0.1	0.16	0.17		0.25	0.38	0.01	0.01	0.01	0.01
BTB-00187176	ss65311025	rs43394523	draft	4	63180302	G		0.01	0.18	0.01	0.01	0.02	0.42	0.01	0.01	0.03	0.07	0.05	0.01	0.1	0.01		0.01	0.01		0.06	0.15		0.01	0.01	0.01		0.25	0.01	0.01	0	0.01	0.01
ARS-BFGL-NGS-10024	ss86301343		RRL	4	63446868	G		0.37	0.42	0.09	0.01	0.19	0.38	0.48	0.36	0.39	0.38	0.46	0.01	0.33	0.21		0.38	0.28		0.46	0.33		0.47	0.25	0.29		0.25	0.25	0.01	0.01	0.01	0.5
BTB-00191081	ss65314926	rs43398069	draft	4	64264033	A		0.4	0.35	0.01	0.33	0.38	0.48	0.27	0.19	0.4	0.36	0.5	0.17	0.48	0.18		0.43	0.32		0.33	0.44		0.43	0.16	0.31		0.25	0.01	0.01	0.01	0.01	0.01
Hapmap39583-BTA-70939	ss61554434		HapMap	4	65116660	A		0.23	0.12	0.01	0.01	0.01	0.05	0.01	0.01	0.26	0.17	0.01	0.01	0.13	0.01		0.01	0.01		0.21	0.15		0.01	0.01	0.01		0.25	0.01	0.01	0.01	0.01	0.01
Hapmap50452-BTA-70921	ss61554421		HapMap	4	65394505	G		0.33	0.23	0.46	0.01	0.33	0.33	0.21	0.45	0.29	0.1	0.34	0.01	0.27	0.47		0.27	0.01		0.17	0.33		0.31	0.26	0.33		0.25	0.01	0.01	0.01	0.01	0.01
Hapmap59433-rs29012129		rs29012129	HapMap	4	65830815	G		0.13	0.01	0.01	0.17	0.12	0.38	0.02	0.07	0.28	0.02	0.01	0.17	0.17	0.02		0.12	0.32		0.02	0.08		0.01	0.03	0.01		0.25	0.01	0.01	0.01	0.01	0
BTB-01940162	ss64956383	rs43057159	draft	4	67007050	A		0.37	0.04	0.02	0.33	0.21	0.44	0.01	0.02	0.35	0.1	0.11	0.17	0.44	0.38		0.25	0.48		0.21	0.31		0.04	0.12	0.06		0.25	0.01	0.01	0.01	0.01	0.01
ARS-BFGL-NGS-36591	ss86298817		RRL	4	69106423	C		0.33	0.38	0.46	0.17	0.29	0.48	0.38	0.24	0.23	0.26	0.45	0.17	0.42	0.39		0.1	0.3		0.25	0.48		0.06	0.04	0.01		0.25	0.01	0.25	0.01	0.01	0.01
ARS-BFGL-NGS-39056	ss86324882		RRL	4	69283083	A		0.2	0.2	0.23	0.01	0.17	0.01	0.06	0.1	0.21	0.05	0.25	0.01	0.08	0.06		0.2	0.36		0.04	0.01		0.06	0.08	0.04		0.25	0.01	0.01	0.01	0.01	0.01
Hapmap30302-BTA-155091			HapMap	4	72265947	G		0.01	0.01	0.01	0.01	0.01	0.01	0.01	0.01	0.01	0.01	0.01	0.01	0.01	0.01		0.47	0.01		0.27	0.08		0.23	0.44	0.33		0.25	0.01	0.01	0.01	0.01	0.01
ARS-BFGL-NGS-51759	ss86281977		RRL	4	72674904	T		0.43	0.15	0.01	0.01	0.02	0.44	0.08	0.26	0.31	0.48	0.02	0.01	0.04	0.04		0.06	0.26		0.5	0.35		0.01	0.04	0.01		0.25	0.01	0.01	0	0.01	0.01
ARS-BFGL-NGS-42898	ss86284614		RRL	4	74330857	A		0.13	0.23	0.06	0.01	0.25	0.11	0.21	0.24	0.1	0.05	0.01	0.01	0.19	0.07		0.4	0.1		0.31	0.25		0.24	0.34	0.42		0.25	0.01	0.25	0.01	0.01	0.01
BTA-71318-no-rs	ss61490111		Interbreed	4	74541588	G		0.01	0.36	0.25	0.01	0.04	0.02	0.33	0.17	0.01	0.07	0.36	0.01	0.23	0.07		0.01	0.01		0.01	0.01		0.01	0.01	0.01		0.25	0.01	0.01	0.01	0.01	0.01
ARS-BFGL-NGS-67213	ss86297652		RRL	4	75235595	C		0.07	0.26	0.08	0.17	0.07	0.02	0.06	0.05	0.1	0.05	0.02	0.01	0.13	0.12		0.47	0.41		0.38	0.29		0.12	0.34	0.29		0.25	0.01	0.01	0.01	0.01	0.01
ARS-BFGL-NGS-21842	ss86293277		RRL	4	75528074	C		0.4	0.2	0.12	0.33	0.31	0.48	0.44	0.4	0.27	0.26	0.45	0.5	0.42	0.28		0.2	0.36		0.33	0.33		0.43	0.46	0.42		0.25	0.01	0.01	0.01	0.01	0.01
BTB-00197128	ss65320965	rs43404682	draft	4	75855239	G		0.27	0.07	0.01	0.01	0.19	0.19	0.06	0.29	0.27	0.19	0.14	0.17	0.21	0.09		0.01	0.01		0.12	0.33		0.01	0.01	0.01		0.25	0.01	0.01	0.01	0.01	0.01
BTB-01709170	ss64726870	rs42824767	draft	4	75924111	A		0.43	0.08	0.33	0.01	0.25	0.3	0.42	0.24	0.37	0.17	0.34	0.33	0.25	0.29		0.47	0.08		0.27	0.48		0.17	0.24	0.06		0.25	0.01	0.01	0.01	0.01	0.01
BTB-01965166	ss64981018	rs43072408	draft	4	76024190	G		0.17	0.48	0.35	0.17	0.19	0.17	0.27	0.48	0.23	0.4	0.05	0.01	0.19	0.11		0.05	0.12		0.29	0.23		0.01	0.02	0.01		0.25	0.01	0.01	0.01	0.01	0.01
ARS-BFGL-NGS-86255	ss86316983		RRL	4	76406191	G		0.47	0.04	0.19	0.17	0.1	0.39	0.31	0.1	0.35	0.19	0.01	0.01	0.15	0.27		0.3	0.01		0.38	0.35		0.48	0.38	0.21		0.25	0.01	0.01	0.01	0.01	0.01
BTA-71510-no-rs	ss61554725		Interbreed	4	78542516	G		0.01	0.37	0.27	0.17	0.04	0.38	0.27	0.02	0.01	0.07	0.01	0.01	0.02	0.02		0.28	0.4		0.34	0.27		0.01	0.26	0.01		0.25	0.01	0.01	0	0.01	0.01
ARS-BFGL-NGS-16805	ss86309238		RRL	4	79217610	G		0.3	0.04	0.35	0.01	0.19	0.3	0.31	0.02	0.4	0.1	0.02	0.5	0.27	0.17		0.2	0.02		0.44	0.46		0.12	0.18	0.42		0.25	0.01	0.01	0.01	0.01	0.25
ARS-BFGL-NGS-4753	ss86329250		RRL	4	79527531	G		0.4	0.01	0.02	0.33	0.01	0.09	0.01	0.07	0.33	0.05	0.01	0.01	0.08	0.01		0.12	0.01		0.25	0.12		0.23	0.12	0.17		0.25	0.01	0.01	0.01	0.01	0.01
BFGL-NGS-117732	ss86336449		RRL	4	81576883	G		0.4	0.48	0.23	0.17	0.48	0.5	0.17	0.12	0.41	0.45	0.41	0.17	0.37	0.29		0.01	0.01		0.5	0.38		0.01	0.04	0.01		0.25	0.01	0.01	0	0.01	0.01
ARS-BFGL-NGS-98435	ss86329724		RRL	4	82079106	G		0.01	0.37	0.17	0.01	0.1	0.2	0.25	0.02	0.01	0.26	0.02	0.01	0.19	0.06		0.3	0.06		0.4	0.19		0.01	0.3	0.04		0.25	0.01	0.01	0	0.01	0
BTB-01278734	ss63955556	rs42401825	draft	4	87293611	G		0.03	0.01	0.21	0.5	0.31	0.34	0.25	0.24	0.05	0.26	0.01	0.33	0.46	0.36		0.48	0.14		0.33	0.04		0.24	0.3	0.25		0.25	0.01	0.01	0.01	0.01	0.01
BFGL-NGS-110046	ss86335742		RRL	4	87394227	G		0.07	0.08	0.5	0.17	0.44	0.39	0.29	0.4	0.28	0.31	0.14	0.5	0.46	0.28		0.5	0.08		0.23	0.12		0.43	0.3	0.29		0.25	0.01	0.01	0.01	0.01	0.01
BTB-01774413	ss64791848	rs42886825	draft	4	88714139	A		0.4	0.41	0.12	0.33	0.33	0.45	0.44	0.19	0.35	0.26	0.2	0.33	0.48	0.34		0.15	0.08		0.38	0.4		0.24	0.5	0.5		0.25	0.25	0.01	0.01	0.01	0.01
Hapmap58407-rs29020619		rs29020619	HapMap	4	88986303	A		0.2	0.3	0.12	0.17	0.23	0.44	0.01	0.36	0.31	0.12	0.16	0.01	0.21	0.14		0.01	0.01		0.19	0.19		0.01	0.06	0.01		0.25	0.01	0.01	0.01	0.01	0.01
ARS-BFGL-NGS-54357	ss86284796		RRL	4	89303857	A		0.17	0.11	0.01	0.01	0.06	0.27	0.01	0.4	0.26	0.02	0.18	0.01	0.02	0.02		0.02	0.01		0.04	0.08		0.01	0.01	0.01		0.25	0.01	0.01	0.01	0.01	0.01
ARS-BFGL-NGS-7797	ss86336296		RRL	4	89907223	G		0.33	0.02	0.4	0.01	0.12	0.44	0.04	0.14	0.34	0.14	0.18	0.01	0.17	0.21		0.03	0.35		0.21	0.08		0.01	0.01	0.01		0.25	0.01	0.01	0.01	0.01	0.01
Hapmap25897-BTA-158225			HapMap	4	92534110	G		0.01	0.01	0.01	0.01	0.01	0.01	0.01	0.01	0.01	0.01	0.01	0.01	0.02	0.01		0.22	0.01		0.02	0.1		0.19	0.38	0.4		0.25	0.01	0.01	0.01	0.01	0.01
BTB-01312667	ss64023199	rs42435408	draft	4	93155758	C		0.01	0.08	0.15	0.01	0.04	0.34	0.01	0.01	0.01	0.02	0.04	0.01	0.08	0.11		0.01	0.01		0.02	0.23		0.01	0.01	0.01		0.25	0.01	0.01	0.01	0.01	0.01
BTA-94373-no-rs	ss61570750		Interbreed	4	93603761	G		0.13	0.35	0.23	0.01	0.21	0.2	0.4	0.33	0.31	0.33	0.27	0.5	0.35	0.39		0.01	0.02		0.38	0.46		0.04	0.04	0.27		0.25	0.5	0.01	0.01	0.01	0.01
BFGL-NGS-113124	ss86337606		RRL	4	94432828	G		0.43	0.21	0.23	0.17	0.29	0.36	0.13	0.4	0.48	0.48	0.21	0.5	0.38	0.27		0.14	0.24		0.39	0.22		0.24	0.16	0.27		0.25	0.01	0.01	0.01	0.01	0.01
ARS-BFGL-NGS-94823	ss86325278		RRL	4	95008422	G		0.43	0.39	0.19	0.17	0.12	0.39	0.21	0.38	0.42	0.14	0.27	0.01	0.17	0.29		0.45	0.28		0.1	0.19		0.32	0.5	0.48		0.25	0.01	0.01	0.01	0.01	0.01
BFGL-NGS-114724	ss86338522		RRL	4	95049418	G		0.3	0.12	0.4	0.17	0.23	0.31	0.44	0.43	0.32	0.24	0.46	0.01	0.44	0.34		0.4	0.08		0.21	0.17		0.17	0.14	0.15		0.25	0.01	0.25	0.01	0.01	0.01
BFGL-NGS-110883	ss86337285		RRL	4	96110844	G		0.37	0.36	0.35	0.33	0.42	0.08	0.44	0.19	0.43	0.4	0.14	0.01	0.37	0.14		0.45	0.24		0.46	0.48		0.01	0.06	0.01		0.25	0.01	0.01	0.01	0.01	0.01
ARS-BFGL-NGS-23095	ss86321667		RRL	4	96194788	G		0.17	0.49	0.35	0.33	0.35	0.25	0.08	0.33	0.47	0.36	0.45	0.5	0.06	0.28		0.38	0.18		0.4	0.44		0.02	0.06	0.01		0.25	0.01	0.01	0.01	0.01	0.01
BFGL-NGS-115061	ss86337142		RRL	4	96891566	G		0.07	0.25	0.12	0.01	0.08	0.08	0.01	0.02	0.17	0.02	0.01	0.01	0.13	0.07		0.1	0.1		0.02	0.02		0.01	0.01	0.01		0.25	0.01	0.01	0.01	0.01	0.01
UA-IFASA-8046			Various	4	98442159	A		0.47	0.19	0.46	0.5	0.5	0.48	0.35	0.38	0.46	0.45	0.5	0.33	0.37	0.38		0.32	0.01		0.35	0.46		0.2	0.04	0.04		0.25	0.01	0.01	0.01	0.01	0.01
ARS-BFGL-NGS-104149	ss86335268		RRL	4	99084296	G		0.13	0.12	0.48	0.01	0.1	0.44	0.04	0.05	0.07	0.43	0.23	0.33	0.19	0.2		0.01	0.06		0.17	0.23		0.01	0.18	0.33		0.25	0.01	0.01	0.01	0.01	0.01
ARS-BFGL-NGS-18156	ss86338762		RRL	4	101597918	G		0.47	0.35	0.08	0.17	0.35	0.34	0.48	0.24	0.45	0.5	0.24	0.33	0.46	0.45		0.36	0.48		0.42	0.44		0.41	0.18	0.43		0.25	0.01	0.01	0.01	0.01	0.01
ARS-BFGL-NGS-77010	ss86306854		RRL	4	101912398	G		0.2	0.31	0.25	0.5	0.38	0.27	0.19	0.38	0.35	0.4	0.29	0.5	0.44	0.4		0.4	0.42		0.25	0.38		0.15	0.14	0.12		0.25	0.01	0.01	0.01	0.01	0.01
BFGL-NGS-112013	ss86338469		RRL	4	101940139	A		0.37	0.23	0.21	0.33	0.46	0.44	0.42	0.48	0.29	0.29	0.21	0.33	0.37	0.34		0.3	0.06		0.27	0.5		0.02	0.06	0.06		0.25	0.01	0.01	0.01	0.01	0.01
ARS-BFGL-NGS-91439	ss86321725		RRL	4	102186665	A		0.13	0.34	0.38	0.17	0.33	0.23	0.21	0.43	0.23	0.14	0.27	0.33	0.38	0.41		0.12	0.18		0.29	0.46		0.14	0.14	0.25		0.25	0.01	0.01	0	0.01	0.01
BTA-22968-no-rs	ss61466748		Interbreed	4	102346051	A		0.1	0.42	0.01	0.33	0.19	0.01	0.02	0.26	0.06	0.12	0.41	0.17	0.23	0.1		0.12	0.1		0.1	0.06		0.12	0.5	0.1		0.25	0.01	0.01	0.01	0.01	0.01
ARS-BFGL-NGS-2354	ss86308747		RRL	4	102489302	G		0.33	0.16	0.33	0.17	0.4	0.28	0.23	0.4	0.46	0.33	0.18	0.17	0.48	0.44		0.01	0.08		0.31	0.23		0.01	0.06	0.21		0.25	0.17	0.01	0.01	0.01	0.01
ARS-BFGL-NGS-15146	ss86341368		RRL	4	103370909	A		0.1	0.47	0.44	0.01	0.31	0.34	0.1	0.45	0.11	0.5	0.32	0.17	0.46	0.42		0.02	0.01		0.25	0.48		0.39	0.2	0.46		0.25	0.01	0.01	0.01	0.01	0.01
BTA-71832-no-rs	ss61554868		Interbreed	4	103534136	C		0.03	0.36	0.25	0.33	0.04	0.15	0.08	0.02	0.13	0.48	0.02	0.01	0.15	0.03		0.01	0.01		0.22	0.17		0.04	0.06	0.01		0.25	0.01	0.01	0.01	0.01	0.01
Hapmap30853-BTA-153737			HapMap	4	105461910	G		0.01	0.02	0.08	0.25	0.08	0.02	0.04	0.01	0.01	0.01	0.01	0.01	0.02	0.04		0.21	0.24		0.43	0.17		0.17	0.22	0.35		0.25	0.01	0.01	0.01	0.01	0.01
BFGL-NGS-116722	ss86339220		RRL	4	105942246	G		0.47	0.3	0.04	0.5	0.1	0.17	0.15	0.07	0.42	0.29	0.01	0.17	0.12	0.28		0.03	0.42		0.21	0.02		0.01	0.01	0.01		0.25	0.01	0.01	0.01	0.01	0.01
ARS-BFGL-NGS-73232	ss86302532		RRL	4	106177066	G		0.13	0.07	0.15	0.01	0.06	0.06	0.01	0.01	0.24	0.29	0.16	0.01	0.06	0.09		0.12	0.5		0.19	0.29		0.35	0.2	0.01		0.25	0.01	0.01	0.01	0.01	0.01
ARS-BFGL-NGS-32175	ss86304367		RRL	4	106764604	G		0.33	0.5	0.5	0.17	0.29	0.12	0.17	0.33	0.42	0.36	0.5	0.33	0.38	0.44		0.2	0.3		0.23	0.44		0.01	0.02	0.02		0.25	0.01	0.01	0.01	0.01	0.01
ARS-BFGL-NGS-32907	ss86320768		RRL	4	107435328	G		0.4	0.47	0.35	0.17	0.06	0.11	0.15	0.1	0.49	0.48	0.39	0.33	0.1	0.14		0.1	0.16		0.4	0.27		0.02	0.1	0.02		0.25	0.01	0.01	0.01	0.01	0.01
ARS-BFGL-NGS-40249	ss86299108		RRL	4	108012523	G		0.4	0.37	0.46	0.33	0.42	0.25	0.44	0.48	0.32	0.38	0.36	0.5	0.33	0.43		0.32	0.5		0.29	0.48		0.29	0.08	0.19		0.25	0.01	0.01	0.01	0.01	0.01
BFGL-NGS-111574	ss86339266		RRL	4	108082811	G		0.1	0.16	0.31	0.01	0.19	0.02	0.06	0.07	0.17	0.21	0.01	0.17	0.23	0.08		0.1	0.14		0.04	0.27		0.01	0.01	0.01		0.25	0.01	0.01	0	0.01	0.01
ARS-BFGL-NGS-103970	ss86331969		RRL	4	109102807	A		0.3	0.38	0.35	0.17	0.27	0.41	0.31	0.17	0.26	0.38	0.36	0.17	0.15	0.47		0.43	0.2		0.25	0.46		0.01	0.02	0.01		0.25	0.01	0.01	0.01	0.01	0.01
Hapmap30256-BTA-142517			HapMap	4	109254926	G		0.01	0.01	0.01	0.01	0.01	0.01	0.01	0.01	0.01	0.01	0.01	0.01	0.02	0.01		0.43	0.01		0.4	0.25		0.31	0.1	0.1		0.25	0.12	0.01	0	0.01	0.01
ARS-BFGL-NGS-51989	ss86282717		RRL	4	111793575	C		0.07	0.18	0.01	0.5	0.29	0.3	0.08	0.48	0.11	0.38	0.05	0.01	0.1	0.07		0.43	0.14		0.31	0.35		0.43	0.46	0.46		0.25	0.01	0.01	0.01	0.01	0.01
ARS-BFGL-NGS-6837	ss86339528		RRL	4	112055669	G		0.01	0.09	0.06	0.01	0.21	0.31	0.12	0.01	0.07	0.26	0.21	0.17	0.21	0.31		0.45	0.38		0.15	0.19		0.48	0.32	0.38		0.25	0.01	0.01	0.01	0.01	0.01
ARS-BFGL-NGS-22840	ss86313192		RRL	4	112841938	G		0.03	0.04	0.08	0.17	0.31	0.25	0.23	0.19	0.13	0.24	0.04	0.01	0.46	0.41		0.4	0.04		0.38	0.29		0.48	0.28	0.46		0.25	0.01	0.01	0.01	0.01	0.01
BTA-05074-no-rs	ss38327126		Interbreed	4	114174316	G		0.01	0.01	0.01	0.01	0.01	0.01	0.01	0.01	0.1	0.07	0.02	0.01	0.01	0.01		0.01	0.01		0.01	0.01		0.01	0.01	0.04		0.25	0.01	0.01	0.01	0.01	0.01
BTB-00208231	ss65331981	rs43415283	draft	4	114274650	A		0.37	0.41	0.31	0.33	0.48	0.2	0.29	0.45	0.22	0.45	0.46	0.5	0.44	0.36		0.3	0.1		0.46	0.31		0.4	0.34	0.31		0.25	0.12	0.01	0.01	0.01	0.01
Hapmap52487-rs29009830		rs29009830	HapMap	4	115013167	C		0.33	0.24	0.31	0.01	0.29	0.28	0.46	0.14	0.23	0.43	0.29	0.33	0.21	0.16		0.28	0.42		0.25	0.42		0.02	0.1	0.27		0.25	0.01	0.01	0.01	0.01	0.01
BTB-01163345	ss63705951	rs42321535	draft	4	115547518	G		0.27	0.29	0.21	0.33	0.44	0.27	0.46	0.4	0.38	0.38	0.5	0.33	0.38	0.37		0.43	0.44		0.44	0.46		0.35	0.44	0.31		0.25	0.01	0.01	0.01	0.01	0.01
BTB-01755781	ss64773329	rs42869203	draft	4	115786536	G		0.17	0.26	0.46	0.33	0.35	0.23	0.27	0.07	0.13	0.48	0.27	0.33	0.37	0.4		0.25	0.35		0.25	0.33		0.33	0.38	0.4		0.25	0.01	0.01	0.01	0.01	0.12
ARS-BFGL-NGS-38659	ss86324094		RRL	4	116078251	G		0.47	0.12	0.15	0.17	0.21	0.36	0.08	0.5	0.38	0.21	0.38	0.17	0.15	0.1		0.18	0.01		0.1	0.48		0.16	0.24	0.04		0.25	0.01	0.01	0.01	0.01	0.01
BTA-17747-no-rs	ss61525859		Interbreed	4	117692482	G		0.01	0.01	0.21	0.01	0.08	0.01	0.1	0.01	0.01	0.17	0.01	0.01	0.01	0.03		0.01	0.01		0.01	0.15		0.11	0.22	0.1		0.25	0.01	0.01	0.01	0.01	0.01
ARS-BFGL-NGS-107181	ss86337388		RRL	4	117943623	G		0.01	0.16	0.04	0.17	0.01	0.03	0.38	0.01	0.01	0.07	0.01	0.01	0.04	0.06		0.01	0.04		0.02	0.01		0.01	0.01	0.01		0.25	0.01	0.01	0.01	0.01	0.01
ARS-BFGL-NGS-31139	ss86320619		RRL	4	118044403	G		0.47	0.5	0.42	0.17	0.48	0.36	0.33	0.07	0.49	0.29	0.2	0.17	0.42	0.49		0.05	0.14		0.4	0.44		0.02	0.1	0.1		0.25	0.01	0.01	0.01	0.01	0.01
Hapmap56914-rs29020849		rs29020849	HapMap	4	118400171	A		0.47	0.33	0.38	0.17	0.29	0.3	0.4	0.26	0.31	0.29	0.18	0.5	0.35	0.43		0.1	0.24		0.42	0.35		0.01	0.06	0.01		0.25	0.01	0.01	0.01	0.01	0.01
ARS-BFGL-NGS-35564	ss86326990		RRL	4	118701921	G		0.33	0.26	0.1	0.33	0.44	0.34	0.4	0.38	0.36	0.43	0.2	0.33	0.33	0.39		0.43	0.18		0.5	0.33		0.3	0.38	0.24		0.25	0.12	0.01	0.01	0.01	0.01
Hapmap40223-BTA-72576	ss61555289		HapMap	4	118984170	C		0.33	0.49	0.38	0.33	0.35	0.48	0.35	0.24	0.41	0.43	0.11	0.5	0.27	0.29		0.18	0.08		0.33	0.23		0.01	0.08	0.04		0.25	0.01	0.01	0.01	0.01	0.01
ARS-BFGL-NGS-70849	ss86300506		RRL	4	119216963	A		0.03	0.02	0.01	0.01	0.01	0.01	0.02	0.01	0.01	0.01	0.01	0.01	0.01	0.09		0.01	0.34		0.01	0.01		0.04	0.06	0.01		0.25	0.01	0.01	0.01	0.01	0.01
ARS-BFGL-NGS-5125	ss86308301		RRL	4	119489507	G		0.1	0.23	0.38	0.33	0.35	0.12	0.48	0.31	0.1	0.17	0.41	0.01	0.15	0.18		0.07	0.5		0.19	0.14		0.07	0.05	0.19		0.25	0.01	0.01	0.01	0.01	0.5
Hapmap38667-BTA-28216	ss61478877		HapMap	4	119506143	C		0.27	0.12	0.15	0.01	0.04	0.12	0.02	0.29	0.04	0.14	0.05	0.17	0.12	0.06		0.05	0.01		0.04	0.13		0.12	0.02	0.05		0.25	0.01	0.01	0.01	0.01	0.01
BTB-01493530	ss64383573	rs42611147	draft	4	119764534	G		0.33	0.42	0.21	0.17	0.48	0.27	0.42	0.33	0.38	0.31	0.39	0.33	0.42	0.28		0.01	0.01		0.15	0.15		0.01	0.01	0.01		0.25	0.01	0.01	0.01	0.01	0.01
ARS-BFGL-NGS-26072	ss86320586		RRL	4	120040591	G		0.01	0.1	0.12	0.01	0.01	0.01	0.01	0.01	0.01	0.02	0.01	0.17	0.08	0.06		0.05	0.18		0.06	0.08		0.48	0.36	0.25		0.25	0.01	0.01	0.01	0.01	0.01
ARS-BFGL-NGS-106832	ss86302070		RRL	4	120316724	G		0.43	0.41	0.38	0.17	0.23	0.25	0.38	0.1	0.19	0.4	0.09	0.17	0.44	0.33		0.45	0.5		0.31	0.17		0.15	0.38	0.15		0.25	0.01	0.01	0.01	0.01	0.01
Hapmap47156-BTA-102488	ss61513293		HapMap	4	120479462	G		0.17	0.02	0.17	0.33	0.4	0.48	0.04	0.29	0.15	0.07	0.04	0.01	0.15	0.39		0.02	0.01		0.19	0.19		0.01	0.01	0.01		0.25	0.01	0.01	0.01	0.01	0.01
ARS-BFGL-NGS-101811	ss86331570		RRL	4	120889471	G		0.23	0.25	0.41	0.33	0.27	0.12	0.4	0.31	0.18	0.38	0.43	0.01	0.21	0.27		0.01	0.26		0.27	0.22		0.01	0.01	0.01		0.25	0.12	0.01	0.01	0.01	0.01
BTA-98250-no-rs	ss61569106		Interbreed	4	121365407	G		0.43	0.42	0.42	0.5	0.29	0.06	0.19	0.38	0.48	0.24	0.32	0.17	0.38	0.46		0.45	0.24		0.27	0.29		0.19	0.28	0.12		0.25	0.01	0.01	0.01	0.01	0.01
ARS-BFGL-NGS-15678	ss86302542		RRL	4	122666075	A		0.3	0.23	0.48	0.5	0.38	0.44	0.21	0.43	0.48	0.21	0.5	0.5	0.33	0.48		0.3	0.38		0.25	0.46		0.19	0.3	0.23		0.25	0.01	0.01	0.01	0	0.01
ARS-BFGL-NGS-27615	ss86329412		RRL	4	123008402	A		0.07	0.38	0.02	0.33	0.06	0.03	0.12	0.02	0.08	0.31	0.01	0.01	0.1	0.23		0.01	0.01		0.06	0.02		0.01	0.01	0.01		0.25	0.01	0.01	0.01	0.01	0.01
BFGL-NGS-116168	ss86341205		RRL	4	124015803	G		0.2	0.27	0.31	0.17	0.4	0.47	0.42	0.26	0.43	0.19	0.46	0.5	0.35	0.1		0.3	0.01		0.31	0.21		0.01	0.02	0.01		0.25	0.01	0.01	0.01	0.01	0.01
BTB-01498887	ss64394240	rs42620770	draft	5	8534	G		0.47	0.41	0.4	0.5	0.46	0.25	0.21	0.48	0.37	0.31	0.46	0.5	0.46	0.32		0.43	0.24		0.42	0.19		0.01	0.06	0.07		0.25	0.01	0.5	0.5	0.01	0.5
ARS-BFGL-NGS-26008	ss86318760		RRL	5	74229	G		0.4	0.38	0.44	0.5	0.42	0.17	0.33	0.31	0.38	0.38	0.46	0.5	0.48	0.3		0.3	0.19		0.21	0.44		0.04	0.12	0.17		0.25	0.01	0.01	0.01	0.01	0.5
ARS-BFGL-NGS-22097	ss86319695		RRL	5	3498352	A		0.3	0.38	0.46	0.17	0.46	0.38	0.29	0.12	0.27	0.21	0.3	0.17	0.17	0.46		0.22	0.18		0.21	0.17		0.12	0.06	0.01		0.25	0.38	0.01	0	0.01	0.01
BTA-72900-no-rs	ss61490514		Interbreed	5	4755368	T		0.5	0.35	0.46	0.17	0.26	0.14	0.29	0.21	0.44	0.48	0.23	0.17	0.1	0.24		0.12	0.24		0.23	0.31		0.01	0.01	0.01		0.25	0.01	0.01	0.25	0.01	0.01
BTB-00216140	ss65339884	rs43426535	draft	5	5638713	G		0.01	0.01	0.01	0.01	0.01	0.19	0.01	0.01	0.01	0.01	0.01	0.01	0.01	0.03		0.01	0.01		0.01	0.01		0.01	0.01	0.01		0.25	0.01	0.01	0.01	0.01	0.01
Hapmap59616-ss46526976			HapMap	5	6713153	G		0.43	0.36	0.17	0.5	0.19	0.45	0.35	0.24	0.32	0.4	0.21	0.17	0.42	0.29		0.38	0.24		0.48	0.46		0.44	0.47	0.45		0.25	0.01	0.01	0	0.01	0.01
BTB-00217980	ss65341720	rs43425174	draft	5	6996301	G		0.4	0.32	0.33	0.17	0.29	0.48	0.35	0.17	0.27	0.48	0.16	0.17	0.29	0.49		0.25	0.08		0.27	0.46		0.01	0.06	0.1		0.25	0.01	0.01	0	0.25	0.01
Hapmap54917-rs29023586		rs29023586	HapMap	5	8265260	G		0.43	0.37	0.38	0.17	0.31	0.31	0.42	0.5	0.28	0.48	0.39	0.5	0.35	0.22		0.3	0.34		0.4	0.4		0.5	0.26	0.48		0.25	0.01	0.01	0.01	0.01	0.01
Hapmap50771-BTA-74233	ss61556149		HapMap	5	9301476	G		0.07	0.05	0.01	0.01	0.01	0.31	0.08	0.07	0.1	0.02	0.01	0.01	0.01	0.03		0.03	0.16		0.06	0.44		0.13	0.18	0.17		0.25	0.01	0.5	0.01	0.01	0.01
BTB-00219231	ss65342968	rs43429822	draft	5	10905567	G		0.27	0.36	0.23	0.01	0.42	0.23	0.33	0.36	0.32	0.45	0.27	0.17	0.48	0.42		0.43	0.4		0.44	0.21		0.35	0.34	0.23		0.25	0.01	0.01	0.01	0.01	0.01
Hapmap33365-BTA-142791			HapMap	5	11139888	G		0.1	0.01	0.01	0.01	0.01	0.01	0.04	0.01	0.23	0.01	0.01	0.01	0.01	0.01		0.3	0.01		0.08	0.21		0.41	0.48	0.48		0.25	0.01	0.01	0.01	0.01	0.01
Hapmap42658-BTA-74674	ss61556410		HapMap	5	11407909	A		0.33	0.27	0.31	0.17	0.33	0.3	0.19	0.02	0.19	0.1	0.38	0.17	0.23	0.2		0.15	0.32		0.27	0.21		0.02	0.02	0.01		0.25	0.01	0.01	0.01	0.01	0.01
BTB-01253754	ss63905890	rs42071421	draft	5	11889745	G		0.23	0.42	0.29	0.17	0.27	0.34	0.4	0.21	0.16	0.38	0.21	0.17	0.38	0.5		0.25	0.32		0.27	0.35		0.04	0.04	0.12		0.25	0.01	0.01	0.01	0.01	0.01
ARS-BFGL-NGS-16627	ss86322835		RRL	5	11982470	G		0.13	0.42	0.38	0.5	0.33	0.23	0.35	0.14	0.14	0.24	0.43	0.5	0.23	0.48		0.05	0.12		0.46	0.46		0.29	0.44	0.46		0.25	0.12	0.01	0.01	0.01	0.01
ARS-BFGL-NGS-89845	ss86320709		RRL	5	12116514	G		0.01	0.01	0.01	0.01	0.02	0.01	0.04	0.05	0.1	0.01	0.02	0.01	0.01	0.01		0.15	0.14		0.06	0.06		0.14	0.14	0.23		0.25	0.01	0.01	0.01	0.01	0.25
BFGL-NGS-110594	ss86336066		RRL	5	13749477	G		0.47	0.43	0.17	0.17	0.38	0.25	0.21	0.36	0.44	0.31	0.25	0.5	0.5	0.33		0.15	0.24		0.29	0.42		0.39	0.3	0.12		0.25	0.01	0.01	0.01	0.25	0.38
BTA-75591-no-rs	ss61556862		Interbreed	5	14916199	G		0.37	0.27	0.02	0.17	0.02	0.42	0.01	0.07	0.41	0.14	0.01	0.01	0.17	0.02		0.01	0.16		0.04	0.02		0.01	0.06	0.01		0.25	0.01	0.01	0.01	0.01	0.01
BFGL-NGS-116924	ss86340723		RRL	5	15146624	A		0.03	0.12	0.02	0.01	0.12	0.01	0.23	0.01	0.09	0.29	0.01	0.01	0.12	0.07		0.1	0.42		0.15	0.02		0.12	0.1	0.02		0.25	0.01	0.01	0.01	0.01	0
ARS-BFGL-NGS-22061	ss86298750		RRL	5	15309838	G		0.47	0.23	0.15	0.17	0.5	0.22	0.04	0.48	0.24	0.36	0.2	0.01	0.42	0.27		0.32	0.34		0.35	0.4		0.41	0.46	0.33		0.25	0.01	0.01	0.01	0.01	0.01
Hapmap52967-rs29017027		rs29017027	HapMap	5	16144757	G		0.03	0.02	0.01	0.01	0.01	0.39	0.25	0.1	0.01	0.05	0.01	0.01	0.01	0.01		0.43	0.01		0.17	0.29		0.04	0.06	0.02		0.25	0.01	0.01	0.01	0.01	0.12
BTB-01508845	ss64416802	rs42634036	draft	5	17336522	G		0.23	0.01	0.02	0.01	0.01	0.17	0.08	0.07	0.15	0.05	0.01	0.17	0.02	0.08		0.23	0.01		0.04	0.42		0.01	0.01	0.01		0.25	0.01	0.01	0.01	0.01	0.01
Hapmap33479-BTA-137049			HapMap	5	17411891	G		0.43	0.49	0.19	0.33	0.48	0.02	0.44	0.29	0.23	0.45	0.32	0.17	0.46	0.39		0.32	0.34		0.17	0.19		0.48	0.44	0.19		0.25	0.01	0.01	0.01	0.01	0.01
ARS-BFGL-NGS-20187	ss86341265		RRL	5	18244334	G		0.17	0.34	0.01	0.01	0.19	0.45	0.48	0.02	0.23	0.43	0.5	0.33	0.27	0.41		0.4	0.24		0.23	0.48		0.21	0.26	0.35		0.25	0.01	0.01	0.01	0.01	0.01
Hapmap33068-BTA-160954			HapMap	5	18775861	G		0.13	0.37	0.08	0.01	0.23	0.01	0.33	0.24	0.12	0.14	0.25	0.33	0.21	0.23		0.1	0.08		0.04	0.06		0.42	0.04	0.08		0.25	0.01	0.01	0.01	0.01	0.01
ARS-BFGL-NGS-104042	ss86334923		RRL	5	19188036	G		0.01	0.01	0.01	0.01	0.27	0.02	0.27	0.01	0.01	0.07	0.09	0.01	0.08	0.08		0.45	0.1		0.17	0.15		0.27	0.42	0.42		0.25	0.01	0.01	0	0.01	0.01
ARS-BFGL-NGS-5863	ss86338014		RRL	5	22760647	A		0.37	0.02	0.12	0.5	0.42	0.01	0.06	0.05	0.29	0.01	0.01	0.01	0.02	0.36		0.45	0.36		0.19	0.21		0.34	0.42	0.5		0.25	0.01	0.01	0	0.01	0.01
ARS-BFGL-NGS-54735	ss86285225		RRL	5	24033439	G		0.17	0.05	0.01	0.33	0.08	0.02	0.04	0.01	0.1	0.01	0.02	0.33	0.06	0.01		0.25	0.01		0.15	0.1		0.33	0.4	0.25		0.25	0.25	0.01	0.01	0.01	0.01
BFGL-NGS-117294	ss86340785		RRL	5	24275406	G		0.01	0.15	0.01	0.01	0.01	0.01	0.15	0.01	0.01	0.02	0.01	0.01	0.01	0.01		0.43	0.06		0.04	0.01		0.02	0.2	0.5		0.25	0.01	0.01	0.01	0.01	0.01
ARS-BFGL-NGS-32842	ss86338900		RRL	5	24345662	C		0.01	0.01	0.01	0.01	0.04	0.01	0.01	0.01	0.09	0.1	0.05	0.17	0.01	0.01		0.3	0.01		0.02	0.14		0.36	0.4	0.33		0.25	0.01	0.01	0.01	0.01	0.01
ARS-BFGL-NGS-35869	ss86326848		RRL	5	24407627	A		0.01	0.01	0.01	0.01	0.06	0.01	0.02	0.01	0.1	0.1	0.05	0.17	0.02	0.01		0.22	0.01		0.01	0.06		0.21	0.36	0.46		0.25	0.01	0.01	0.01	0.01	0.01
BFGL-NGS-115647	ss86338069		RRL	5	24646425	A		0.03	0.43	0.33	0.01	0.02	0.05	0.02	0.12	0.01	0.02	0.02	0.01	0.04	0.07		0.01	0.01		0.04	0.08		0.37	0.04	0.02		0.25	0.01	0.01	0.01	0.01	0.01
Hapmap55454-rs29027427		rs29027427	HapMap	5	25514082	G		0.01	0.04	0.01	0.01	0.06	0.31	0.01	0.01	0.01	0.07	0.01	0.01	0.01	0.01		0.02	0.01		0.02	0.1		0.01	0.02	0.01		0.25	0.01	0.01	0.01	0.01	0.01
ARS-BFGL-NGS-100276	ss86332806		RRL	5	27114510	G		0.47	0.14	0.02	0.17	0.08	0.05	0.04	0.1	0.1	0.07	0.01	0.01	0.1	0.04		0.28	0.14		0.43	0.1		0.33	0.08	0.2		0.25	0.01	0.25	0.01	0.01	0.01
BTA-105595-no-rs	ss61471612		Interbreed	5	27138813	G		0.27	0.24	0.17	0.5	0.4	0.29	0.48	0.48	0.27	0.19	0.12	0.01	0.4	0.28		0.23	0.26		0.08	0.23		0.01	0.04	0.01		0.25	0.01	0.25	0.01	0.01	0.01
BFGL-NGS-112212	ss86339824		RRL	5	27163140	A		0.07	0.07	0.29	0.01	0.19	0.17	0.08	0.24	0.22	0.1	0.2	0.33	0.04	0.11		0.47	0.12		0.08	0.21		0.34	0.06	0.09		0.25	0.01	0.01	0.01	0.01	0.01
ARS-BFGL-NGS-10291	ss86289057		RRL	5	27223979	G		0.2	0.49	0.21	0.33	0.27	0.2	0.35	0.31	0.31	0.14	0.3	0.33	0.37	0.43		0.01	0.1		0.46	0.27		0.01	0.01	0.01		0.25	0.01	0.01	0.01	0.01	0.01
Hapmap55554-ss46526312			HapMap	5	27842227	G		0.5	0.45	0.1	0.33	0.48	0.2	0.38	0.4	0.33	0.19	0.34	0.33	0.19	0.27		0.25	0.34		0.08	0.23		0.15	0.08	0.02		0.25	0.01	0.01	0.01	0.01	0.01
Hapmap30257-BTA-142970			HapMap	5	27989564	G		0.13	0.11	0.06	0.17	0.21	0.12	0.12	0.5	0.39	0.4	0.02	0.01	0.1	0.21		0.5	0.14		0.25	0.48		0.39	0.44	0.27		0.25	0.01	0.01	0.01	0.01	0.01
ARS-BFGL-NGS-98156	ss86329530		RRL	5	30599173	G		0.37	0.27	0.48	0.5	0.21	0.27	0.15	0.31	0.37	0.14	0.18	0.33	0.27	0.32		0.12	0.22		0.46	0.17		0.3	0.08	0.02		0.25	0.01	0.25	0.01	0.01	0.01
BFGL-NGS-119788	ss86335501		RRL	5	33048112	G		0.3	0.4	0.12	0.17	0.29	0.11	0.46	0.05	0.35	0.31	0.43	0.33	0.15	0.12		0.02	0.18		0.04	0.04		0.02	0.01	0.02		0.25	0.01	0.01	0.01	0.01	0.01
ARS-BFGL-NGS-53461	ss86283356		RRL	5	33535612	G		0.33	0.45	0.48	0.33	0.38	0.2	0.38	0.48	0.31	0.4	0.34	0.17	0.5	0.34		0.25	0.2		0.29	0.5		0.16	0.18	0.46		0.25	0.01	0.01	0.01	0.01	0.01
BTA-73398-no-rs	ss61490636		Interbreed	5	34176240	A		0.01	0.02	0.01	0.01	0.02	0.01	0.01	0.01	0.01	0.01	0.01	0.01	0.08	0.07		0.01	0.01		0.02	0.01		0.01	0.01	0.01		0.25	0.25	0.01	0.01	0.01	0.01
ARS-USMARC-637			Various	5	35613519	A		0.07	0.12	0.08	0.17	0.48	0.16	0.35	0.01	0.01	0.02	0.05	0.17	0.33	0.28		0.32	0.16		0.46	0.19		0.46	0.48	0.48		0.25	0.01	0.01	0.01	0.01	0.01
ARS-BFGL-NGS-12553	ss86320734		RRL	5	36021946	G		0.17	0.13	0.1	0.01	0.06	0.11	0.04	0.05	0.03	0.43	0.32	0.01	0.08	0.07		0.08	0.01		0.01	0.06		0.01	0.01	0.01		0.25	0.01	0.01	0.01	0.01	0.12
BTB-01226603	ss63851681	rs42384029	draft	5	36473999	A		0.17	0.01	0.04	0.33	0.19	0.28	0.5	0.24	0.27	0.43	0.16	0.17	0.5	0.31		0.02	0.28		0.08	0.25		0.14	0.48	0.21		0.25	0.01	0.01	0.01	0.01	0.01
BTA-110108-no-rs	ss61517163		Interbreed	5	36650281	C		0.33	0.11	0.08	0.17	0.35	0.42	0.5	0.5	0.39	0.24	0.25	0.33	0.29	0.48		0.43	0.32		0.31	0.12		0.46	0.22	0.29		0.25	0.01	0.01	0.01	0.01	0.01
BTB-01495807	ss64388100	rs42616309	draft	5	37072641	G		0.17	0.14	0.01	0.5	0.23	0.17	0.21	0.01	0.19	0.14	0.01	0.01	0.04	0.11		0.02	0.01		0.01	0.06		0.01	0.01	0.01		0.25	0.12	0.01	0.01	0.01	0.01
BTB-01591477	ss64581262	rs42705727	draft	5	37410073	G		0.01	0.06	0.02	0.01	0.02	0.14	0.19	0.01	0.01	0.01	0.01	0.17	0.02	0.02		0.01	0.01		0.02	0.21		0.01	0.01	0.01		0.25	0.01	0.01	0.01	0.01	0.01
Hapmap56154-rs29018650		rs29018650	HapMap	5	38268771	A		0.07	0.23	0.02	0.17	0.1	0.23	0.23	0.07	0.06	0.24	0.23	0.5	0.46	0.2		0.47	0.18		0.27	0.42		0.07	0.2	0.21		0.25	0.01	0.01	0.01	0.01	0.01
ARS-BFGL-NGS-40375	ss86293628		RRL	5	39080769	A		0.43	0.25	0.38	0.01	0.46	0.48	0.4	0.4	0.46	0.36	0.43	0.5	0.48	0.42		0.28	0.32		0.5	0.38		0.02	0.22	0.21		0.25	0.25	0.01	0.01	0.01	0.12
Hapmap25560-BTA-143081			HapMap	5	41351348	A		0.01	0.01	0.01	0.01	0.01	0.01	0.27	0.01	0.01	0.01	0.01	0.01	0.01	0.01		0.28	0.01		0.15	0.17		0.27	0.44	0.48		0.25	0.01	0.01	0.01	0.01	0.01
ARS-BFGL-NGS-54580	ss86284611		RRL	5	41913753	G		0.37	0.49	0.4	0.33	0.38	0.47	0.25	0.5	0.48	0.38	0.14	0.33	0.35	0.32		0.48	0.1		0.48	0.4		0.05	0.36	0.4		0.25	0.01	0.01	0.01	0.01	0.01
ARS-BFGL-NGS-65543	ss86295268		RRL	5	43669550	A		0.27	0.45	0.38	0.17	0.1	0.06	0.5	0.36	0.39	0.26	0.11	0.17	0.29	0.34		0.38	0.32		0.25	0.5		0.2	0.18	0.33		0.25	0.01	0.25	0.01	0.25	0.01
UA-IFASA-8207			Various	5	43735761	G		0.47	0.3	0.38	0.33	0.27	0.3	0.15	0.21	0.29	0.5	0.21	0.33	0.5	0.39		0.15	0.2		0.4	0.5		0.31	0.44	0.46		0.25	0.01	0.01	0.01	0.01	0.01
BTB-00226032	ss65349756	rs43435863	draft	5	43772107	G		0.47	0.3	0.38	0.33	0.27	0.3	0.23	0.21	0.29	0.5	0.21	0.33	0.5	0.39		0.18	0.28		0.23	0.42		0.24	0.46	0.38		0.25	0.01	0.01	0.01	0.01	0.01
Hapmap52463-rs29025831		rs29025831	HapMap	5	45473335	C		0.03	0.34	0.01	0.01	0.02	0.47	0.02	0.1	0.1	0.02	0.23	0.01	0.23	0.07		0.07	0.01		0.1	0.23		0.39	0.08	0.24		0.25	0.01	0.01	0	0.01	0.01
BTA-91090-no-rs	ss61495184		Interbreed	5	45500693	G		0.17	0.39	0.44	0.01	0.29	0.45	0.42	0.17	0.23	0.31	0.25	0.33	0.38	0.16		0.35	0.32		0.4	0.15		0.26	0.34	0.27		0.25	0.01	0.01	0.01	0.01	0.01
BTB-01255930	ss63910216	rs42129284	draft	5	45926535	G		0.33	0.34	0.42	0.33	0.33	0.44	0.38	0.5	0.42	0.45	0.3	0.33	0.32	0.45		0.07	0.44		0.2	0.3		0.01	0.02	0.02		0.25	0.01	0.01	0.01	0.01	0.01
Hapmap52150-rs29012326		rs29012326	HapMap	5	46117941	C		0.33	0.41	0.1	0.33	0.35	0.33	0.35	0.45	0.38	0.26	0.36	0.33	0.5	0.32		0.43	0.01		0.21	0.21		0.04	0.24	0.25		0.25	0.01	0.01	0.01	0.01	0.01
BTA-96545-no-rs	ss61496610		Interbreed	5	46743524	G		0.42	0.44	0.4	0.25	0.14	0.27	0.39	0.45	0.48	0.5	0.37	0.33	0.26	0.3		0.03	0.27		0.11	0.08		0.01	0.02	0.01		0.25	0.01	0	0.01	0.01	0.17
Hapmap38177-BTA-73472	ss61490661		HapMap	5	47111583	C		0.32	0.22	0.15	0.5	0.38	0.44	0.44	0.17	0.43	0.48	0.48	0.5	0.46	0.37		0.25	0.24		0.46	0.33		0.48	0.48	0.5		0.25	0.01	0.01	0.01	0	0.01
BTA-106792-no-rs	ss61465645		Interbreed	5	48495106	G		0.2	0.38	0.48	0.33	0.46	0.27	0.29	0.33	0.43	0.38	0.23	0.33	0.33	0.43		0.18	0.01		0.17	0.46		0.08	0.18	0.27		0.25	0.01	0.25	0.01	0.01	0.01
Hapmap50837-BTA-98392	ss61497060		HapMap	5	50589135	G		0.17	0.43	0.08	0.33	0.5	0.31	0.29	0.48	0.17	0.4	0.32	0.33	0.38	0.41		0.23	0.18		0.19	0.42		0.04	0.22	0.35		0.25	0.01	0.01	0.01	0.01	0.01
ARS-BFGL-NGS-10812	ss86305510		RRL	5	50816331	G		0.3	0.36	0.19	0.33	0.48	0.2	0.4	0.05	0.32	0.36	0.29	0.33	0.33	0.38		0.12	0.18		0.44	0.21		0.26	0.32	0.17		0.25	0.01	0.01	0.01	0.01	0.01
ARS-BFGL-NGS-31328	ss86324491		RRL	5	51050725	G		0.2	0.41	0.1	0.5	0.42	0.08	0.38	0.19	0.19	0.21	0.32	0.5	0.48	0.41		0.37	0.08		0.1	0.08		0.01	0.01	0.01		0.25	0.01	0.01	0.01	0.01	0.12
ARS-BFGL-NGS-58394	ss86289207		RRL	5	51145166	A		0.37	0.47	0.01	0.33	0.17	0.09	0.15	0.29	0.44	0.43	0.14	0.01	0.1	0.2		0.01	0.06		0.44	0.23		0.35	0.4	0.27		0.25	0.01	0.01	0.01	0.25	0.01
ARS-BFGL-NGS-58429	ss86289276		RRL	5	53566385	C		0.33	0.25	0.15	0.33	0.5	0.25	0.4	0.4	0.47	0.36	0.16	0.33	0.46	0.28		0.4	0.16		0.27	0.12		0.02	0.32	0.4		0.25	0.01	0.01	0.01	0.25	0.01
Hapmap42656-BTA-73551	ss61469000		HapMap	5	55137439	G		0.4	0.35	0.48	0.33	0.38	0.39	0.35	0.36	0.44	0.24	0.39	0.33	0.44	0.47		0.2	0.2		0.48	0.08		0.04	0.14	0.01		0.25	0.01	0.01	0.01	0.01	0.01
Hapmap43924-BTA-73528	ss61468999		HapMap	5	55840074	G		0.01	0.05	0.12	0.01	0.02	0.42	0.08	0.01	0.01	0.21	0.07	0.01	0.02	0.04		0.01	0.01		0.08	0.01		0.01	0.01	0.01		0.25	0.01	0.01	0.01	0.01	0.01
ARS-BFGL-NGS-52586	ss86283025		RRL	5	56194785	A		0.4	0.43	0.39	0.33	0.48	0.33	0.5	0.24	0.49	0.07	0.36	0.17	0.44	0.46		0.18	0.44		0.23	0.46		0.04	0.14	0.08		0.25	0.01	0.01	0.01	0.01	0.01
Hapmap26971-BTA-147163			HapMap	5	57727050	G		0.27	0.22	0.48	0.33	0.48	0.2	0.06	0.45	0.48	0.31	0.41	0.17	0.42	0.49		0.3	0.08		0.23	0.38		0.01	0.2	0.23		0.25	0.01	0.01	0.01	0.01	0.01
ARS-BFGL-NGS-67203	ss86297591		RRL	5	58638814	G		0.37	0.38	0.33	0.33	0.48	0.23	0.4	0.01	0.5	0.36	0.07	0.33	0.19	0.37		0.23	0.2		0.08	0.04		0.46	0.04	0.04		0.25	0.01	0.01	0.01	0.01	0.01
BTA-88188-no-rs	ss61563793		Interbreed	5	59294780	A		0.23	0.19	0.42	0.33	0.42	0.2	0.12	0.19	0.4	0.4	0.45	0.33	0.06	0.4		0.18	0.34		0.1	0.21		0.31	0.12	0.02		0.25	0.01	0.01	0.01	0.01	0.01
ARS-BFGL-NGS-84483	ss86315330		RRL	5	60075185	G		0.01	0.29	0.01	0.01	0.01	0.01	0.01	0.01	0.01	0.01	0.01	0.01	0.01	0.01		0.01	0.01		0.01	0.01		0.01	0.01	0.01		0.25	0.01	0.01	0.01	0.01	0.01
ARS-BFGL-NGS-4763	ss86312879		RRL	5	60763987	G		0.37	0.05	0.35	0.5	0.42	0.25	0.31	0.21	0.46	0.02	0.36	0.17	0.19	0.32		0.25	0.32		0.12	0.08		0.01	0.02	0.01		0.25	0.01	0.01	0.01	0.01	0.01
Hapmap60668-rs29018280		rs29018280	HapMap	5	61921458	C		0.27	0.43	0.08	0.33	0.25	0.23	0.23	0.31	0.47	0.38	0.45	0.01	0.01	0.39		0.27	0.2		0.04	0.04		0.29	0.06	0.01		0.25	0.01	0.01	0.01	0.01	0.01
ARS-BFGL-NGS-12487	ss86312818		RRL	5	62192672	G		0.1	0.46	0.5	0.17	0.44	0.34	0.38	0.43	0.33	0.26	0.45	0.5	0.01	0.47		0.02	0.04		0.46	0.12		0.04	0.02	0.06		0.25	0.01	0.01	0.01	0.01	0.01
ARS-BFGL-NGS-55084	ss86285540		RRL	5	64705740	G		0.1	0.44	0.46	0.33	0.17	0.09	0.46	0.43	0.21	0.31	0.43	0.17	0.17	0.47		0.1	0.08		0.02	0.08		0.01	0.04	0.04		0.25	0.01	0.01	0.01	0	0.01
ARS-BFGL-NGS-20969	ss86328200		RRL	5	67346752	G		0.07	0.45	0.1	0.17	0.08	0.16	0.1	0.26	0.04	0.29	0.07	0.5	0.06	0.18		0.01	0.18		0.01	0.08		0.01	0.01	0.01		0.25	0.01	0.01	0.01	0.01	0.01
BFGL-NGS-116459	ss86335889		RRL	5	71169823	G		0.33	0.44	0.38	0.17	0.46	0.38	0.31	0.21	0.44	0.4	0.45	0.01	0.48	0.44		0.1	0.36		0.19	0.08		0.01	0.01	0.01		0.25	0.01	0.5	0.01	0.01	0.01
ARS-BFGL-NGS-41363	ss86296775		RRL	5	75109460	C		0.43	0.43	0.25	0.33	0.02	0.19	0.01	0.48	0.23	0.29	0.46	0.01	0.27	0.16		0.01	0.18		0.06	0.08		0.01	0.01	0.01		0.25	0.01	0.01	0.01	0.01	0.01
BFGL-NGS-111066	ss86341140		RRL	5	75950948	G		0.5	0.27	0.42	0.5	0.27	0.2	0.15	0.12	0.1	0.07	0.29	0.33	0.48	0.37		0.02	0.1		0.25	0.12		0.41	0.32	0.15		0.25	0.12	0.01	0.25	0.01	0.01
BFGL-NGS-113273	ss86338354		RRL	5	76306960	G		0.2	0.08	0.44	0.33	0.38	0.47	0.15	0.24	0.27	0.29	0.32	0.5	0.44	0.43		0.38	0.18		0.25	0.38		0.1	0.26	0.46		0.25	0.01	0.5	0.01	0.01	0.01
BFGL-NGS-113861	ss86338278		RRL	5	77366076	G		0.33	0.34	0.17	0.33	0.33	0.02	0.33	0.31	0.39	0.31	0.01	0.5	0.44	0.41		0.4	0.36		0.19	0.06		0.44	0.26	0.19		0.25	0.01	0.01	0.01	0.01	0.01
BTA-121690-no-rs	ss61523628		Interbreed	5	77925780	G		0.13	0.4	0.06	0.33	0.31	0.38	0.31	0.45	0.04	0.12	0.02	0.5	0.48	0.47		0.45	0.04		0.12	0.1		0.01	0.02	0.1		0.25	0.01	0.01	0.01	0.01	0.01
Hapmap47394-BTA-74024	ss61490810		HapMap	5	80941261	A		0.36	0.5	0.16	0.33	0.41	0.14	0.01	0.5	0.42	0.15	0.06	0.25	0.48	0.42		0.07	0.01		0.31	0.39		0.01	0.05	0.01		0.25	0.01	0.01	0.01	0.01	0.01
Hapmap46399-BTA-109621	ss61516921		HapMap	5	81722415	T		0.33	0.2	0.02	0.17	0.21	0.22	0.01	0.48	0.42	0.1	0.02	0.01	0.25	0.22		0.12	0.1		0.19	0.12		0.07	0.02	0.04		0.25	0.01	0.01	0.01	0.01	0.01
ARS-BFGL-NGS-17195	ss86324892		RRL	5	81830122	G		0.1	0.44	0.02	0.01	0.29	0.14	0.08	0.02	0.37	0.4	0.25	0.01	0.21	0.14		0.3	0.16		0.48	0.4		0.16	0.42	0.12		0.25	0.01	0.01	0.01	0.01	0.38
BTA-104619-no-rs	ss61471361		Interbreed	5	83897768	G		0.23	0.27	0.01	0.5	0.44	0.22	0.04	0.5	0.31	0.29	0.23	0.5	0.42	0.42		0.4	0.14		0.4	0.25		0.05	0.32	0.12		0.25	0.01	0.01	0.01	0.01	0.01
ARS-BFGL-NGS-11787	ss86285496		RRL	5	84217004	A		0.43	0.49	0.48	0.33	0.46	0.03	0.44	0.36	0.37	0.45	0.09	0.33	0.46	0.18		0.45	0.38		0.02	0.08		0.3	0.04	0.02		0.25	0.01	0.01	0.01	0.01	0.01
Hapmap57435-rs29016994		rs29016994	HapMap	5	84391581	G		0.2	0.41	0.4	0.33	0.33	0.34	0.25	0.36	0.16	0.12	0.38	0.33	0.5	0.22		0.08	0.22		0.5	0.38		0.07	0.16	0.02		0.25	0.01	0.01	0.01	0.01	0.01
ARS-BFGL-NGS-65287	ss86295318		RRL	5	84932965	G		0.5	0.07	0.21	0.5	0.31	0.38	0.29	0.02	0.31	0.36	0.01	0.17	0.08	0.38		0.32	0.04		0.12	0.31		0.01	0.01	0.04		0.25	0.01	0.01	0.01	0.25	0.01
ARS-BFGL-NGS-32369	ss86311380		RRL	5	88126959	G		0.17	0.2	0.46	0.17	0.23	0.23	0.04	0.36	0.19	0.29	0.2	0.17	0.46	0.33		0.3	0.01		0.1	0.01		0.01	0.02	0.02		0.25	0.01	0.01	0.01	0.01	0.01
BFGL-NGS-115597	ss86338481		RRL	5	88231626	A		0.01	0.07	0.02	0.33	0.29	0.22	0.02	0.17	0.02	0.02	0.01	0.17	0.12	0.06		0.43	0.38		0.44	0.35		0.12	0.08	0.33		0.25	0.01	0.01	0.01	0.01	0.01
BTA-23154-no-rs	ss61477621		Interbreed	5	88838036	C		0.01	0.24	0.46	0.01	0.21	0.2	0.02	0.26	0.01	0.17	0.43	0.01	0.4	0.07		0.17	0.01		0.31	0.42		0.3	0.5	0.38		0.25	0.01	0.01	0.01	0.01	0.01
UA-IFASA-6601			Various	5	89471574	C		0.47	0.21	0.29	0.17	0.21	0.08	0.4	0.5	0.44	0.12	0.01	0.17	0.19	0.08		0.43	0.01		0.31	0.33		0.48	0.24	0.17		0.25	0.01	0.01	0.01	0.01	0.01
BTA-74407-no-rs	ss61556252		Interbreed	5	90168790	A		0.17	0.19	0.04	0.01	0.08	0.06	0.02	0.05	0.13	0.07	0.01	0.17	0.12	0.04		0.18	0.34		0.35	0.38		0.35	0.46	0.5		0.25	0.01	0.01	0.01	0.01	0.12
Hapmap54538-rs29013879		rs29013879	HapMap	5	90670436	A		0.1	0.41	0.17	0.01	0.31	0.39	0.19	0.48	0.15	0.38	0.41	0.17	0.37	0.27		0.4	0.18		0.44	0.48		0.31	0.28	0.25		0.25	0.01	0.01	0.01	0.01	0.01
Hapmap49291-BTA-74445	ss61490904		HapMap	5	91479479	G		0.47	0.07	0.08	0.17	0.1	0.05	0.01	0.01	0.44	0.1	0.04	0.5	0.08	0.18		0.01	0.01		0.1	0.1		0.01	0.01	0.01		0.25	0.01	0.01	0.01	0.01	0.01
ARS-BFGL-NGS-39913	ss86320410		RRL	5	91536955	C		0.23	0.38	0.29	0.17	0.38	0.33	0.1	0.38	0.41	0.48	0.2	0.33	0.31	0.29		0.43	0.2		0.38	0.38		0.29	0.4	0.46		0.25	0.01	0.01	0.01	0.01	0.01
Hapmap44404-BTA-74461	ss61556278		HapMap	5	91575754	G		0.47	0.38	0.35	0.17	0.44	0.09	0.42	0.43	0.44	0.45	0.23	0.01	0.31	0.4		0.4	0.2		0.27	0.31		0.36	0.31	0.44		0.25	0.01	0.01	0.01	0.01	0.01
Hapmap44405-BTA-74506	ss61556310		HapMap	5	92333876	G		0.01	0.01	0.48	0.17	0.04	0.41	0.17	0.1	0.01	0.01	0.02	0.17	0.06	0.06		0.2	0.42		0.01	0.21		0.01	0.01	0.02		0.25	0.01	0.01	0.01	0.01	0.25
Hapmap59202-rs29011704		rs29011704	HapMap	5	93798220	G		0.43	0.34	0.04	0.33	0.23	0.2	0.48	0.21	0.48	0.36	0.05	0.17	0.23	0.22		0.16	0.01		0.27	0.1		0.01	0.38	0.17		0.25	0.38	0.25	0.01	0.01	0.01
Hapmap60250-rs29021751		rs29021751	HapMap	5	94418551	G		0.01	0.01	0.01	0.01	0.01	0.2	0.01	0.01	0.01	0.01	0.01	0.01	0.02	0.01		0.01	0.01		0.04	0.01		0.01	0.01	0.01		0.25	0.01	0.01	0.01	0.01	0.01
BTB-01278164	ss63954416	rs42405458	draft	5	94781853	G		0.37	0.49	0.17	0.01	0.4	0.3	0.21	0.1	0.26	0.14	0.29	0.33	0.25	0.31		0.15	0.22		0.27	0.17		0.1	0.02	0.02		0.25	0.01	0.01	0.01	0.01	0.01
ARS-BFGL-NGS-14937	ss86290589		RRL	5	95100936	G		0.13	0.25	0.27	0.5	0.44	0.44	0.19	0.02	0.23	0.4	0.34	0.17	0.44	0.2		0.38	0.22		0.23	0.29		0.5	0.42	0.48		0.25	0.01	0.01	0.01	0.01	0.01
BFGL-NGS-111627	ss86341523		RRL	5	95708745	A		0.33	0.45	0.23	0.33	0.06	0.36	0.38	0.02	0.4	0.43	0.01	0.5	0.33	0.2		0.07	0.04		0.12	0.48		0.01	0.14	0.29		0.25	0.01	0.01	0.01	0.01	0.01
ARS-BFGL-NGS-365	ss86273870		RRL	5	97224320	G		0.07	0.28	0.48	0.17	0.23	0.28	0.06	0.21	0.26	0.14	0.41	0.33	0.31	0.36		0.35	0.38		0.25	0.31		0.01	0.01	0.02		0.25	0.01	0.01	0.01	0.01	0.01
ARS-BFGL-NGS-103415	ss86330862		RRL	5	97802852	G		0.2	0.2	0.44	0.5	0.23	0.48	0.04	0.36	0.23	0.38	0.38	0.33	0.37	0.17		0.01	0.01		0.25	0.29		0.01	0.01	0.01		0.25	0.01	0.01	0.01	0.01	0.01
Hapmap33512-BTA-158274			HapMap	5	98725146	G		0.13	0.2	0.4	0.17	0.21	0.06	0.15	0.31	0.35	0.05	0.05	0.01	0.06	0.31		0.07	0.28		0.27	0.31		0.02	0.46	0.42		0.25	0.01	0.01	0.5	0.01	0.01
BTA-23605-no-rs	ss61477737		Interbreed	5	99266934	A		0.23	0.37	0.5	0.01	0.21	0.42	0.27	0.26	0.4	0.4	0.38	0.33	0.42	0.33		0.43	0.48		0.2	0.25		0.01	0.02	0.01		0.25	0.01	0.01	0.01	0.01	0.33
BFGL-NGS-116999	ss86335855		RRL	5	99656228	C		0.2	0.2	0.25	0.17	0.38	0.27	0.29	0.36	0.27	0.38	0.34	0.17	0.38	0.13		0.38	0.36		0.4	0.48		0.16	0.44	0.19		0.25	0.01	0.01	0.01	0.01	0.01
Hapmap55636-rs29018542		rs29018542	HapMap	5	101351329	G		0.47	0.41	0.42	0.33	0.48	0.45	0.33	0.21	0.25	0.4	0.3	0.17	0.46	0.32		0.45	0.26		0.31	0.17		0.48	0.48	0.17		0.25	0.38	0.01	0.01	0.01	0.01
ARS-BFGL-NGS-26708	ss86287923		RRL	5	103218934	G		0.47	0.22	0.25	0.01	0.25	0.27	0.5	0.24	0.26	0.38	0.41	0.01	0.23	0.31		0.15	0.1		0.15	0.29		0.36	0.44	0.31		0.25	0.01	0.01	0.01	0.01	0.01
ARS-BFGL-NGS-27184	ss86290821		RRL	5	103319240	G		0.33	0.49	0.46	0.5	0.12	0.14	0.12	0.24	0.37	0.29	0.11	0.17	0.33	0.19		0.48	0.28		0.25	0.35		0.1	0.3	0.1		0.25	0.01	0.01	0.01	0.01	0.01
BFGL-NGS-110933	ss86336982		RRL	5	105049078	G		0.4	0.27	0.4	0.17	0.15	0.2	0.4	0.21	0.43	0.24	0.05	0.33	0.23	0.43		0.01	0.02		0.06	0.02		0.01	0.02	0.02		0.25	0.01	0.01	0.01	0.01	0.01
ARS-BFGL-NGS-88309	ss86318918		RRL	5	105389166	A		0.27	0.38	0.15	0.33	0.15	0.17	0.38	0.12	0.26	0.35	0.01	0.33	0.25	0.26		0.23	0.44		0.48	0.44		0.02	0.04	0.02		0.25	0.01	0.01	0.01	0.01	0.01
BFGL-NGS-111323	ss86339815		RRL	5	107428034	G		0.37	0.4	0.38	0.33	0.33	0.41	0.1	0.36	0.47	0.17	0.46	0.33	0.27	0.22		0.28	0.28		0.44	0.38		0.12	0.12	0.19		0.25	0.01	0.01	0.01	0.01	0.01
BTA-116856-no-rs	ss61520816		Interbreed	5	108060967	A		0.01	0.11	0.31	0.17	0.08	0.22	0.04	0.31	0.02	0.19	0.39	0.01	0.08	0.11		0.05	0.04		0.42	0.42		0.07	0.02	0.1		0.25	0.01	0.01	0.01	0.01	0.01
BFGL-NGS-118033	ss86338028		RRL	5	108461316	A		0.33	0.26	0.48	0.17	0.29	0.06	0.1	0.05	0.44	0.48	0.01	0.17	0.04	0.23		0.3	0.26		0.29	0.23		0.37	0.32	0.35		0.25	0.12	0.01	0.01	0.01	0.01
Hapmap48155-BTA-101916	ss61470671		HapMap	5	111574914	G		0.3	0.19	0.06	0.33	0.4	0.23	0.23	0.17	0.41	0.33	0.25	0.5	0.38	0.5		0.4	0.22		0.31	0.31		0.23	0.34	0.25		0.25	0.01	0.01	0.01	0.01	0.01
ARS-BFGL-NGS-3933	ss86313671		RRL	5	112169783	G		0.23	0.28	0.23	0.01	0.04	0.06	0.38	0.01	0.4	0.07	0.01	0.01	0.06	0.09		0.4	0.01		0.27	0.33		0.2	0.32	0.27		0.25	0.01	0.01	0	0.01	0.01
ARS-BFGL-NGS-54496	ss86285343		RRL	5	112554330	G		0.3	0.34	0.27	0.01	0.17	0.25	0.46	0.36	0.08	0.29	0.27	0.33	0.46	0.38		0.02	0.3		0.35	0.33		0.09	0.1	0.01		0.25	0.01	0.25	0.01	0.01	0.01
ARS-BFGL-NGS-40451	ss86309245		RRL	5	113570138	A		0.47	0.08	0.48	0.01	0.38	0.45	0.48	0.17	0.49	0.29	0.46	0.33	0.44	0.5		0.01	0.01		0.12	0.17		0.01	0.1	0.01		0.25	0.01	0.01	0.01	0.01	0.01
ARS-BFGL-NGS-56864	ss86287303		RRL	5	113599961	G		0.37	0.37	0.25	0.33	0.44	0.03	0.48	0.05	0.44	0.31	0.43	0.5	0.29	0.21		0.01	0.4		0.02	0.06		0.01	0.12	0.01		0.25	0.01	0.01	0.01	0.01	0.01
ARS-BFGL-NGS-57495	ss86287696		RRL	5	114080455	G		0.4	0.16	0.48	0.33	0.19	0.28	0.04	0.02	0.41	0.33	0.48	0.01	0.31	0.37		0.05	0.23		0.25	0.17		0.12	0.1	0.01		0.25	0.01	0.01	0.01	0.01	0.01
ARS-BFGL-NGS-27066	ss86316845		RRL	5	114351810	G		0.23	0.37	0.46	0.5	0.4	0.19	0.46	0.4	0.32	0.38	0.12	0.33	0.25	0.36		0.3	0.42		0.15	0.25		0.39	0.46	0.15		0.25	0.01	0.5	0.01	0.01	0.01
Hapmap59592-rs29022872		rs29022872	HapMap	5	114748595	A		0.2	0.16	0.04	0.01	0.29	0.3	0.04	0.21	0.09	0.12	0.41	0.17	0.29	0.34		0.01	0.14		0.15	0.02		0.01	0.01	0.01		0.25	0.01	0.01	0.01	0.01	0.01
ARS-BFGL-NGS-78994	ss86309450		RRL	5	115288129	G		0.3	0.01	0.01	0.01	0.01	0.01	0.23	0.01	0.3	0.02	0.01	0.01	0.02	0.01		0.35	0.01		0.35	0.08		0.25	0.5	0.42		0.25	0.01	0.01	0.01	0.01	0.01
ARS-BFGL-NGS-104298	ss86334941		RRL	5	116198060	G		0.27	0.33	0.29	0.33	0.42	0.23	0.29	0.33	0.29	0.4	0.48	0.33	0.44	0.42		0.01	0.01		0.31	0.21		0.01	0.08	0.01		0.25	0.01	0.01	0	0.01	0.01
BFGL-NGS-109711	ss86335995		RRL	5	116713739	G		0.4	0.42	0.48	0.33	0.46	0.47	0.35	0.48	0.36	0.43	0.25	0.5	0.38	0.3		0.38	0.22		0.44	0.35		0.42	0.36	0.44		0.25	0.01	0.01	0.01	0.01	0.01
ARS-BFGL-NGS-34657	ss86338830		RRL	5	116781947	G		0.01	0.01	0.01	0.01	0.01	0.01	0.01	0.01	0.01	0.01	0.01	0.01	0.01	0.01		0.01	0.01		0.01	0.01		0.01	0.01	0.01		0.25	0.01	0.01	0.01	0.01	0.01
ARS-BFGL-NGS-4809	ss86341536		RRL	5	118321023	G		0.03	0.01	0.06	0.01	0.04	0.01	0.02	0.01	0.07	0.01	0.07	0.01	0.1	0.14		0.3	0.08		0.44	0.48		0.06	0.12	0.15		0.25	0.01	0.01	0.01	0.01	0.01
BTA-75165-no-rs	ss61491068		Interbreed	5	119708891	G		0.23	0.42	0.15	0.01	0.15	0.14	0.04	0.24	0.26	0.19	0.29	0.17	0.25	0.24		0.1	0.04		0.29	0.15		0.01	0.06	0.01		0.25	0.01	0.01	0.01	0.01	0.01
ARS-BFGL-NGS-104465	ss86334338		RRL	5	120538804	G		0.37	0.37	0.17	0.5	0.4	0.14	0.15	0.4	0.33	0.33	0.14	0.5	0.4	0.18		0.12	0.3		0.17	0.23		0.01	0.04	0.01		0.25	0.01	0.01	0.01	0.01	0.01
Hapmap41631-BTA-75177	ss61556664		HapMap	5	120911372	G		0.4	0.29	0.4	0.33	0.42	0.34	0.31	0.36	0.42	0.29	0.36	0.17	0.38	0.48		0.35	0.01		0.21	0.4		0.01	0.06	0.01		0.25	0.01	0.01	0.01	0.01	0.01
[truncated: 52,004 more rows]
